# Supplementary material for: Kinetically-driven reactivity of sulfinylamines enables direct conversion of carboxylic acids to sulfinamides
Source: Chem Sci. 2023 Oct 9;14(46):13384–91. doi: 10.1039/d3sc04727j (PMC10685282; doi:10.1039/d3sc04727j)
Supplement: SC-014-D3SC04727J-s002 [file SC-014-D3SC04727J-s002.cif]

# Electronic Supplementary Material (ESI) for Chemical Science.
# This journal is © The Royal Society of Chemistry 2023

####################################################################### 
# 
# This file contains crystal structure data downloaded from the 
# Cambridge Structural Database (CSD) hosted by the Cambridge 
# Crystallographic Data Centre (CCDC).
# 
# Full information about CCDC data access policies and citation 
# guidelines are available at http://www.ccdc.cam.ac.uk/access/V1 
# 
# Audit and citation data items may have been added by the CCDC. 
# Please retain this information to preserve the provenance of 
# this file and to allow appropriate attribution of the data. 
# 
#######################################################################

data_hpd485
_database_code_depnum_ccdc_archive 'CCDC 2170572'
loop_
_audit_author_name
_audit_author_address
'Hadi D. Arman'
;The University of Texas at San Antonio
United States of America
;
_audit_update_record             
;
2022-05-04 deposited with the CCDC.	2023-10-09 downloaded from the CCDC.
;
_audit_creation_date             2022-01-24
_audit_creation_method           
;
Olex2 1.5
(compiled 2021.12.09 svn.r5202d8cf for OlexSys, GUI svn.r6439)
;
_shelx_SHELXL_version_number     2018/3
_chemical_name_common            ?
_chemical_name_systematic        ?
_chemical_formula_moiety         'C11 H15 N O2 S'
_chemical_formula_sum            'C11 H15 N O2 S'
_chemical_formula_weight         225.30
_chemical_melting_point          ?
_chemical_oxdiff_formula         'C H N O S'
_chemical_oxdiff_usercomment     'HDC 404-2'
loop_
_atom_type_symbol
_atom_type_description
_atom_type_scat_dispersion_real
_atom_type_scat_dispersion_imag
_atom_type_scat_source
C C 0.0181 0.0091 'International Tables Vol C Tables 4.2.6.8 and 6.1.1.4'
H H 0.0000 0.0000 'International Tables Vol C Tables 4.2.6.8 and 6.1.1.4'
N N 0.0311 0.0180 'International Tables Vol C Tables 4.2.6.8 and 6.1.1.4'
O O 0.0492 0.0322 'International Tables Vol C Tables 4.2.6.8 and 6.1.1.4'
S S 0.3331 0.5567 'International Tables Vol C Tables 4.2.6.8 and 6.1.1.4'

_shelx_space_group_comment       
;
The symmetry employed for this shelxl refinement is uniquely defined
by the following loop, which should always be used as a source of
symmetry information in preference to the above space-group names.
They are only intended as comments.
;
_space_group_crystal_system      triclinic
_space_group_IT_number           2
_space_group_name_H-M_alt        'P -1'
_space_group_name_Hall           '-P 1'
loop_
_space_group_symop_operation_xyz
'x, y, z'
'-x, -y, -z'

_cell_length_a                   5.99937(10)
_cell_length_b                   7.77287(15)
_cell_length_c                   11.90456(17)
_cell_angle_alpha                90.8904(14)
_cell_angle_beta                 95.3034(13)
_cell_angle_gamma                100.9668(15)
_cell_volume                     542.355(16)
_cell_formula_units_Z            2
_cell_measurement_reflns_used    7239
_cell_measurement_temperature    99.98(11)
_cell_measurement_theta_max      75.4800
_cell_measurement_theta_min      3.7260
_shelx_estimated_absorpt_T_max   0.863
_shelx_estimated_absorpt_T_min   0.617
_exptl_absorpt_coefficient_mu    2.489
_exptl_absorpt_correction_T_max  1.000
_exptl_absorpt_correction_T_min  0.367
_exptl_absorpt_correction_type   gaussian
_exptl_absorpt_process_details   
;
CrysAlisPro 1.171.40.63a (Rigaku Oxford Diffraction, 2019)
Numerical absorption correction based on gaussian integration over
			a multifaceted crystal model
Empirical absorption correction using spherical harmonics,
 implemented in SCALE3 ABSPACK scaling algorithm.
;
_exptl_absorpt_special_details   ?
_exptl_crystal_colour            'clear colourless'
_exptl_crystal_colour_lustre     clear
_exptl_crystal_colour_modifier   .
_exptl_crystal_colour_primary    colourless
_exptl_crystal_density_diffrn    1.380
_exptl_crystal_density_meas      ?
_exptl_crystal_density_method    ?
_exptl_crystal_description       plank
_exptl_crystal_F_000             240
loop_
_exptl_crystal_face_index_h
_exptl_crystal_face_index_k
_exptl_crystal_face_index_l
_exptl_crystal_face_perp_dist
-4 0 4 0.0587
1 -5 -1 0.0322
3 1 -3 0.1217
0 5 0 0.0878
-3 3 -1 0.0950
0 -1 -8 0.0379
1 0 7 0.0095

_exptl_crystal_size_max          0.215
_exptl_crystal_size_mid          0.129
_exptl_crystal_size_min          0.061
loop_
_exptl_oxdiff_crystal_face_indexfrac_h
_exptl_oxdiff_crystal_face_indexfrac_k
_exptl_oxdiff_crystal_face_indexfrac_l
_exptl_oxdiff_crystal_face_x
_exptl_oxdiff_crystal_face_y
_exptl_oxdiff_crystal_face_z
-3.5232 -0.1924 3.5340 0.1451 0.5948 0.7907
0.6244 -5.0196 -0.6033 0.1877 0.7864 -0.5885
3.3656 0.9756 -3.3795 -0.1720 -0.7079 -0.6851
-0.0642 4.9649 0.0417 -0.2072 -0.8659 0.4552
-3.4807 2.6551 -1.4832 0.5807 -0.1417 0.8017
-0.2589 -0.5541 -7.5327 0.9094 -0.2180 -0.3541
0.8053 0.0948 7.3468 -0.9517 0.2285 0.2049

_exptl_transmission_factor_max   ?
_exptl_transmission_factor_min   ?
_diffrn_reflns_av_R_equivalents  0.0454
_diffrn_reflns_av_unetI/netI     0.0288
_diffrn_reflns_Laue_measured_fraction_full 0.997
_diffrn_reflns_Laue_measured_fraction_max 0.951
_diffrn_reflns_limit_h_max       6
_diffrn_reflns_limit_h_min       -7
_diffrn_reflns_limit_k_max       9
_diffrn_reflns_limit_k_min       -9
_diffrn_reflns_limit_l_max       14
_diffrn_reflns_limit_l_min       -12
_diffrn_reflns_number            10057
_diffrn_reflns_point_group_measured_fraction_full 0.997
_diffrn_reflns_point_group_measured_fraction_max 0.951
_diffrn_reflns_theta_full        67.684
_diffrn_reflns_theta_max         75.948
_diffrn_reflns_theta_min         3.731
_diffrn_ambient_environment      N~2~
_diffrn_ambient_temperature      99.98(11)
_diffrn_detector                 'Hybrid Pixel Array Detector'
_diffrn_detector_area_resol_mean 10.0000
_diffrn_detector_type            HyPix
_diffrn_measured_fraction_theta_full 0.997
_diffrn_measured_fraction_theta_max 0.951
_diffrn_measurement_details      
;
List of Runs (angles in degrees, time in seconds):

  # Type    Start    End  Width  t~exp~   \w     \q     \k     \f   Frames
#--------------------------------------------------------------------------
  1  \w    -79.00  26.00   0.50    0.05    --  -46.87  95.00  32.00  210
  2  \w    -80.00 -15.00   0.50    0.05    --  -88.50  95.00  32.00  130
  3  \w    105.00 178.00   0.50    0.05    --  106.06  95.00  32.00  146
  4  \w     33.00 105.00   0.50    0.05    --  106.06 -95.00 -77.00  144
  5  \w   -120.00 -83.00   0.50    0.05    --  -46.87 -57.00-150.00   74
  6  \w   -120.00 -88.00   0.50    0.05    --  -46.87-125.00 -90.00   64
  7  \w   -120.00 -83.00   0.50    0.05    --  -46.87 -57.00 -90.00   74
  8  \w   -120.00 -83.00   0.50    0.05    --  -46.87 -57.00 -30.00   74
  9  \w   -120.00 -83.00   0.50    0.05    --  -46.87 -57.00 -60.00   74
 10  \w    -27.00  43.00   0.50    0.05    --   46.87 -37.00-180.00  140
 11  \w     -9.00  79.00   0.50    0.05    --   46.87 -95.00 -77.00  176
 12  \w     34.00  96.00   0.50    0.05    --   46.87-125.00   0.00  124
 13  \w    -51.00 -16.00   0.50    0.05    --  -88.50  45.00  60.00   70
 14  \w    -51.00 -16.00   0.50    0.05    --  -88.50  45.00-180.00   70
 15  \w   -160.00-101.00   0.50    0.05    --  -88.50 -77.00  30.00  118
 16  \w    -51.00 -16.00   0.50    0.05    --  -88.50  45.00   0.00   70
 17  \w   -163.00 -73.00   0.50    0.05    --  -88.50 -30.00  60.00  180
 18  \w   -160.00 -83.00   0.50    0.05    --  -88.50 -95.00 -77.00  154
 19  \w   -160.00-101.00   0.50    0.05    --  -88.50 -77.00-150.00  118
 20  \w    -51.00 -16.00   0.50    0.05    --  -88.50  45.00  30.00   70
 21  \w    -71.00 -15.00   0.50    0.05    --  -88.50  61.00 150.00  112
 22  \w     33.00 106.00   0.50    0.05    --  106.06 -94.00 -30.00  146
 23  \w     89.00 178.00   0.50    0.05    --  106.06  15.00  60.00  178
 24  \w     34.00 112.00   0.50    0.05    --  106.06-125.00 -90.00  156
 25  \w     33.00 106.00   0.50    0.05    --  106.06 -94.00 150.00  146
 26  \w     33.00 106.00   0.50    0.05    --  106.06 -94.00  30.00  146
 27  \w     33.00  71.00   0.50    0.05    --  106.06 -61.00-180.00   76
 28  \w     33.00 106.00   0.50    0.05    --  106.06 -94.00 -60.00  146
 29  \w     33.00  71.00   0.50    0.05    --  106.06 -61.00  60.00   76
 30  \w     95.00 178.00   0.50    0.05    --  106.06 125.00 -30.00  166
 31  \w     33.00 101.00   0.50    0.05    --  106.06 -77.00 120.00  136
 32  \w     92.00 178.00   0.50    0.05    --  106.06  45.00 -60.00  172
 33  \w   -120.00 -83.00   0.50    0.05    --  -46.87 -57.00 150.00   74
 34  \w     31.00 120.00   0.50    0.05    --   46.87  55.00-155.32  178
 35  \w     32.00 121.00   0.50    0.05    --   46.87  37.00   0.00  178
 36  \w     31.00 120.00   0.50    0.05    --   46.87  55.00 -68.09  178
 37  \w     31.00 120.00   0.50    0.05    --   46.87  55.00 127.62  178
 38  \w     32.00 120.00   0.50    0.05    --   46.87  53.00   9.62  176
 39  \w     31.00 120.00   0.50    0.05    --   46.87  55.00-102.99  178
 40  \w     32.00 120.00   0.50    0.05    --   46.87  53.00  48.81  176
 41  \w   -161.00-108.00   0.50    0.05    --  -88.50 -45.00 120.00  106
;
_diffrn_measurement_device       'four-circle diffractometer'
_diffrn_measurement_device_type  'XtaLAB Synergy, Dualflex, HyPix'
_diffrn_measurement_method       '\w scans'
_diffrn_orient_matrix_type       
'CrysAlisPro convention (1999,Acta A55,543-557)'
_diffrn_orient_matrix_UB_11      -0.1515638000
_diffrn_orient_matrix_UB_12      -0.0427495000
_diffrn_orient_matrix_UB_13      -0.1123788000
_diffrn_orient_matrix_UB_21      -0.1132593000
_diffrn_orient_matrix_UB_22      -0.1762581000
_diffrn_orient_matrix_UB_23      0.0457907000
_diffrn_orient_matrix_UB_31      -0.1823967000
_diffrn_orient_matrix_UB_32      0.0889360000
_diffrn_orient_matrix_UB_33      0.0467410000
_diffrn_radiation_monochromator  mirror
_diffrn_radiation_probe          x-ray
_diffrn_radiation_type           'Cu K\a'
_diffrn_radiation_wavelength     1.54184
_diffrn_source                   'micro-focus sealed X-ray tube'
_diffrn_source_type              'PhotonJet (Cu) X-ray Source'
_reflns_Friedel_coverage         0.000
_reflns_Friedel_fraction_full    .
_reflns_Friedel_fraction_max     .
_reflns_number_gt                2062
_reflns_number_total             2156
_reflns_special_details          
;
 Reflections were merged by SHELXL according to the crystal
 class for the calculation of statistics and refinement.
 
 _reflns_Friedel_fraction is defined as the number of unique
 Friedel pairs measured divided by the number that would be
 possible theoretically, ignoring centric projections and
 systematic absences.
;
_reflns_threshold_expression     'I > 2\s(I)'
_computing_cell_refinement       'CrysAlisPro 1.171.40.63a (Rigaku OD, 2019)'
_computing_data_collection       'CrysAlisPro 1.171.40.63a (Rigaku OD, 2019)'
_computing_data_reduction        'CrysAlisPro 1.171.40.63a (Rigaku OD, 2019)'
_computing_molecular_graphics    'Olex2 1.5 (Dolomanov et al., 2009)'
_computing_publication_material  'Olex2 1.5 (Dolomanov et al., 2009)'
_computing_structure_refinement  'SHELXL 2018/3 (Sheldrick, 2015)'
_computing_structure_solution    'SHELXT  (Sheldrick, 2015)'
_refine_diff_density_max         0.298
_refine_diff_density_min         -0.322
_refine_diff_density_rms         0.050
_refine_ls_extinction_coef       0.0074(9)
_refine_ls_extinction_expression Fc^*^=kFc[1+0.001xFc^2^\l^3^/sin(2\q)]^-1/4^
_refine_ls_extinction_method     'SHELXL-2018/3 (Sheldrick 2018)'
_refine_ls_goodness_of_fit_ref   1.087
_refine_ls_hydrogen_treatment    mixed
_refine_ls_matrix_type           full
_refine_ls_number_parameters     140
_refine_ls_number_reflns         2156
_refine_ls_number_restraints     0
_refine_ls_R_factor_all          0.0333
_refine_ls_R_factor_gt           0.0321
_refine_ls_restrained_S_all      1.087
_refine_ls_shift/su_max          0.000
_refine_ls_shift/su_mean         0.000
_refine_ls_structure_factor_coef Fsqd
_refine_ls_weighting_details     
'w=1/[\s^2^(Fo^2^)+(0.0364P)^2^+0.2610P] where P=(Fo^2^+2Fc^2^)/3'
_refine_ls_weighting_scheme      calc
_refine_ls_wR_factor_gt          0.0826
_refine_ls_wR_factor_ref         0.0835
_refine_special_details          ?
_olex2_refinement_description    
;
1. Fixed Uiso
 At 1.2 times of:
  All C(H) groups, All C(H,H) groups, All C(H,H,H) groups
2.a Ternary CH refined with riding coordinates:
 C7(H7)
2.b Secondary CH2 refined with riding coordinates:
 C8(H8A,H8B), C11(H11A,H11B), C9(H9A,H9B), C10(H10A,H10B)
2.c Aromatic/amide H refined with riding coordinates:
 C5(H5), C6(H6), C2(H2), C3(H3), C4(H4)
;
_atom_sites_solution_hydrogens   mixed
_atom_sites_solution_primary     dual
_atom_sites_solution_secondary   ?
loop_
_atom_site_label
_atom_site_type_symbol
_atom_site_fract_x
_atom_site_fract_y
_atom_site_fract_z
_atom_site_U_iso_or_equiv
_atom_site_adp_type
_atom_site_occupancy
_atom_site_site_symmetry_order
_atom_site_calc_flag
_atom_site_refinement_flags_posn
_atom_site_refinement_flags_adp
_atom_site_refinement_flags_occupancy
_atom_site_disorder_assembly
_atom_site_disorder_group
S1 S 0.48915(5) 0.73102(4) 0.47692(3) 0.01598(13) Uani 1 1 d . . . . .
O1 O 0.71433(17) 0.85337(13) 0.47391(8) 0.0193(2) Uani 1 1 d . . . . .
O2 O 0.34842(17) 0.60141(13) 0.83627(8) 0.0206(2) Uani 1 1 d . . . . .
N1 N 0.2756(2) 0.81264(16) 0.41520(10) 0.0177(3) Uani 1 1 d . . . . .
C1 C 0.2268(2) 0.79825(17) 0.29603(12) 0.0168(3) Uani 1 1 d . . . . .
C7 C 0.4127(2) 0.75340(18) 0.62037(11) 0.0160(3) Uani 1 1 d . . . . .
H7 H 0.388524 0.875644 0.633374 0.019 Uiso 1 1 calc R U . . .
C8 C 0.1945(2) 0.62482(19) 0.64034(12) 0.0181(3) Uani 1 1 d . . . . .
H8A H 0.062800 0.654888 0.593729 0.022 Uiso 1 1 calc R U . . .
H8B H 0.208285 0.504033 0.618796 0.022 Uiso 1 1 calc R U . . .
C11 C 0.6128(2) 0.72283(18) 0.70136(12) 0.0175(3) Uani 1 1 d . . . . .
H11A H 0.650741 0.607606 0.683429 0.021 Uiso 1 1 calc R U . . .
H11B H 0.748512 0.814807 0.692853 0.021 Uiso 1 1 calc R U . . .
C5 C -0.0306(3) 0.8330(2) 0.13409(13) 0.0240(3) Uani 1 1 d . . . . .
H5 H -0.164921 0.869142 0.102540 0.029 Uiso 1 1 calc R U . . .
C6 C 0.0264(2) 0.84749(18) 0.24996(13) 0.0195(3) Uani 1 1 d . . . . .
H6 H -0.070425 0.890644 0.297743 0.023 Uiso 1 1 calc R U . . .
C9 C 0.1582(2) 0.63616(19) 0.76534(12) 0.0196(3) Uani 1 1 d . . . . .
H9A H 0.132574 0.754851 0.784393 0.024 Uiso 1 1 calc R U . . .
H9B H 0.019890 0.550604 0.779784 0.024 Uiso 1 1 calc R U . . .
C2 C 0.3678(2) 0.73530(18) 0.22542(12) 0.0187(3) Uani 1 1 d . . . . .
H2 H 0.506781 0.705430 0.256121 0.022 Uiso 1 1 calc R U . . .
C3 C 0.3048(3) 0.7162(2) 0.10976(13) 0.0223(3) Uani 1 1 d . . . . .
H3 H 0.397861 0.668571 0.062022 0.027 Uiso 1 1 calc R U . . .
C4 C 0.1072(3) 0.7662(2) 0.06387(13) 0.0251(3) Uani 1 1 d . . . . .
H4 H 0.066046 0.754947 -0.015278 0.030 Uiso 1 1 calc R U . . .
C10 C 0.5499(2) 0.7275(2) 0.82194(12) 0.0203(3) Uani 1 1 d . . . . .
H10A H 0.677727 0.703162 0.874042 0.024 Uiso 1 1 calc R U . . .
H10B H 0.524696 0.846190 0.841426 0.024 Uiso 1 1 calc R U . . .
H1 H 0.249(3) 0.901(2) 0.4483(16) 0.024 Uiso 1 1 d . U . . .

loop_
_atom_site_aniso_label
_atom_site_aniso_U_11
_atom_site_aniso_U_22
_atom_site_aniso_U_33
_atom_site_aniso_U_23
_atom_site_aniso_U_13
_atom_site_aniso_U_12
S1 0.0176(2) 0.01690(19) 0.0143(2) -0.00061(13) 0.00248(13) 0.00504(13)
O1 0.0172(5) 0.0224(5) 0.0191(5) -0.0008(4) 0.0047(4) 0.0041(4)
O2 0.0186(5) 0.0263(5) 0.0166(5) 0.0038(4) 0.0014(4) 0.0035(4)
N1 0.0202(6) 0.0194(6) 0.0146(6) -0.0011(5) 0.0021(5) 0.0066(5)
C1 0.0190(7) 0.0153(6) 0.0148(7) 0.0002(5) 0.0025(5) -0.0004(5)
C7 0.0171(7) 0.0181(6) 0.0131(7) -0.0011(5) 0.0016(5) 0.0045(5)
C8 0.0160(7) 0.0216(7) 0.0165(7) -0.0017(5) 0.0006(5) 0.0036(5)
C11 0.0166(7) 0.0181(7) 0.0176(7) 0.0001(5) 0.0012(5) 0.0032(5)
C5 0.0198(7) 0.0304(8) 0.0211(8) 0.0025(6) -0.0009(6) 0.0044(6)
C6 0.0183(7) 0.0203(7) 0.0199(7) 0.0000(6) 0.0036(6) 0.0030(5)
C9 0.0163(7) 0.0247(7) 0.0178(7) 0.0003(6) 0.0024(6) 0.0036(6)
C2 0.0180(7) 0.0190(7) 0.0190(7) 0.0004(5) 0.0025(6) 0.0029(5)
C3 0.0233(8) 0.0252(7) 0.0180(7) -0.0018(6) 0.0061(6) 0.0019(6)
C4 0.0252(8) 0.0334(8) 0.0145(7) -0.0002(6) 0.0003(6) 0.0012(6)
C10 0.0184(7) 0.0245(7) 0.0170(7) -0.0006(6) -0.0003(6) 0.0027(6)

_geom_special_details            
;
 All esds (except the esd in the dihedral angle between two l.s. planes)
 are estimated using the full covariance matrix.  The cell esds are taken
 into account individually in the estimation of esds in distances, angles
 and torsion angles; correlations between esds in cell parameters are only
 used when they are defined by crystal symmetry.  An approximate (isotropic)
 treatment of cell esds is used for estimating esds involving l.s. planes.
;
loop_
_geom_bond_atom_site_label_1
_geom_bond_atom_site_label_2
_geom_bond_distance
_geom_bond_site_symmetry_2
_geom_bond_publ_flag
S1 O1 1.5007(10) . ?
S1 N1 1.6535(12) . ?
S1 C7 1.8228(14) . ?
O2 C9 1.4265(17) . ?
O2 C10 1.4294(17) . ?
N1 C1 1.4200(18) . ?
N1 H1 0.84(2) . ?
C1 C6 1.397(2) . ?
C1 C2 1.392(2) . ?
C7 H7 1.0000 . ?
C7 C8 1.5285(19) . ?
C7 C11 1.5261(19) . ?
C8 H8A 0.9900 . ?
C8 H8B 0.9900 . ?
C8 C9 1.527(2) . ?
C11 H11A 0.9900 . ?
C11 H11B 0.9900 . ?
C11 C10 1.519(2) . ?
C5 H5 0.9500 . ?
C5 C6 1.388(2) . ?
C5 C4 1.389(2) . ?
C6 H6 0.9500 . ?
C9 H9A 0.9900 . ?
C9 H9B 0.9900 . ?
C2 H2 0.9500 . ?
C2 C3 1.392(2) . ?
C3 H3 0.9500 . ?
C3 C4 1.385(2) . ?
C4 H4 0.9500 . ?
C10 H10A 0.9900 . ?
C10 H10B 0.9900 . ?

loop_
_geom_angle_atom_site_label_1
_geom_angle_atom_site_label_2
_geom_angle_atom_site_label_3
_geom_angle
_geom_angle_site_symmetry_1
_geom_angle_site_symmetry_3
_geom_angle_publ_flag
O1 S1 N1 112.11(6) . . ?
O1 S1 C7 105.19(6) . . ?
N1 S1 C7 95.77(6) . . ?
C9 O2 C10 110.97(11) . . ?
S1 N1 H1 114.8(13) . . ?
C1 N1 S1 120.14(10) . . ?
C1 N1 H1 117.4(13) . . ?
C6 C1 N1 117.55(13) . . ?
C2 C1 N1 122.65(13) . . ?
C2 C1 C6 119.80(13) . . ?
S1 C7 H7 108.8 . . ?
C8 C7 S1 111.73(9) . . ?
C8 C7 H7 108.8 . . ?
C11 C7 S1 107.78(9) . . ?
C11 C7 H7 108.8 . . ?
C11 C7 C8 110.83(11) . . ?
C7 C8 H8A 110.0 . . ?
C7 C8 H8B 110.0 . . ?
H8A C8 H8B 108.4 . . ?
C9 C8 C7 108.46(11) . . ?
C9 C8 H8A 110.0 . . ?
C9 C8 H8B 110.0 . . ?
C7 C11 H11A 109.8 . . ?
C7 C11 H11B 109.8 . . ?
H11A C11 H11B 108.2 . . ?
C10 C11 C7 109.54(11) . . ?
C10 C11 H11A 109.8 . . ?
C10 C11 H11B 109.8 . . ?
C6 C5 H5 119.7 . . ?
C6 C5 C4 120.53(14) . . ?
C4 C5 H5 119.7 . . ?
C1 C6 H6 120.2 . . ?
C5 C6 C1 119.69(14) . . ?
C5 C6 H6 120.2 . . ?
O2 C9 C8 112.08(11) . . ?
O2 C9 H9A 109.2 . . ?
O2 C9 H9B 109.2 . . ?
C8 C9 H9A 109.2 . . ?
C8 C9 H9B 109.2 . . ?
H9A C9 H9B 107.9 . . ?
C1 C2 H2 120.1 . . ?
C3 C2 C1 119.86(14) . . ?
C3 C2 H2 120.1 . . ?
C2 C3 H3 119.8 . . ?
C4 C3 C2 120.37(14) . . ?
C4 C3 H3 119.8 . . ?
C5 C4 H4 120.2 . . ?
C3 C4 C5 119.69(14) . . ?
C3 C4 H4 120.2 . . ?
O2 C10 C11 111.38(11) . . ?
O2 C10 H10A 109.4 . . ?
O2 C10 H10B 109.4 . . ?
C11 C10 H10A 109.4 . . ?
C11 C10 H10B 109.4 . . ?
H10A C10 H10B 108.0 . . ?

loop_
_geom_torsion_atom_site_label_1
_geom_torsion_atom_site_label_2
_geom_torsion_atom_site_label_3
_geom_torsion_atom_site_label_4
_geom_torsion
_geom_torsion_site_symmetry_1
_geom_torsion_site_symmetry_2
_geom_torsion_site_symmetry_3
_geom_torsion_site_symmetry_4
_geom_torsion_publ_flag
S1 N1 C1 C6 171.35(10) . . . . ?
S1 N1 C1 C2 -7.62(18) . . . . ?
S1 C7 C8 C9 173.23(9) . . . . ?
S1 C7 C11 C10 -176.03(9) . . . . ?
O1 S1 N1 C1 82.23(11) . . . . ?
O1 S1 C7 C8 -175.30(9) . . . . ?
O1 S1 C7 C11 -53.30(10) . . . . ?
N1 S1 C7 C8 69.90(10) . . . . ?
N1 S1 C7 C11 -168.10(9) . . . . ?
N1 C1 C6 C5 -178.94(13) . . . . ?
N1 C1 C2 C3 176.82(13) . . . . ?
C1 C2 C3 C4 2.7(2) . . . . ?
C7 S1 N1 C1 -168.78(11) . . . . ?
C7 C8 C9 O2 -57.07(15) . . . . ?
C7 C11 C10 O2 56.88(15) . . . . ?
C8 C7 C11 C10 -53.48(14) . . . . ?
C11 C7 C8 C9 53.01(14) . . . . ?
C6 C1 C2 C3 -2.1(2) . . . . ?
C6 C5 C4 C3 -1.0(2) . . . . ?
C9 O2 C10 C11 -61.12(14) . . . . ?
C2 C1 C6 C5 0.1(2) . . . . ?
C2 C3 C4 C5 -1.1(2) . . . . ?
C4 C5 C6 C1 1.5(2) . . . . ?
C10 O2 C9 C8 61.68(15) . . . . ?

_shelx_res_file                  
;
TITL hpd485_a.res in P-1
    hpd485.res
    created by SHELXL-2018/3 at 12:11:39 on 24-Jan-2022
REM Old TITL hpd485 in P-1
REM SHELXT solution in P-1: R1 0.105, Rweak 0.007, Alpha 0.041
REM <I/s> 0.000 for 0 systematic absences, Orientation as input
REM Formula found by SHELXT: C10 N O2 S
CELL 1.54184 5.999375 7.772871 11.904561 90.8904 95.3034 100.9668
ZERR 2 0.000103 0.000152 0.000167 0.0014 0.0013 0.0015
LATT 1
SFAC C H N O S
UNIT 22 30 2 4 2

L.S. 4
PLAN  2
SIZE 0.061 0.129 0.215
TEMP -173.17(11)
CONF
BOND $H
MORE -1
fmap 2
acta
REM <olex2.extras>
REM <HklSrc "%.\\hpd485.hkl">
REM </olex2.extras>

WGHT    0.036400    0.261000
EXTI    0.007406
FVAR      10.48645
S1    5    0.489150    0.731022    0.476920    11.00000    0.01761    0.01690 =
         0.01426   -0.00061    0.00248    0.00504
O1    4    0.714334    0.853374    0.473911    11.00000    0.01716    0.02236 =
         0.01910   -0.00082    0.00474    0.00406
O2    4    0.348420    0.601409    0.836275    11.00000    0.01864    0.02626 =
         0.01660    0.00385    0.00144    0.00355
N1    3    0.275553    0.812641    0.415198    11.00000    0.02017    0.01943 =
         0.01456   -0.00112    0.00212    0.00663
C1    1    0.226791    0.798252    0.296031    11.00000    0.01899    0.01528 =
         0.01476    0.00024    0.00249   -0.00045
C7    1    0.412718    0.753397    0.620365    11.00000    0.01710    0.01813 =
         0.01313   -0.00107    0.00156    0.00450
AFIX  13
H7    2    0.388524    0.875644    0.633374    11.00000   -1.20000
AFIX   0
C8    1    0.194504    0.624822    0.640343    11.00000    0.01598    0.02163 =
         0.01649   -0.00165    0.00062    0.00359
AFIX  23
H8A   2    0.062800    0.654888    0.593729    11.00000   -1.20000
H8B   2    0.208285    0.504033    0.618796    11.00000   -1.20000
AFIX   0
C11   1    0.612821    0.722834    0.701364    11.00000    0.01663    0.01813 =
         0.01759    0.00009    0.00118    0.00320
AFIX  23
H11A  2    0.650741    0.607606    0.683429    11.00000   -1.20000
H11B  2    0.748512    0.814807    0.692853    11.00000   -1.20000
AFIX   0
C5    1   -0.030600    0.833050    0.134092    11.00000    0.01977    0.03039 =
         0.02109    0.00249   -0.00094    0.00444
AFIX  43
H5    2   -0.164921    0.869142    0.102540    11.00000   -1.20000
AFIX   0
C6    1    0.026367    0.847490    0.249962    11.00000    0.01834    0.02032 =
         0.01991    0.00002    0.00357    0.00296
AFIX  43
H6    2   -0.070425    0.890644    0.297743    11.00000   -1.20000
AFIX   0
C9    1    0.158181    0.636156    0.765342    11.00000    0.01634    0.02469 =
         0.01779    0.00032    0.00244    0.00359
AFIX  23
H9A   2    0.132574    0.754851    0.784393    11.00000   -1.20000
H9B   2    0.019890    0.550604    0.779784    11.00000   -1.20000
AFIX   0
C2    1    0.367815    0.735296    0.225419    11.00000    0.01802    0.01898 =
         0.01903    0.00041    0.00249    0.00291
AFIX  43
H2    2    0.506781    0.705430    0.256121    11.00000   -1.20000
AFIX   0
C3    1    0.304794    0.716203    0.109756    11.00000    0.02326    0.02516 =
         0.01798   -0.00176    0.00614    0.00192
AFIX  43
H3    2    0.397861    0.668571    0.062022    11.00000   -1.20000
AFIX   0
C4    1    0.107184    0.766249    0.063865    11.00000    0.02521    0.03344 =
         0.01449   -0.00020    0.00030    0.00121
AFIX  43
H4    2    0.066046    0.754947   -0.015278    11.00000   -1.20000
AFIX   0
C10   1    0.549853    0.727528    0.821939    11.00000    0.01843    0.02452 =
         0.01698   -0.00064   -0.00035    0.00265
AFIX  23
H10A  2    0.677727    0.703162    0.874042    11.00000   -1.20000
H10B  2    0.524696    0.846190    0.841426    11.00000   -1.20000
AFIX   0
H1    2    0.248827    0.901420    0.448263    11.00000   -1.20000
HKLF 4


REM  hpd485_a.res in P-1
REM wR2 = 0.0835, GooF = S = 1.087, Restrained GooF = 1.087 for all data
REM R1 = 0.0321 for 2062 Fo > 4sig(Fo) and 0.0333 for all 2156 data
REM 140 parameters refined using 0 restraints

END

WGHT      0.0368      0.2552

REM Highest difference peak  0.298,  deepest hole -0.322,  1-sigma level  0.050
Q1    1   0.4522  0.7414  0.5580  11.00000  0.05    0.30
Q2    1   0.2556  0.8139  0.3484  11.00000  0.05    0.28
;
_shelx_res_checksum              42718
_olex2_exptl_crystal_mounting_method 'nylon loop'
_olex2_submission_special_instructions 'No special instructions were received'
_oxdiff_exptl_absorpt_empirical_details 
;
Empirical correction (ABSPACK) includes:
- Absorption correction using spherical harmonics
- Frame scaling
- B-factor correction
;
_oxdiff_exptl_absorpt_empirical_full_max 1.575
_oxdiff_exptl_absorpt_empirical_full_min 0.700
####################################################################### 
# 
# This file contains crystal structure data downloaded from the 
# Cambridge Structural Database (CSD) hosted by the Cambridge 
# Crystallographic Data Centre (CCDC).
# 
# Full information about CCDC data access policies and citation 
# guidelines are available at http://www.ccdc.cam.ac.uk/access/V1 
# 
# Audit and citation data items may have been added by the CCDC. 
# Please retain this information to preserve the provenance of 
# this file and to allow appropriate attribution of the data. 
# 
#######################################################################

data_hpd539
_database_code_depnum_ccdc_archive 'CCDC 2176484'
loop_
_audit_author_name
_audit_author_address
'Hadi D. Arman'
;The University of Texas at San Antonio
United States of America
;
_audit_update_record             
;
2022-06-01 deposited with the CCDC.	2023-10-09 downloaded from the CCDC.
;
_audit_creation_date             2022-05-16
_audit_creation_method           
;
Olex2 1.5
(compiled 2022.04.07 svn.rca3783a0 for OlexSys, GUI svn.r6498)
;
_shelx_SHELXL_version_number     2018/3
_chemical_name_common            ?
_chemical_name_systematic        ?
_chemical_formula_moiety         'C11 H14 N2 O S'
_chemical_formula_sum            'C11 H14 N2 O S'
_chemical_formula_weight         222.30
_chemical_melting_point          ?
_chemical_oxdiff_formula         'C H N O S'
_chemical_oxdiff_usercomment     'HDC 577-5'
loop_
_atom_type_symbol
_atom_type_description
_atom_type_scat_dispersion_real
_atom_type_scat_dispersion_imag
_atom_type_scat_source
C C 0.0181 0.0091 'International Tables Vol C Tables 4.2.6.8 and 6.1.1.4'
H H 0.0000 0.0000 'International Tables Vol C Tables 4.2.6.8 and 6.1.1.4'
N N 0.0311 0.0180 'International Tables Vol C Tables 4.2.6.8 and 6.1.1.4'
O O 0.0492 0.0322 'International Tables Vol C Tables 4.2.6.8 and 6.1.1.4'
S S 0.3331 0.5567 'International Tables Vol C Tables 4.2.6.8 and 6.1.1.4'

_shelx_space_group_comment       
;
The symmetry employed for this shelxl refinement is uniquely defined
by the following loop, which should always be used as a source of
symmetry information in preference to the above space-group names.
They are only intended as comments.
;
_space_group_crystal_system      monoclinic
_space_group_IT_number           14
_space_group_name_H-M_alt        'P 1 21/n 1'
_space_group_name_Hall           '-P 2yn'
loop_
_space_group_symop_operation_xyz
'x, y, z'
'-x+1/2, y+1/2, -z+1/2'
'-x, -y, -z'
'x-1/2, -y-1/2, z-1/2'

_cell_length_a                   6.3363(2)
_cell_length_b                   21.0331(7)
_cell_length_c                   8.3324(2)
_cell_angle_alpha                90
_cell_angle_beta                 95.395(3)
_cell_angle_gamma                90
_cell_volume                     1105.55(6)
_cell_formula_units_Z            4
_cell_measurement_reflns_used    4618
_cell_measurement_temperature    100.00(10)
_cell_measurement_theta_max      75.9180
_cell_measurement_theta_min      4.2400
_shelx_estimated_absorpt_T_max   0.866
_shelx_estimated_absorpt_T_min   0.668
_exptl_absorpt_coefficient_mu    2.394
_exptl_absorpt_correction_T_max  1.000
_exptl_absorpt_correction_T_min  0.804
_exptl_absorpt_correction_type   gaussian
_exptl_absorpt_process_details   
;
CrysAlisPro 1.171.40.84a (Rigaku Oxford Diffraction, 2020)
Numerical absorption correction based on gaussian integration over
a multifaceted crystal model
Empirical absorption correction using spherical harmonics,
implemented in SCALE3 ABSPACK scaling algorithm.
;
_exptl_absorpt_special_details   ?
_exptl_crystal_colour            'clear colourless'
_exptl_crystal_colour_lustre     clear
_exptl_crystal_colour_modifier   .
_exptl_crystal_colour_primary    colourless
_exptl_crystal_density_diffrn    1.336
_exptl_crystal_density_meas      ?
_exptl_crystal_density_method    ?
_exptl_crystal_description       plate
_exptl_crystal_F_000             472
loop_
_exptl_crystal_face_index_h
_exptl_crystal_face_index_k
_exptl_crystal_face_index_l
_exptl_crystal_face_perp_dist
0 -6 5 0.0320
4 0 0 0.0776
0 6 -5 0.0283
-4 0 0 0.0858
0 14 -1 0.0353
1 -13 0 0.0167

_exptl_crystal_size_max          0.183
_exptl_crystal_size_mid          0.12
_exptl_crystal_size_min          0.062
loop_
_exptl_oxdiff_crystal_face_indexfrac_h
_exptl_oxdiff_crystal_face_indexfrac_k
_exptl_oxdiff_crystal_face_indexfrac_l
_exptl_oxdiff_crystal_face_x
_exptl_oxdiff_crystal_face_y
_exptl_oxdiff_crystal_face_z
0.0104 -6.3609 4.7632 -0.0234 -0.1054 0.9942
4.0605 -0.1830 0.3551 0.2265 0.9396 0.2565
0.0531 6.3723 -4.7683 0.0270 0.1203 -0.9924
-4.0934 -0.2718 -0.0163 -0.2300 -0.9550 -0.1873
0.2757 13.5698 -0.5059 -0.7690 0.3683 -0.5224
0.8092 -13.3750 -0.2745 0.8905 -0.1184 0.4392

_exptl_transmission_factor_max   ?
_exptl_transmission_factor_min   ?
_diffrn_reflns_av_R_equivalents  0.0511
_diffrn_reflns_av_unetI/netI     0.0362
_diffrn_reflns_Laue_measured_fraction_full 0.998
_diffrn_reflns_Laue_measured_fraction_max 0.963
_diffrn_reflns_limit_h_max       7
_diffrn_reflns_limit_h_min       -7
_diffrn_reflns_limit_k_max       23
_diffrn_reflns_limit_k_min       -26
_diffrn_reflns_limit_l_max       10
_diffrn_reflns_limit_l_min       -8
_diffrn_reflns_number            10390
_diffrn_reflns_point_group_measured_fraction_full 0.998
_diffrn_reflns_point_group_measured_fraction_max 0.963
_diffrn_reflns_theta_full        67.684
_diffrn_reflns_theta_max         76.442
_diffrn_reflns_theta_min         4.204
_diffrn_ambient_environment      N~2~
_diffrn_ambient_temperature      100.00(10)
_diffrn_detector                 'Hybrid Pixel Array Detector'
_diffrn_detector_area_resol_mean 10.0000
_diffrn_detector_type            HyPix
_diffrn_measured_fraction_theta_full 0.998
_diffrn_measured_fraction_theta_max 0.963
_diffrn_measurement_details      
;
List of Runs (angles in degrees, time in seconds):

  # Type    Start    End  Width  t~exp~   \w     \q     \k     \f   Frames
#--------------------------------------------------------------------------
  1  \w    -21.00  75.00   0.50    0.07    --   46.75 -86.00 100.00  192
  2  \w     34.00 135.00   0.50    0.29    --  106.69 -86.00 100.00  202
  3  \w     34.00  71.00   0.50    0.29    --  106.69 -61.00  90.00   74
  4  \w     35.00  71.00   0.50    0.29    --  106.69 -61.00 120.00   72
  5  \w     34.00 105.00   0.50    0.29    --  106.69 -94.00   0.00  142
  6  \w     39.00  65.00   0.50    0.29    --  106.69 -61.00 -90.00   52
  7  \w     34.00  71.00   0.50    0.29    --  106.69 -61.00-120.00   74
  8  \w     34.00  71.00   0.50    0.29    --  106.69 -61.00 -60.00   74
  9  \w     34.00  71.00   0.50    0.29    --  106.69 -61.00 -30.00   74
 10  \w     34.00 111.00   0.50    0.29    --  106.69-125.00-120.00  154
 11  \w     34.00  71.00   0.50    0.29    --  106.69 -61.00-180.00   74
 12  \w     83.00 119.00   0.50    0.07    --   46.75  57.00-150.00   72
 13  \w    101.00 178.00   0.50    0.29    --  106.69  86.00-141.00  154
 14  \w     91.00 178.00   0.50    0.29    --  106.69  61.00 -90.00  174
 15  \w    -51.00 -16.00   0.50    0.29    --  -88.50  45.00-150.00   70
 16  \w    -75.00  26.00   0.50    0.07    --  -46.75  86.00-141.00  202
 17  \w    -51.00 -16.00   0.50    0.29    --  -88.50  45.00  60.00   70
 18  \w   -116.00 -15.00   0.50    0.29    --  -88.50  86.00-141.00  202
 19  \w   -119.00 -83.00   0.50    0.07    --  -46.75 -57.00-150.00   72
 20  \w   -119.00 -87.00   0.50    0.07    --  -46.75-125.00 -90.00   64
 21  \w   -160.00-101.00   0.50    0.29    --  -88.50 -77.00  30.00  118
 22  \w   -119.00 -83.00   0.50    0.07    --  -46.75 -57.00 120.00   72
 23  \w   -160.00 -79.00   0.50    0.29    --  -88.50 -86.00 100.00  162
 24  \w   -160.00 -91.00   0.50    0.29    --  -88.50 -61.00 150.00  138
;
_diffrn_measurement_device       'four-circle diffractometer'
_diffrn_measurement_device_type  'XtaLAB Synergy, Dualflex, HyPix'
_diffrn_measurement_method       '\w scans'
_diffrn_orient_matrix_type       
'CrysAlisPro convention (1999,Acta A55,543-557)'
_diffrn_orient_matrix_UB_11      0.0605969000
_diffrn_orient_matrix_UB_12      -0.0611361000
_diffrn_orient_matrix_UB_13      -0.0866959000
_diffrn_orient_matrix_UB_21      0.2317577000
_diffrn_orient_matrix_UB_22      0.0227187000
_diffrn_orient_matrix_UB_23      0.0077064000
_diffrn_orient_matrix_UB_31      0.0473270000
_diffrn_orient_matrix_UB_32      -0.0333444000
_diffrn_orient_matrix_UB_33      0.1640817000
_diffrn_radiation_monochromator  mirror
_diffrn_radiation_probe          x-ray
_diffrn_radiation_type           'Cu K\a'
_diffrn_radiation_wavelength     1.54184
_diffrn_source                   'micro-focus sealed X-ray tube'
_diffrn_source_type              'PhotonJet (Cu) X-ray Source'
_reflns_Friedel_coverage         0.000
_reflns_Friedel_fraction_full    .
_reflns_Friedel_fraction_max     .
_reflns_number_gt                2070
_reflns_number_total             2229
_reflns_special_details          
;
 Reflections were merged by SHELXL according to the crystal
 class for the calculation of statistics and refinement.
 
 _reflns_Friedel_fraction is defined as the number of unique
 Friedel pairs measured divided by the number that would be
 possible theoretically, ignoring centric projections and
 systematic absences.
;
_reflns_threshold_expression     'I > 2\s(I)'
_computing_cell_refinement       'CrysAlisPro 1.171.40.84a (Rigaku OD, 2020)'
_computing_data_collection       'CrysAlisPro 1.171.40.84a (Rigaku OD, 2020)'
_computing_data_reduction        'CrysAlisPro 1.171.40.84a (Rigaku OD, 2020)'
_computing_molecular_graphics    'Olex2 1.5 (Dolomanov et al., 2009)'
_computing_publication_material  'Olex2 1.5 (Dolomanov et al., 2009)'
_computing_structure_refinement  'SHELXL 2018/3 (Sheldrick, 2015)'
_computing_structure_solution    'SHELXT  (Sheldrick, 2015)'
_refine_diff_density_max         0.475
_refine_diff_density_min         -0.574
_refine_diff_density_rms         0.061
_refine_ls_extinction_coef       .
_refine_ls_extinction_method     none
_refine_ls_goodness_of_fit_ref   1.059
_refine_ls_hydrogen_treatment    constr
_refine_ls_matrix_type           full
_refine_ls_number_parameters     137
_refine_ls_number_reflns         2229
_refine_ls_number_restraints     0
_refine_ls_R_factor_all          0.0438
_refine_ls_R_factor_gt           0.0417
_refine_ls_restrained_S_all      1.059
_refine_ls_shift/su_max          0.001
_refine_ls_shift/su_mean         0.000
_refine_ls_structure_factor_coef Fsqd
_refine_ls_weighting_details     
'w=1/[\s^2^(Fo^2^)+(0.0400P)^2^+1.0000P] where P=(Fo^2^+2Fc^2^)/3'
_refine_ls_weighting_scheme      calc
_refine_ls_wR_factor_gt          0.1036
_refine_ls_wR_factor_ref         0.1050
_refine_special_details          ?
_olex2_refinement_description    
;
1. Fixed Uiso
 At 1.2 times of:
  All C(H) groups, All C(H,H) groups, All N(H) groups
 At 1.5 times of:
  All C(H,H,H) groups
2.a Ternary CH refined with riding coordinates:
 C6(H6)
2.b Secondary CH2 refined with riding coordinates:
 C10(H10A,H10B), C7(H7A,H7B)
2.c Aromatic/amide H refined with riding coordinates:
 N2(H2), C2(H2A), C3(H3), C8(H8), C9(H9), C4(H4)
2.d Idealised Me refined as rotating group:
 C11(H11A,H11B,H11C)
;
_atom_sites_solution_hydrogens   geom
_atom_sites_solution_primary     ?
_atom_sites_solution_secondary   ?
loop_
_atom_site_label
_atom_site_type_symbol
_atom_site_fract_x
_atom_site_fract_y
_atom_site_fract_z
_atom_site_U_iso_or_equiv
_atom_site_adp_type
_atom_site_occupancy
_atom_site_site_symmetry_order
_atom_site_calc_flag
_atom_site_refinement_flags_posn
_atom_site_refinement_flags_adp
_atom_site_refinement_flags_occupancy
_atom_site_disorder_assembly
_atom_site_disorder_group
S1 S 0.36144(7) 0.58756(2) 0.56357(5) 0.02185(15) Uani 1 1 d . . . . .
O1 O 0.2524(2) 0.53733(6) 0.45799(15) 0.0252(3) Uani 1 1 d . . . . .
N1 N 0.5415(2) 0.68882(7) 0.38332(17) 0.0221(3) Uani 1 1 d . . . . .
N2 N 0.6134(3) 0.59380(7) 0.52281(18) 0.0228(3) Uani 1 1 d . . . . .
H2 H 0.710249 0.568596 0.571273 0.027 Uiso 1 1 calc R U . . .
C1 C 0.6715(3) 0.63936(8) 0.4109(2) 0.0205(4) Uani 1 1 d . . . . .
C2 C 0.8605(3) 0.63181(9) 0.3409(2) 0.0240(4) Uani 1 1 d . . . . .
H2A H 0.949380 0.595998 0.364606 0.029 Uiso 1 1 calc R U . . .
C5 C 0.5967(3) 0.73392(9) 0.2793(2) 0.0237(4) Uani 1 1 d . . . . .
C3 C 0.9141(3) 0.67858(9) 0.2351(2) 0.0282(4) Uani 1 1 d . . . . .
H3 H 1.042192 0.675333 0.184877 0.034 Uiso 1 1 calc R U . . .
C6 C 0.4218(3) 0.55096(9) 0.7586(2) 0.0260(4) Uani 1 1 d . . . . .
H6 H 0.516740 0.513430 0.749060 0.031 Uiso 1 1 calc R U . . .
C8 C 0.3960(4) 0.59744(10) 1.0171(2) 0.0326(5) Uani 1 1 d . . . . .
H8 H 0.428531 0.620278 1.114694 0.039 Uiso 1 1 calc R U . . .
C9 C 0.2291(4) 0.56058(10) 0.9904(2) 0.0327(5) Uani 1 1 d . . . . .
H9 H 0.128623 0.553948 1.066457 0.039 Uiso 1 1 calc R U . . .
C4 C 0.7808(3) 0.73016(9) 0.2024(2) 0.0275(4) Uani 1 1 d . . . . .
H4 H 0.814920 0.762241 0.128863 0.033 Uiso 1 1 calc R U . . .
C10 C 0.2141(3) 0.53003(10) 0.8268(2) 0.0317(5) Uani 1 1 d . . . . .
H10A H 0.088481 0.545568 0.758387 0.038 Uiso 1 1 calc R U . . .
H10B H 0.206222 0.483158 0.835326 0.038 Uiso 1 1 calc R U . . .
C7 C 0.5296(3) 0.59987(10) 0.8786(2) 0.0310(4) Uani 1 1 d . . . . .
H7A H 0.677875 0.587527 0.912651 0.037 Uiso 1 1 calc R U . . .
H7B H 0.528461 0.642921 0.830472 0.037 Uiso 1 1 calc R U . . .
C11 C 0.4458(3) 0.78851(10) 0.2522(3) 0.0328(5) Uani 1 1 d . . . . .
H11A H 0.306552 0.772584 0.208942 0.049 Uiso 1 1 calc R U . . .
H11B H 0.499360 0.818317 0.175257 0.049 Uiso 1 1 calc R U . . .
H11C H 0.432616 0.810342 0.354684 0.049 Uiso 1 1 calc R U . . .

loop_
_atom_site_aniso_label
_atom_site_aniso_U_11
_atom_site_aniso_U_22
_atom_site_aniso_U_33
_atom_site_aniso_U_23
_atom_site_aniso_U_13
_atom_site_aniso_U_12
S1 0.0278(3) 0.0172(2) 0.0206(2) 0.00085(15) 0.00243(16) 0.00176(16)
O1 0.0299(7) 0.0211(6) 0.0238(6) 0.0001(5) -0.0019(5) 0.0010(5)
N1 0.0280(8) 0.0194(7) 0.0188(7) 0.0004(6) 0.0013(6) 0.0010(6)
N2 0.0275(8) 0.0190(7) 0.0217(7) 0.0043(6) 0.0011(6) 0.0036(6)
C1 0.0273(9) 0.0176(8) 0.0159(7) -0.0017(6) -0.0017(6) -0.0005(7)
C2 0.0264(9) 0.0202(9) 0.0251(9) -0.0034(7) 0.0005(7) 0.0015(7)
C5 0.0305(9) 0.0192(9) 0.0210(8) 0.0010(7) 0.0001(7) -0.0001(7)
C3 0.0290(10) 0.0271(10) 0.0295(10) -0.0054(8) 0.0081(7) -0.0034(8)
C6 0.0342(10) 0.0232(9) 0.0207(8) 0.0007(7) 0.0035(7) -0.0029(8)
C8 0.0423(12) 0.0332(11) 0.0220(9) -0.0062(8) 0.0021(8) -0.0025(9)
C9 0.0425(11) 0.0314(11) 0.0254(9) -0.0027(8) 0.0095(8) -0.0004(9)
C4 0.0358(10) 0.0222(9) 0.0248(9) 0.0010(7) 0.0058(8) -0.0037(8)
C10 0.0412(12) 0.0296(10) 0.0253(9) -0.0029(8) 0.0077(8) -0.0112(9)
C7 0.0382(11) 0.0311(10) 0.0232(9) -0.0008(8) 0.0006(8) -0.0084(9)
C11 0.0394(11) 0.0250(10) 0.0339(10) 0.0095(8) 0.0030(8) 0.0055(8)

_geom_special_details            
;
 All esds (except the esd in the dihedral angle between two l.s. planes)
 are estimated using the full covariance matrix.  The cell esds are taken
 into account individually in the estimation of esds in distances, angles
 and torsion angles; correlations between esds in cell parameters are only
 used when they are defined by crystal symmetry.  An approximate (isotropic)
 treatment of cell esds is used for estimating esds involving l.s. planes.
;
loop_
_geom_bond_atom_site_label_1
_geom_bond_atom_site_label_2
_geom_bond_distance
_geom_bond_site_symmetry_2
_geom_bond_publ_flag
S1 O1 1.5011(13) . ?
S1 N2 1.6682(16) . ?
S1 C6 1.8060(19) . ?
N1 C1 1.333(2) . ?
N1 C5 1.353(2) . ?
N2 H2 0.8800 . ?
N2 C1 1.410(2) . ?
C1 C2 1.390(3) . ?
C2 H2A 0.9500 . ?
C2 C3 1.384(3) . ?
C5 C4 1.384(3) . ?
C5 C11 1.498(3) . ?
C3 H3 0.9500 . ?
C3 C4 1.386(3) . ?
C6 H6 1.0000 . ?
C6 C10 1.546(3) . ?
C6 C7 1.548(3) . ?
C8 H8 0.9500 . ?
C8 C9 1.313(3) . ?
C8 C7 1.496(3) . ?
C9 H9 0.9500 . ?
C9 C10 1.502(3) . ?
C4 H4 0.9500 . ?
C10 H10A 0.9900 . ?
C10 H10B 0.9900 . ?
C7 H7A 0.9900 . ?
C7 H7B 0.9900 . ?
C11 H11A 0.9800 . ?
C11 H11B 0.9800 . ?
C11 H11C 0.9800 . ?

loop_
_geom_angle_atom_site_label_1
_geom_angle_atom_site_label_2
_geom_angle_atom_site_label_3
_geom_angle
_geom_angle_site_symmetry_1
_geom_angle_site_symmetry_3
_geom_angle_publ_flag
O1 S1 N2 109.43(8) . . ?
O1 S1 C6 105.91(8) . . ?
N2 S1 C6 95.21(8) . . ?
C1 N1 C5 117.70(16) . . ?
S1 N2 H2 119.9 . . ?
C1 N2 S1 120.17(12) . . ?
C1 N2 H2 119.9 . . ?
N1 C1 N2 116.67(16) . . ?
N1 C1 C2 124.01(17) . . ?
C2 C1 N2 119.28(16) . . ?
C1 C2 H2A 121.3 . . ?
C3 C2 C1 117.31(17) . . ?
C3 C2 H2A 121.3 . . ?
N1 C5 C4 122.43(17) . . ?
N1 C5 C11 115.72(17) . . ?
C4 C5 C11 121.85(17) . . ?
C2 C3 H3 120.0 . . ?
C2 C3 C4 120.00(18) . . ?
C4 C3 H3 120.0 . . ?
S1 C6 H6 110.1 . . ?
C10 C6 S1 109.67(14) . . ?
C10 C6 H6 110.1 . . ?
C10 C6 C7 106.91(15) . . ?
C7 C6 S1 109.95(13) . . ?
C7 C6 H6 110.1 . . ?
C9 C8 H8 123.4 . . ?
C9 C8 C7 113.24(18) . . ?
C7 C8 H8 123.4 . . ?
C8 C9 H9 123.6 . . ?
C8 C9 C10 112.82(18) . . ?
C10 C9 H9 123.6 . . ?
C5 C4 C3 118.55(17) . . ?
C5 C4 H4 120.7 . . ?
C3 C4 H4 120.7 . . ?
C6 C10 H10A 111.1 . . ?
C6 C10 H10B 111.1 . . ?
C9 C10 C6 103.21(16) . . ?
C9 C10 H10A 111.1 . . ?
C9 C10 H10B 111.1 . . ?
H10A C10 H10B 109.1 . . ?
C6 C7 H7A 111.1 . . ?
C6 C7 H7B 111.1 . . ?
C8 C7 C6 103.21(16) . . ?
C8 C7 H7A 111.1 . . ?
C8 C7 H7B 111.1 . . ?
H7A C7 H7B 109.1 . . ?
C5 C11 H11A 109.5 . . ?
C5 C11 H11B 109.5 . . ?
C5 C11 H11C 109.5 . . ?
H11A C11 H11B 109.5 . . ?
H11A C11 H11C 109.5 . . ?
H11B C11 H11C 109.5 . . ?

loop_
_geom_torsion_atom_site_label_1
_geom_torsion_atom_site_label_2
_geom_torsion_atom_site_label_3
_geom_torsion_atom_site_label_4
_geom_torsion
_geom_torsion_site_symmetry_1
_geom_torsion_site_symmetry_2
_geom_torsion_site_symmetry_3
_geom_torsion_site_symmetry_4
_geom_torsion_publ_flag
S1 N2 C1 N1 22.0(2) . . . . ?
S1 N2 C1 C2 -160.22(13) . . . . ?
S1 C6 C10 C9 -126.64(15) . . . . ?
S1 C6 C7 C8 126.44(15) . . . . ?
O1 S1 N2 C1 94.08(14) . . . . ?
O1 S1 C6 C10 -61.08(15) . . . . ?
O1 S1 C6 C7 -178.35(13) . . . . ?
N1 C1 C2 C3 -0.6(3) . . . . ?
N1 C5 C4 C3 -0.8(3) . . . . ?
N2 S1 C6 C10 -173.00(13) . . . . ?
N2 S1 C6 C7 69.72(15) . . . . ?
N2 C1 C2 C3 -178.26(16) . . . . ?
C1 N1 C5 C4 0.0(3) . . . . ?
C1 N1 C5 C11 180.00(16) . . . . ?
C1 C2 C3 C4 -0.2(3) . . . . ?
C2 C3 C4 C5 0.9(3) . . . . ?
C5 N1 C1 N2 178.45(15) . . . . ?
C5 N1 C1 C2 0.7(3) . . . . ?
C6 S1 N2 C1 -157.01(14) . . . . ?
C8 C9 C10 C6 4.9(2) . . . . ?
C9 C8 C7 C6 -4.8(2) . . . . ?
C10 C6 C7 C8 7.5(2) . . . . ?
C7 C6 C10 C9 -7.5(2) . . . . ?
C7 C8 C9 C10 -0.1(3) . . . . ?
C11 C5 C4 C3 179.20(18) . . . . ?

_shelx_res_file                  
;
TITL exp_56_a.res in P2(1)/n
    hpd539.res
    created by SHELXL-2018/3 at 15:27:17 on 16-May-2022
REM Old TITL exp_56 in P2(1)/n
REM SHELXT solution in P2(1)/n: R1 0.097, Rweak 0.081, Alpha 0.030
REM <I/s> 0.525 for 56 systematic absences, Orientation as input
REM Formula found by SHELXT: C11 N2 O S
CELL 1.54184 6.336297 21.03311 8.33237 90 95.3948 90
ZERR 4 0.000215 0.000661 0.000203 0 0.0025 0
LATT 1
SYMM 0.5-X,0.5+Y,0.5-Z
SFAC C H N O S
UNIT 44 56 8 4 4

L.S. 4
PLAN  2
SIZE 0.062 0.12 0.183
TEMP -173.15(10)
CONF
BOND $H
MORE -1
fmap 2
acta
REM <olex2.extras>
REM <HklSrc "%.\\hpd539.hkl">
REM </olex2.extras>

WGHT    0.040000    1.000000
FVAR       7.68931
S1    5    0.361436    0.587560    0.563570    11.00000    0.02776    0.01719 =
         0.02063    0.00085    0.00243    0.00176
O1    4    0.252382    0.537333    0.457986    11.00000    0.02986    0.02111 =
         0.02375    0.00007   -0.00194    0.00105
N1    3    0.541494    0.688821    0.383317    11.00000    0.02801    0.01940 =
         0.01877    0.00036    0.00131    0.00101
N2    3    0.613371    0.593804    0.522807    11.00000    0.02747    0.01901 =
         0.02174    0.00435    0.00114    0.00357
AFIX  43
H2    2    0.710249    0.568596    0.571273    11.00000   -1.20000
AFIX   0
C1    1    0.671478    0.639357    0.410927    11.00000    0.02731    0.01760 =
         0.01593   -0.00172   -0.00170   -0.00045
C2    1    0.860530    0.631809    0.340855    11.00000    0.02636    0.02020 =
         0.02506   -0.00340    0.00046    0.00146
AFIX  43
H2A   2    0.949380    0.595998    0.364606    11.00000   -1.20000
AFIX   0
C5    1    0.596716    0.733917    0.279282    11.00000    0.03054    0.01921 =
         0.02100    0.00095    0.00014   -0.00009
C3    1    0.914076    0.678582    0.235080    11.00000    0.02904    0.02705 =
         0.02945   -0.00542    0.00813   -0.00339
AFIX  43
H3    2    1.042192    0.675333    0.184877    11.00000   -1.20000
AFIX   0
C6    1    0.421823    0.550960    0.758552    11.00000    0.03418    0.02323 =
         0.02066    0.00067    0.00350   -0.00295
AFIX  13
H6    2    0.516740    0.513430    0.749060    11.00000   -1.20000
AFIX   0
C8    1    0.395979    0.597442    1.017136    11.00000    0.04232    0.03317 =
         0.02201   -0.00621    0.00213   -0.00246
AFIX  43
H8    2    0.428531    0.620278    1.114694    11.00000   -1.20000
AFIX   0
C9    1    0.229136    0.560584    0.990410    11.00000    0.04246    0.03135 =
         0.02536   -0.00265    0.00953   -0.00036
AFIX  43
H9    2    0.128623    0.553948    1.066457    11.00000   -1.20000
AFIX   0
C4    1    0.780752    0.730164    0.202405    11.00000    0.03584    0.02225 =
         0.02483    0.00103    0.00578   -0.00370
AFIX  43
H4    2    0.814920    0.762241    0.128863    11.00000   -1.20000
AFIX   0
C10   1    0.214103    0.530029    0.826808    11.00000    0.04118    0.02961 =
         0.02528   -0.00293    0.00769   -0.01123
AFIX  23
H10A  2    0.088481    0.545568    0.758387    11.00000   -1.20000
H10B  2    0.206222    0.483158    0.835326    11.00000   -1.20000
AFIX   0
C7    1    0.529640    0.599866    0.878557    11.00000    0.03825    0.03109 =
         0.02315   -0.00077    0.00058   -0.00844
AFIX  23
H7A   2    0.677875    0.587527    0.912651    11.00000   -1.20000
H7B   2    0.528461    0.642921    0.830472    11.00000   -1.20000
AFIX   0
C11   1    0.445763    0.788509    0.252201    11.00000    0.03941    0.02500 =
         0.03392    0.00950    0.00301    0.00549
AFIX 137
H11A  2    0.306552    0.772584    0.208942    11.00000   -1.50000
H11B  2    0.499360    0.818317    0.175257    11.00000   -1.50000
H11C  2    0.432616    0.810342    0.354684    11.00000   -1.50000
AFIX   0
HKLF 4


REM  exp_56_a.res in P2(1)/n
REM wR2 = 0.1050, GooF = S = 1.059, Restrained GooF = 1.059 for all data
REM R1 = 0.0417 for 2070 Fo > 4sig(Fo) and 0.0438 for all 2229 data
REM 137 parameters refined using 0 restraints

END

WGHT      0.0612      0.6361

REM Highest difference peak  0.475,  deepest hole -0.574,  1-sigma level  0.061
Q1    1   0.6675  0.5527  0.5049  11.00000  0.05    0.48
Q2    1   0.8713  0.7119  0.2555  11.00000  0.05    0.25
;
_shelx_res_checksum              49890
_olex2_exptl_crystal_mounting_method 'nylon loop'
_olex2_submission_special_instructions 'No special instructions were received'
_oxdiff_exptl_absorpt_empirical_details 
;
Empirical correction (ABSPACK) includes:
- Absorption correction using spherical harmonics
- Frame scaling
- Detector area scaling
- B-factor correction
;
_oxdiff_exptl_absorpt_empirical_full_max 1.387
_oxdiff_exptl_absorpt_empirical_full_min 0.705
####################################################################### 
# 
# This file contains crystal structure data downloaded from the 
# Cambridge Structural Database (CSD) hosted by the Cambridge 
# Crystallographic Data Centre (CCDC).
# 
# Full information about CCDC data access policies and citation 
# guidelines are available at http://www.ccdc.cam.ac.uk/access/V1 
# 
# Audit and citation data items may have been added by the CCDC. 
# Please retain this information to preserve the provenance of 
# this file and to allow appropriate attribution of the data. 
# 
#######################################################################

data_hpd534g
_database_code_depnum_ccdc_archive 'CCDC 2170581'
loop_
_audit_author_name
_audit_author_address
'Hadi D. Arman'
;The University of Texas at San Antonio
United States of America
;
_audit_update_record             
;
2022-05-04 deposited with the CCDC.	2023-10-09 downloaded from the CCDC.
;
_audit_creation_date             2022-04-14
_audit_creation_method           
;
Olex2 1.5
(compiled 2021.12.09 svn.r5202d8cf for OlexSys, GUI svn.r6439)
;
_shelx_SHELXL_version_number     2018/3
_chemical_name_common            ?
_chemical_name_systematic        ?
_chemical_formula_moiety         'C9 H13 Br Cl N3 O2 S'
_chemical_formula_sum            'C9 H13 Br Cl N3 O2 S'
_chemical_formula_weight         342.64
_chemical_melting_point          ?
_chemical_oxdiff_formula         'C H N O S Br Cl'
_chemical_oxdiff_usercomment     'HDc 574-1'
loop_
_atom_type_symbol
_atom_type_description
_atom_type_scat_dispersion_real
_atom_type_scat_dispersion_imag
_atom_type_scat_source
C C 0.0181 0.0091 'International Tables Vol C Tables 4.2.6.8 and 6.1.1.4'
H H 0.0000 0.0000 'International Tables Vol C Tables 4.2.6.8 and 6.1.1.4'
Br Br -0.6763 1.2805 'International Tables Vol C Tables 4.2.6.8 and 6.1.1.4'
Cl Cl 0.3639 0.7018 'International Tables Vol C Tables 4.2.6.8 and 6.1.1.4'
N N 0.0311 0.0180 'International Tables Vol C Tables 4.2.6.8 and 6.1.1.4'
O O 0.0492 0.0322 'International Tables Vol C Tables 4.2.6.8 and 6.1.1.4'
S S 0.3331 0.5567 'International Tables Vol C Tables 4.2.6.8 and 6.1.1.4'

_shelx_space_group_comment       
;
The symmetry employed for this shelxl refinement is uniquely defined
by the following loop, which should always be used as a source of
symmetry information in preference to the above space-group names.
They are only intended as comments.
;
_space_group_crystal_system      triclinic
_space_group_IT_number           2
_space_group_name_H-M_alt        'P -1'
_space_group_name_Hall           '-P 1'
loop_
_space_group_symop_operation_xyz
'x, y, z'
'-x, -y, -z'

_cell_length_a                   5.5464(6)
_cell_length_b                   11.0627(10)
_cell_length_c                   11.4651(8)
_cell_angle_alpha                70.025(7)
_cell_angle_beta                 84.920(8)
_cell_angle_gamma                76.652(9)
_cell_volume                     643.26(11)
_cell_formula_units_Z            2
_cell_measurement_reflns_used    2707
_cell_measurement_temperature    100.00(10)
_cell_measurement_theta_max      73.9870
_cell_measurement_theta_min      4.1270
_shelx_estimated_absorpt_T_max   ?
_shelx_estimated_absorpt_T_min   ?
_exptl_absorpt_coefficient_mu    7.759
_exptl_absorpt_correction_T_max  1.000
_exptl_absorpt_correction_T_min  0.632
_exptl_absorpt_correction_type   gaussian
_exptl_absorpt_process_details   
;
CrysAlisPro 1.171.40.84a (Rigaku Oxford Diffraction, 2020)
Numerical absorption correction based on gaussian integration over
a multifaceted crystal model
Empirical absorption correction using spherical harmonics,
implemented in SCALE3 ABSPACK scaling algorithm.
;
_exptl_absorpt_special_details   ?
_exptl_crystal_colour            'clear colourless'
_exptl_crystal_colour_lustre     clear
_exptl_crystal_colour_modifier   .
_exptl_crystal_colour_primary    colourless
_exptl_crystal_density_diffrn    1.769
_exptl_crystal_density_meas      ?
_exptl_crystal_density_method    ?
_exptl_crystal_description       needle
_exptl_crystal_F_000             344
loop_
_exptl_crystal_face_index_h
_exptl_crystal_face_index_k
_exptl_crystal_face_index_l
_exptl_crystal_face_perp_dist
-1 3 -5 0.0067
3 1 -1 0.1012
1 5 -3 0.0477
-1 6 5 0.0524
-1 -5 4 0.0272
1 -5 -5 0.0191
0 -3 5 0.0462

_exptl_crystal_size_max          0.207
_exptl_crystal_size_mid          0.077
_exptl_crystal_size_min          0.072
loop_
_exptl_oxdiff_crystal_face_indexfrac_h
_exptl_oxdiff_crystal_face_indexfrac_k
_exptl_oxdiff_crystal_face_indexfrac_l
_exptl_oxdiff_crystal_face_x
_exptl_oxdiff_crystal_face_y
_exptl_oxdiff_crystal_face_z
-1.0837 2.7900 -4.8423 0.1329 0.5462 0.8271
3.4791 0.8438 -1.2606 -0.2100 -0.8766 0.4330
0.6016 5.3516 -2.7691 -0.3369 0.2565 0.9059
-0.7404 6.0531 4.5385 -0.7928 0.6089 -0.0268
-0.7717 -4.5628 3.7581 0.2122 -0.1606 -0.9639
0.8882 -5.4585 -5.2834 0.7789 -0.5986 0.1874
0.3429 -2.9972 5.1581 -0.0888 -0.3620 -0.9279

_exptl_transmission_factor_max   ?
_exptl_transmission_factor_min   ?
_diffrn_reflns_av_R_equivalents  0.0642
_diffrn_reflns_av_unetI/netI     0.0502
_diffrn_reflns_Laue_measured_fraction_full 0.982
_diffrn_reflns_Laue_measured_fraction_max 0.973
_diffrn_reflns_limit_h_max       6
_diffrn_reflns_limit_h_min       -6
_diffrn_reflns_limit_k_max       13
_diffrn_reflns_limit_k_min       -12
_diffrn_reflns_limit_l_max       12
_diffrn_reflns_limit_l_min       -13
_diffrn_reflns_number            7134
_diffrn_reflns_point_group_measured_fraction_full 0.982
_diffrn_reflns_point_group_measured_fraction_max 0.973
_diffrn_reflns_theta_full        67.684
_diffrn_reflns_theta_max         69.977
_diffrn_reflns_theta_min         4.354
_diffrn_ambient_environment      N~2~
_diffrn_ambient_temperature      100.00(10)
_diffrn_detector                 'Hybrid Pixel Array Detector'
_diffrn_detector_area_resol_mean 10.0000
_diffrn_detector_type            HyPix
_diffrn_measured_fraction_theta_full 0.982
_diffrn_measured_fraction_theta_max 0.973
_diffrn_measurement_details      
;
List of Runs (angles in degrees, time in seconds):

  # Type    Start    End  Width  t~exp~   \w     \q     \k     \f   Frames
#--------------------------------------------------------------------------
  1  \w     73.00  99.00   0.50    0.34    --   46.37  36.00 -92.00   52
  2  \w    102.00 138.00   0.50    1.35    --  106.69  36.00 -92.00   72
  3  \w    101.00 130.00   0.50    1.35    --  106.69  77.00 -60.00   58
  4  \w    147.00 178.00   0.50    1.35    --  106.69  77.00 -60.00   62
  5  \w    143.00 172.00   0.50    1.35    --  106.69  36.00 -92.00   58
  6  \w     91.00 135.00   0.50    1.35    --  106.69  15.00   0.00   88
  7  \w    143.00 178.00   0.50    1.35    --  106.69  15.00   0.00   70
  8  \w     85.00 116.00   0.50    0.34    --   46.37  57.00  90.00   62
  9  \w    -27.00  25.00   0.50    0.34    --   46.37 -19.00  30.00  104
 10  \w    -21.00  41.00   0.50    0.34    --   46.37 -36.00 110.00  124
 11  \w     36.00  70.00   0.50    1.35    --  106.69 -77.00 120.00   68
 12  \w     38.00  70.00   0.50    1.35    --  106.69 -61.00 120.00   64
 13  \w     39.00  71.00   0.50    1.35    --  106.69 -61.00 -90.00   64
 14  \w     35.00 100.00   0.50    1.35    --  106.69 -77.00 -90.00  130
 15  \w     76.00 103.00   0.50    1.35    --  106.69 -94.00-120.00   54
 16  \w     62.00 107.00   0.50    1.35    --  106.69-125.00-120.00   90
 17  \w     36.00  84.00   0.50    0.34    --   46.37-125.00   0.00   96
 18  \w     41.00  68.00   0.50    1.35    --  106.69-125.00 120.00   54
 19  \w     38.00  78.00   0.50    1.35    --  106.69-125.00  60.00   80
 20  \w     82.00 111.00   0.50    1.35    --  106.69-125.00 120.00   58
 21  \w     84.00 110.00   0.50    1.35    --  106.69-125.00  60.00   52
 22  \w     79.00 109.00   0.50    1.35    --  106.69-125.00  30.00   60
 23  \w     43.00  70.00   0.50    1.35    --  106.69-125.00  30.00   54
 24  \w     37.00  63.00   0.50    1.35    --  106.69 -94.00 120.00   52
 25  \w     79.00 105.00   0.50    1.35    --  106.69 -94.00 120.00   52
 26  \w     45.00  71.00   0.50    0.34    --   46.37 -99.00-180.00   52
 27  \w     71.00  97.00   0.50    1.35    --  106.69 -94.00-150.00   52
 28  \w     36.00  61.00   0.50    1.35    --  106.69 -94.00-150.00   50
 29  \w     36.00  72.00   0.50    1.35    --  106.69 -94.00-120.00   72
 30  \w     39.00  73.00   0.50    1.35    --  106.69 -94.00  60.00   68
 31  \w    -69.00 -18.00   0.50    1.35    --  -88.50  61.00  90.00  102
 32  \w    -35.00  26.00   0.50    0.34    --  -46.37  36.00 -92.00  122
 33  \w    -40.00 -14.00   0.50    1.35    --  -88.50  36.00 -92.00   52
 34  \w    -46.00 -18.00   0.50    1.35    --  -88.50  45.00-120.00   56
 35  \w    -49.00 -24.00   0.50    1.35    --  -88.50 125.00-180.00   50
 36  \w    -84.00 -58.00   0.50    1.35    --  -88.50 125.00 -30.00   52
 37  \w   -152.00 -91.00   0.50    1.35    --  -88.50 -36.00 110.00  122
 38  \w   -116.00 -70.00   0.50    0.34    --  -46.37 -36.00 110.00   92
 39  \w   -159.00-108.00   0.50    1.35    --  -88.50 -77.00 -90.00  102
 40  \w   -136.00-100.00   0.50    1.35    --  -88.50 -94.00-150.00   72
 41  \w   -117.00 -88.00   0.50    0.34    --  -46.37-125.00-120.00   58
 42  \w   -116.00 -88.00   0.50    0.34    --  -46.37-125.00  60.00   56
 43  \w     77.00 112.00   0.50    0.34    --   46.37  37.00-150.00   70
 44  \w     -4.00  25.00   0.50    0.34    --   46.37 -19.00-120.00   58
 45  \w   -148.00-104.00   0.50    1.35    --  -88.50 -77.00  60.00   88
 46  \w   -139.00-112.00   0.50    1.35    --  -88.50 -94.00 120.00   54
 47  \w    -66.00 -40.00   0.50    1.35    --  -88.50  61.00 -30.00   52
 48  \w    150.00 177.00   0.50    1.35    --  106.69  15.00 -30.00   54
 49  \w     90.00 126.00   0.50    1.35    --  106.69  15.00 -30.00   72
 50  \w     66.00 105.00   0.50    1.35    --  106.69 -94.00  30.00   78
 51  \w     34.00  64.00   0.50    1.35    --  106.69 -61.00 -30.00   60
 52  \w    153.00 178.00   0.50    1.35    --  106.69  15.00 120.00   50
 53  \w     76.00 101.00   0.50    1.35    --  106.69 -77.00-150.00   50
 54  \w     92.00 133.00   0.50    1.35    --  106.69  15.00 120.00   82
;
_diffrn_measurement_device       'four-circle diffractometer'
_diffrn_measurement_device_type  'XtaLAB Synergy, Dualflex, HyPix'
_diffrn_measurement_method       '\w scans'
_diffrn_orient_matrix_type       
'CrysAlisPro convention (1999,Acta A55,543-557)'
_diffrn_orient_matrix_UB_11      -0.0622240000
_diffrn_orient_matrix_UB_12      -0.0896966000
_diffrn_orient_matrix_UB_13      -0.0652046000
_diffrn_orient_matrix_UB_21      -0.2731743000
_diffrn_orient_matrix_UB_22      0.0739582000
_diffrn_orient_matrix_UB_23      -0.0090416000
_diffrn_orient_matrix_UB_31      0.0548271000
_diffrn_orient_matrix_UB_32      0.0974456000
_diffrn_orient_matrix_UB_33      -0.1269237000
_diffrn_radiation_monochromator  mirror
_diffrn_radiation_probe          x-ray
_diffrn_radiation_type           'Cu K\a'
_diffrn_radiation_wavelength     1.54184
_diffrn_source                   'micro-focus sealed X-ray tube'
_diffrn_source_type              'PhotonJet (Cu) X-ray Source'
_reflns_Friedel_coverage         0.000
_reflns_Friedel_fraction_full    .
_reflns_Friedel_fraction_max     .
_reflns_number_gt                2011
_reflns_number_total             2379
_reflns_special_details          
;
 Reflections were merged by SHELXL according to the crystal
 class for the calculation of statistics and refinement.
 
 _reflns_Friedel_fraction is defined as the number of unique
 Friedel pairs measured divided by the number that would be
 possible theoretically, ignoring centric projections and
 systematic absences.
;
_reflns_threshold_expression     'I > 2\s(I)'
_computing_cell_refinement       'CrysAlisPro 1.171.40.84a (Rigaku OD, 2020)'
_computing_data_collection       'CrysAlisPro 1.171.40.84a (Rigaku OD, 2020)'
_computing_data_reduction        'CrysAlisPro 1.171.40.84a (Rigaku OD, 2020)'
_computing_molecular_graphics    'Olex2 1.5 (Dolomanov et al., 2009)'
_computing_publication_material  'Olex2 1.5 (Dolomanov et al., 2009)'
_computing_structure_refinement  'SHELXL 2018/3 (Sheldrick, 2015)'
_computing_structure_solution    'SHELXT 2018/2 (Sheldrick, 2018)'
_refine_diff_density_max         1.135
_refine_diff_density_min         -1.104
_refine_diff_density_rms         0.155
_refine_ls_extinction_coef       .
_refine_ls_extinction_method     none
_refine_ls_goodness_of_fit_ref   1.085
_refine_ls_hydrogen_treatment    constr
_refine_ls_matrix_type           full
_refine_ls_number_parameters     157
_refine_ls_number_reflns         2379
_refine_ls_number_restraints     1
_refine_ls_R_factor_all          0.0876
_refine_ls_R_factor_gt           0.0790
_refine_ls_restrained_S_all      1.085
_refine_ls_shift/su_max          0.001
_refine_ls_shift/su_mean         0.000
_refine_ls_structure_factor_coef Fsqd
_refine_ls_weighting_details     
'w=1/[\s^2^(Fo^2^)+(0.0100P)^2^+6.0000P] where P=(Fo^2^+2Fc^2^)/3'
_refine_ls_weighting_scheme      calc
_refine_ls_wR_factor_gt          0.1741
_refine_ls_wR_factor_ref         0.1791
_refine_special_details          ?
_olex2_refinement_description    
;
1. Fixed Uiso
 At 1.2 times of:
  All C(H) groups, All C(H,H) groups, All C(H,H,H,H) groups, All N(H) groups
2. Restrained distances
 C9B-C8B
 1.6 with sigma of 0.02
3. Uiso/Uaniso restraints and constraints
Uanis(C8B) = Uanis(C9B) = Uanis(Cl1B)
Uanis(C9A) = Uanis(Cl1A) = Uanis(C8A)
4. Others
 Fixed Sof: Cl1A(0.65) Cl1B(0.35) H7AA(0.65) H7AB(0.65) H7BC(0.35) H7BD(0.35)
 C8A(0.65) H8AA(0.65) H8AB(0.65) C9A(0.65) H9AA(0.65) H9AB(0.65) C8B(0.35)
 H8BA(0.35) H8BB(0.35) C9B(0.35) H9BA(0.35) H9BB(0.35)
5.a Secondary CH2 refined with riding coordinates:
 C5(H5A,H5B), C6(H6A,H6B), C7(H7AA,H7AB), C7(H7BC,H7BD), C8A(H8AA,H8AB),
 C9A(H9AA,H9AB), C8B(H8BA,H8BB), C9B(H9BA,H9BB)
5.b Aromatic/amide H refined with riding coordinates:
 N1(H1), C4(H4), C2(H2)
;
_atom_sites_solution_hydrogens   geom
_atom_sites_solution_primary     dual
_atom_sites_solution_secondary   ?
loop_
_atom_site_label
_atom_site_type_symbol
_atom_site_fract_x
_atom_site_fract_y
_atom_site_fract_z
_atom_site_U_iso_or_equiv
_atom_site_adp_type
_atom_site_occupancy
_atom_site_site_symmetry_order
_atom_site_calc_flag
_atom_site_refinement_flags_posn
_atom_site_refinement_flags_adp
_atom_site_refinement_flags_occupancy
_atom_site_disorder_assembly
_atom_site_disorder_group
Br1 Br -0.26663(17) 1.07923(9) 0.14328(8) 0.0645(4) Uani 1 1 d . . . . .
S1 S 0.7918(3) 0.69189(17) 0.49677(16) 0.0434(4) Uani 1 1 d . . . . .
Cl1A Cl 0.1681(6) 0.3216(3) 1.0392(3) 0.0607(8) Uani 0.65 1 d . . P A 1
O1 O 0.9867(9) 0.7000(5) 0.5648(5) 0.0503(13) Uani 1 1 d . . . . .
O2 O 0.8541(10) 0.6594(5) 0.3855(5) 0.0513(13) Uani 1 1 d . . . . .
N2 N 0.2765(11) 1.0092(6) 0.3934(5) 0.0436(14) Uani 1 1 d . . . . .
Cl1B Cl 0.2596(11) 0.1896(6) 0.9565(5) 0.0602(14) Uani 0.35 1 d . . P B 2
N1 N 0.6108(11) 0.8389(6) 0.4660(6) 0.0454(14) Uani 1 1 d . . . . .
H1 H 0.649486 0.890174 0.499786 0.054 Uiso 1 1 calc R U . . .
N3 N 0.3472(11) 0.8192(6) 0.3278(6) 0.0468(15) Uani 1 1 d . . . . .
C1 C 0.4007(13) 0.8903(7) 0.3909(6) 0.0432(16) Uani 1 1 d . . . . .
C4 C 0.1487(15) 0.8784(8) 0.2528(7) 0.0498(18) Uani 1 1 d . . . . .
H4 H 0.102585 0.835120 0.204467 0.060 Uiso 1 1 calc R U . . .
C3 C 0.0131(13) 1.0021(7) 0.2467(6) 0.0444(17) Uani 1 1 d . . . . .
C2 C 0.0803(14) 1.0645(8) 0.3171(7) 0.0489(18) Uani 1 1 d . . . . .
H2 H -0.010934 1.147662 0.312980 0.059 Uiso 1 1 calc R U . . .
C5 C 0.6142(14) 0.5852(7) 0.5961(7) 0.0490(18) Uani 1 1 d . . . . .
H5A H 0.457440 0.599553 0.556746 0.059 Uiso 1 1 calc R U . . .
H5B H 0.700413 0.494995 0.607912 0.059 Uiso 1 1 calc R U . . .
C6 C 0.5636(17) 0.6032(10) 0.7214(8) 0.064(2) Uani 1 1 d . . . . .
H6A H 0.718631 0.576244 0.765635 0.077 Uiso 1 1 calc R U . . .
H6B H 0.500401 0.696052 0.709111 0.077 Uiso 1 1 calc R U . . .
C7 C 0.3833(17) 0.5275(11) 0.7995(9) 0.084(4) Uani 1 1 d . . . . .
H7AA H 0.230979 0.549337 0.754113 0.101 Uiso 0.65 1 calc R U P C 1
H7AB H 0.344411 0.551234 0.874100 0.101 Uiso 0.65 1 calc R U P C 1
H7BC H 0.325171 0.568010 0.862592 0.101 Uiso 0.35 1 calc R U P D 2
H7BD H 0.242621 0.546407 0.746719 0.101 Uiso 0.35 1 calc R U P D 2
C8A C 0.490(3) 0.3825(16) 0.8343(15) 0.0607(8) Uani 0.65 1 d . . P A 1
H8AA H 0.626878 0.358724 0.890646 0.073 Uiso 0.65 1 calc R U P A 1
H8AB H 0.554380 0.361577 0.760348 0.073 Uiso 0.65 1 calc R U P A 1
C9A C 0.290(3) 0.2997(14) 0.8979(12) 0.0607(8) Uani 0.65 1 d . . P A 1
H9AA H 0.363628 0.207208 0.913732 0.073 Uiso 0.65 1 calc R U P A 1
H9AB H 0.154719 0.323763 0.840634 0.073 Uiso 0.65 1 calc R U P A 1
C8B C 0.429(5) 0.397(3) 0.859(2) 0.0602(14) Uani 0.35 1 d D . P B 2
H8BA H 0.588374 0.370234 0.899657 0.072 Uiso 0.35 1 calc R U P B 2
H8BB H 0.440401 0.352101 0.798856 0.072 Uiso 0.35 1 calc R U P B 2
C9B C 0.222(4) 0.349(3) 0.962(2) 0.0602(14) Uani 0.35 1 d D . P B 2
H9BA H 0.056760 0.401105 0.938149 0.072 Uiso 0.35 1 calc R U P B 2
H9BB H 0.259517 0.348370 1.043472 0.072 Uiso 0.35 1 calc R U P B 2

loop_
_atom_site_aniso_label
_atom_site_aniso_U_11
_atom_site_aniso_U_22
_atom_site_aniso_U_33
_atom_site_aniso_U_23
_atom_site_aniso_U_13
_atom_site_aniso_U_12
Br1 0.0554(6) 0.0648(6) 0.0509(5) 0.0129(4) -0.0218(4) -0.0106(4)
S1 0.0402(9) 0.0377(9) 0.0395(9) -0.0042(7) -0.0054(7) 0.0054(7)
Cl1A 0.0644(18) 0.0554(17) 0.0449(16) 0.0016(13) 0.0014(13) -0.0080(14)
O1 0.045(3) 0.041(3) 0.050(3) -0.003(2) -0.009(2) 0.003(2)
O2 0.053(3) 0.051(3) 0.036(3) -0.008(2) 0.000(2) 0.005(2)
N2 0.040(3) 0.042(3) 0.036(3) -0.003(3) -0.007(2) 0.004(2)
Cl1B 0.060(3) 0.058(3) 0.046(3) 0.006(2) -0.016(2) -0.011(3)
N1 0.048(3) 0.032(3) 0.047(3) -0.006(3) -0.013(3) 0.004(2)
N3 0.046(3) 0.041(3) 0.042(3) 0.001(3) -0.010(3) -0.005(3)
C1 0.043(4) 0.040(4) 0.033(3) 0.002(3) -0.004(3) -0.003(3)
C4 0.053(4) 0.047(4) 0.043(4) -0.005(3) -0.011(3) -0.012(3)
C3 0.038(4) 0.044(4) 0.034(4) 0.009(3) -0.014(3) -0.002(3)
C2 0.046(4) 0.045(4) 0.039(4) 0.002(3) -0.006(3) 0.000(3)
C5 0.044(4) 0.040(4) 0.044(4) 0.003(3) -0.004(3) 0.005(3)
C6 0.058(5) 0.070(6) 0.044(4) -0.004(4) 0.002(4) 0.004(4)
C7 0.054(5) 0.109(8) 0.045(5) 0.020(5) -0.006(4) 0.001(5)
C8A 0.0644(18) 0.0554(17) 0.0449(16) 0.0016(13) 0.0014(13) -0.0080(14)
C9A 0.0644(18) 0.0554(17) 0.0449(16) 0.0016(13) 0.0014(13) -0.0080(14)
C8B 0.060(3) 0.058(3) 0.046(3) 0.006(2) -0.016(2) -0.011(3)
C9B 0.060(3) 0.058(3) 0.046(3) 0.006(2) -0.016(2) -0.011(3)

_geom_special_details            
;
 All esds (except the esd in the dihedral angle between two l.s. planes)
 are estimated using the full covariance matrix.  The cell esds are taken
 into account individually in the estimation of esds in distances, angles
 and torsion angles; correlations between esds in cell parameters are only
 used when they are defined by crystal symmetry.  An approximate (isotropic)
 treatment of cell esds is used for estimating esds involving l.s. planes.
;
loop_
_geom_bond_atom_site_label_1
_geom_bond_atom_site_label_2
_geom_bond_distance
_geom_bond_site_symmetry_2
_geom_bond_publ_flag
Br1 C3 1.888(6) . ?
S1 O1 1.423(6) . ?
S1 O2 1.434(5) . ?
S1 N1 1.641(6) . ?
S1 C5 1.755(8) . ?
Cl1A C9A 1.771(14) . ?
N2 C1 1.345(9) . ?
N2 C2 1.348(9) . ?
Cl1B C9B 1.75(3) . ?
N1 H1 0.8600 . ?
N1 C1 1.400(9) . ?
N3 C1 1.328(10) . ?
N3 C4 1.353(9) . ?
C4 H4 0.9300 . ?
C4 C3 1.383(11) . ?
C3 C2 1.348(11) . ?
C2 H2 0.9300 . ?
C5 H5A 0.9700 . ?
C5 H5B 0.9700 . ?
C5 C6 1.511(12) . ?
C6 H6A 0.9700 . ?
C6 H6B 0.9700 . ?
C6 C7 1.490(13) . ?
C7 H7AA 0.9700 . ?
C7 H7AB 0.9700 . ?
C7 H7BC 0.9700 . ?
C7 H7BD 0.9700 . ?
C7 C8A 1.500(19) . ?
C7 C8B 1.35(3) . ?
C8A H8AA 0.9700 . ?
C8A H8AB 0.9700 . ?
C8A C9A 1.57(2) . ?
C9A H9AA 0.9700 . ?
C9A H9AB 0.9700 . ?
C8B H8BA 0.9700 . ?
C8B H8BB 0.9700 . ?
C8B C9B 1.615(18) . ?
C9B H9BA 0.9700 . ?
C9B H9BB 0.9700 . ?

loop_
_geom_angle_atom_site_label_1
_geom_angle_atom_site_label_2
_geom_angle_atom_site_label_3
_geom_angle
_geom_angle_site_symmetry_1
_geom_angle_site_symmetry_3
_geom_angle_publ_flag
O1 S1 O2 118.4(3) . . ?
O1 S1 N1 102.6(3) . . ?
O1 S1 C5 109.6(3) . . ?
O2 S1 N1 110.7(3) . . ?
O2 S1 C5 110.0(4) . . ?
N1 S1 C5 104.6(3) . . ?
C1 N2 C2 115.0(7) . . ?
S1 N1 H1 116.3 . . ?
C1 N1 S1 127.4(5) . . ?
C1 N1 H1 116.3 . . ?
C1 N3 C4 114.7(6) . . ?
N2 C1 N1 113.5(7) . . ?
N3 C1 N2 128.2(6) . . ?
N3 C1 N1 118.3(6) . . ?
N3 C4 H4 119.4 . . ?
N3 C4 C3 121.2(7) . . ?
C3 C4 H4 119.4 . . ?
C4 C3 Br1 119.7(6) . . ?
C2 C3 Br1 121.1(6) . . ?
C2 C3 C4 119.2(7) . . ?
N2 C2 H2 119.2 . . ?
C3 C2 N2 121.6(7) . . ?
C3 C2 H2 119.2 . . ?
S1 C5 H5A 108.9 . . ?
S1 C5 H5B 108.9 . . ?
H5A C5 H5B 107.7 . . ?
C6 C5 S1 113.4(6) . . ?
C6 C5 H5A 108.9 . . ?
C6 C5 H5B 108.9 . . ?
C5 C6 H6A 108.8 . . ?
C5 C6 H6B 108.8 . . ?
H6A C6 H6B 107.7 . . ?
C7 C6 C5 113.8(9) . . ?
C7 C6 H6A 108.8 . . ?
C7 C6 H6B 108.8 . . ?
C6 C7 H7AA 109.6 . . ?
C6 C7 H7AB 109.6 . . ?
C6 C7 H7BC 105.8 . . ?
C6 C7 H7BD 105.8 . . ?
C6 C7 C8A 110.2(9) . . ?
H7AA C7 H7AB 108.1 . . ?
H7BC C7 H7BD 106.2 . . ?
C8A C7 H7AA 109.6 . . ?
C8A C7 H7AB 109.6 . . ?
C8B C7 C6 126.0(13) . . ?
C8B C7 H7BC 105.8 . . ?
C8B C7 H7BD 105.8 . . ?
C7 C8A H8AA 109.3 . . ?
C7 C8A H8AB 109.3 . . ?
C7 C8A C9A 111.4(11) . . ?
H8AA C8A H8AB 108.0 . . ?
C9A C8A H8AA 109.3 . . ?
C9A C8A H8AB 109.3 . . ?
Cl1A C9A H9AA 108.7 . . ?
Cl1A C9A H9AB 108.7 . . ?
C8A C9A Cl1A 114.2(11) . . ?
C8A C9A H9AA 108.7 . . ?
C8A C9A H9AB 108.7 . . ?
H9AA C9A H9AB 107.6 . . ?
C7 C8B H8BA 108.7 . . ?
C7 C8B H8BB 108.7 . . ?
C7 C8B C9B 114(2) . . ?
H8BA C8B H8BB 107.6 . . ?
C9B C8B H8BA 108.7 . . ?
C9B C8B H8BB 108.7 . . ?
Cl1B C9B H9BA 112.2 . . ?
Cl1B C9B H9BB 112.2 . . ?
C8B C9B Cl1B 98(2) . . ?
C8B C9B H9BA 112.2 . . ?
C8B C9B H9BB 112.2 . . ?
H9BA C9B H9BB 109.8 . . ?

loop_
_geom_torsion_atom_site_label_1
_geom_torsion_atom_site_label_2
_geom_torsion_atom_site_label_3
_geom_torsion_atom_site_label_4
_geom_torsion
_geom_torsion_site_symmetry_1
_geom_torsion_site_symmetry_2
_geom_torsion_site_symmetry_3
_geom_torsion_site_symmetry_4
_geom_torsion_publ_flag
Br1 C3 C2 N2 178.5(5) . . . . ?
S1 N1 C1 N2 173.7(5) . . . . ?
S1 N1 C1 N3 -6.1(10) . . . . ?
S1 C5 C6 C7 171.6(6) . . . . ?
O1 S1 N1 C1 173.7(6) . . . . ?
O1 S1 C5 C6 42.1(6) . . . . ?
O2 S1 N1 C1 46.5(7) . . . . ?
O2 S1 C5 C6 173.8(5) . . . . ?
N1 S1 C5 C6 -67.3(6) . . . . ?
N3 C4 C3 Br1 -178.7(6) . . . . ?
N3 C4 C3 C2 -0.1(12) . . . . ?
C1 N2 C2 C3 1.6(10) . . . . ?
C1 N3 C4 C3 -1.4(11) . . . . ?
C4 N3 C1 N2 3.4(11) . . . . ?
C4 N3 C1 N1 -176.9(6) . . . . ?
C4 C3 C2 N2 0.0(11) . . . . ?
C2 N2 C1 N1 176.7(6) . . . . ?
C2 N2 C1 N3 -3.5(11) . . . . ?
C5 S1 N1 C1 -71.9(7) . . . . ?
C5 C6 C7 C8A 65.9(12) . . . . ?
C5 C6 C7 C8B 75(2) . . . . ?
C6 C7 C8A C9A -170.7(11) . . . . ?
C6 C7 C8B C9B 165.7(17) . . . . ?
C7 C8A C9A Cl1A -62.2(15) . . . . ?
C7 C8B C9B Cl1B 152(2) . . . . ?

_shelx_res_file                  
;
TITL hpd534g_a.res in P-1
    hpd534g.res
    created by SHELXL-2018/3 at 13:17:25 on 14-Apr-2022
REM Old TITL hpd534g in P1
REM SHELXT solution in P-1: R1 0.238, Rweak 0.015, Alpha 0.045
REM <I/s> 0.000 for 0 systematic absences, Orientation as input
REM Formula found by SHELXT: C10 N3 O2 S2 Br
CELL 1.54184 5.5464 11.0627 11.4651 70.025 84.92 76.652
ZERR 2 0.0006 0.001 0.0008 0.007 0.008 0.009
LATT 1
SFAC C H Br Cl N O S
UNIT 18 26 2 2 6 4 2
EADP C8B C9B Cl1B
EADP C9A Cl1A C8A
DFIX 1.6 C9B C8B

L.S. 6
PLAN  2
CONF
BOND
list 4
fmap 2 53
ACTA
MORE -1
BOND $H
OMIT -3 140
OMIT 0 -2 4
OMIT 0 -3 2
OMIT 0 -3 5
OMIT 0 -3 6
OMIT 0 2 2
OMIT 0 -2 5
OMIT 0 -1 4
OMIT -1 -2 2
OMIT 0 -5 6
REM <olex2.extras>
REM <HklSrc "%.\\hpd534g.hkl">
REM </olex2.extras>

WGHT    0.010000    6.000000
FVAR       0.54487
BR1   3   -0.266626    1.079231    0.143279    11.00000    0.05542    0.06480 =
         0.05094    0.01294   -0.02183   -0.01064
S1    7    0.791784    0.691885    0.496768    11.00000    0.04022    0.03775 =
         0.03946   -0.00424   -0.00538    0.00539
PART 1
CL1A  4    0.168096    0.321601    1.039193    10.65000    0.06442    0.05539 =
         0.04493    0.00155    0.00144   -0.00800
PART 0
O1    6    0.986672    0.699978    0.564774    11.00000    0.04527    0.04148 =
         0.04995   -0.00349   -0.00940    0.00342
O2    6    0.854101    0.659375    0.385473    11.00000    0.05311    0.05089 =
         0.03648   -0.00831    0.00036    0.00490
N2    5    0.276460    1.009151    0.393388    11.00000    0.04024    0.04209 =
         0.03601   -0.00346   -0.00735    0.00352
PART 2
CL1B  4    0.259642    0.189565    0.956506    10.35000    0.05957    0.05846 =
         0.04590    0.00633   -0.01602   -0.01056
PART 0
N1    5    0.610818    0.838885    0.465959    11.00000    0.04754    0.03213 =
         0.04675   -0.00581   -0.01309    0.00374
AFIX  43
H1    2    0.649486    0.890174    0.499786    11.00000   -1.20000
AFIX   0
N3    5    0.347237    0.819217    0.327813    11.00000    0.04639    0.04098 =
         0.04161    0.00052   -0.01022   -0.00533
C1    1    0.400742    0.890284    0.390912    11.00000    0.04296    0.03951 =
         0.03318    0.00248   -0.00409   -0.00264
C4    1    0.148697    0.878413    0.252803    11.00000    0.05349    0.04718 =
         0.04321   -0.00482   -0.01071   -0.01186
AFIX  43
H4    2    0.102585    0.835120    0.204467    11.00000   -1.20000
AFIX   0
C3    1    0.013136    1.002122    0.246729    11.00000    0.03756    0.04377 =
         0.03370    0.00882   -0.01366   -0.00152
C2    1    0.080297    1.064456    0.317124    11.00000    0.04596    0.04540 =
         0.03867    0.00200   -0.00646    0.00046
AFIX  43
H2    2   -0.010934    1.147662    0.312980    11.00000   -1.20000
AFIX   0
C5    1    0.614189    0.585166    0.596066    11.00000    0.04384    0.03953 =
         0.04407    0.00274   -0.00359    0.00491
AFIX  23
H5A   2    0.457440    0.599553    0.556746    11.00000   -1.20000
H5B   2    0.700413    0.494995    0.607912    11.00000   -1.20000
AFIX   0
C6    1    0.563630    0.603235    0.721379    11.00000    0.05806    0.06998 =
         0.04375   -0.00409    0.00240    0.00369
AFIX  23
H6A   2    0.718631    0.576244    0.765635    11.00000   -1.20000
H6B   2    0.500401    0.696052    0.709111    11.00000   -1.20000
AFIX   0
C7    1    0.383285    0.527485    0.799540    11.00000    0.05354    0.10896 =
         0.04525    0.01968   -0.00590    0.00140
PART 1
AFIX  23
H7AA  2    0.230979    0.549337    0.754113    10.65000   -1.20000
H7AB  2    0.344411    0.551234    0.874100    10.65000   -1.20000
AFIX  23
PART 2
H7BC  2    0.325171    0.568010    0.862592    10.35000   -1.20000
H7BD  2    0.242621    0.546407    0.746719    10.35000   -1.20000
AFIX   0
PART 1
C8A   1    0.490129    0.382456    0.834270    10.65000    0.06442    0.05539 =
         0.04493    0.00155    0.00144   -0.00800
AFIX  23
H8AA  2    0.626878    0.358724    0.890646    10.65000   -1.20000
H8AB  2    0.554380    0.361577    0.760348    10.65000   -1.20000
AFIX   0
C9A   1    0.290022    0.299750    0.897903    10.65000    0.06442    0.05539 =
         0.04493    0.00155    0.00144   -0.00800
AFIX  23
H9AA  2    0.363628    0.207208    0.913732    10.65000   -1.20000
H9AB  2    0.154719    0.323763    0.840634    10.65000   -1.20000
AFIX   0
PART 2
C8B   1    0.428963    0.396691    0.859401    10.35000    0.05957    0.05846 =
         0.04590    0.00633   -0.01602   -0.01056
AFIX  23
H8BA  2    0.588374    0.370234    0.899657    10.35000   -1.20000
H8BB  2    0.440401    0.352101    0.798856    10.35000   -1.20000
AFIX   0
C9B   1    0.221789    0.348701    0.962337    10.35000    0.05957    0.05846 =
         0.04590    0.00633   -0.01602   -0.01056
AFIX  23
H9BA  2    0.056760    0.401105    0.938149    10.35000   -1.20000
H9BB  2    0.259517    0.348370    1.043472    10.35000   -1.20000
AFIX   0
HKLF 4


REM  hpd534g_a.res in P-1
REM wR2 = 0.1791, GooF = S = 1.085, Restrained GooF = 1.085 for all data
REM R1 = 0.0790 for 2011 Fo > 4sig(Fo) and 0.0876 for all 2379 data
REM 157 parameters refined using 1 restraints

END

WGHT      0.1423      1.9328

REM Highest difference peak  1.135,  deepest hole -1.104,  1-sigma level  0.155
Q1    1  -0.0959  1.0329  0.1244  11.00000  0.05    1.13
Q2    1  -0.4225  1.0642  0.1157  11.00000  0.05    1.09
;
_shelx_res_checksum              69711
_olex2_exptl_crystal_mounting_method 'nylon loop'
_olex2_submission_special_instructions 'No special instructions were received'
_oxdiff_exptl_absorpt_empirical_details 
;
Empirical correction (ABSPACK) includes:
- Absorption correction using spherical harmonics
- Frame scaling
- Detector area scaling
- B-factor correction
;
_oxdiff_exptl_absorpt_empirical_full_max 3.265
_oxdiff_exptl_absorpt_empirical_full_min 0.374
####################################################################### 
# 
# This file contains crystal structure data downloaded from the 
# Cambridge Structural Database (CSD) hosted by the Cambridge 
# Crystallographic Data Centre (CCDC).
# 
# Full information about CCDC data access policies and citation 
# guidelines are available at http://www.ccdc.cam.ac.uk/access/V1 
# 
# Audit and citation data items may have been added by the CCDC. 
# Please retain this information to preserve the provenance of 
# this file and to allow appropriate attribution of the data. 
# 
#######################################################################

data_hpd490
_database_code_depnum_ccdc_archive 'CCDC 2170584'
loop_
_audit_author_name
_audit_author_address
'Hadi D. Arman'
;The University of Texas at San Antonio
United States of America
;
_audit_update_record             
;
2022-05-04 deposited with the CCDC.	2023-10-09 downloaded from the CCDC.
;
_audit_creation_date             2022-01-24
_audit_creation_method           
;
Olex2 1.5
(compiled 2021.12.09 svn.r5202d8cf for OlexSys, GUI svn.r6439)
;
_shelx_SHELXL_version_number     2018/3
_chemical_name_common            ?
_chemical_name_systematic        ?
_chemical_formula_moiety         'C16 H21 N O3 S'
_chemical_formula_sum            'C16 H21 N O3 S'
_chemical_formula_weight         307.40
_chemical_melting_point          ?
_chemical_oxdiff_formula         'C H N O S'
_chemical_oxdiff_usercomment     'HDC 414-3'
loop_
_atom_type_symbol
_atom_type_description
_atom_type_scat_dispersion_real
_atom_type_scat_dispersion_imag
_atom_type_scat_source
C C 0.0181 0.0091 'International Tables Vol C Tables 4.2.6.8 and 6.1.1.4'
H H 0.0000 0.0000 'International Tables Vol C Tables 4.2.6.8 and 6.1.1.4'
N N 0.0311 0.0180 'International Tables Vol C Tables 4.2.6.8 and 6.1.1.4'
O O 0.0492 0.0322 'International Tables Vol C Tables 4.2.6.8 and 6.1.1.4'
S S 0.3331 0.5567 'International Tables Vol C Tables 4.2.6.8 and 6.1.1.4'

_shelx_space_group_comment       
;
The symmetry employed for this shelxl refinement is uniquely defined
by the following loop, which should always be used as a source of
symmetry information in preference to the above space-group names.
They are only intended as comments.
;
_space_group_crystal_system      triclinic
_space_group_IT_number           2
_space_group_name_H-M_alt        'P -1'
_space_group_name_Hall           '-P 1'
loop_
_space_group_symop_operation_xyz
'x, y, z'
'-x, -y, -z'

_cell_length_a                   5.88370(10)
_cell_length_b                   9.30100(10)
_cell_length_c                   14.8817(2)
_cell_angle_alpha                72.8400(10)
_cell_angle_beta                 81.8890(10)
_cell_angle_gamma                75.0620(10)
_cell_volume                     749.973(19)
_cell_formula_units_Z            2
_cell_measurement_reflns_used    9522
_cell_measurement_temperature    100.01(10)
_cell_measurement_theta_max      75.8490
_cell_measurement_theta_min      3.0920
_shelx_estimated_absorpt_T_max   0.886
_shelx_estimated_absorpt_T_min   0.713
_exptl_absorpt_coefficient_mu    2.002
_exptl_absorpt_correction_T_max  1.000
_exptl_absorpt_correction_T_min  0.388
_exptl_absorpt_correction_type   gaussian
_exptl_absorpt_process_details   
;
CrysAlisPro 1.171.40.63a (Rigaku Oxford Diffraction, 2019)
Numerical absorption correction based on gaussian integration over
			a multifaceted crystal model
Empirical absorption correction using spherical harmonics,
 implemented in SCALE3 ABSPACK scaling algorithm.
;
_exptl_absorpt_special_details   ?
_exptl_crystal_colour            'clear colourless'
_exptl_crystal_colour_lustre     clear
_exptl_crystal_colour_modifier   .
_exptl_crystal_colour_primary    colourless
_exptl_crystal_density_diffrn    1.361
_exptl_crystal_density_meas      ?
_exptl_crystal_density_method    ?
_exptl_crystal_description       plate
_exptl_crystal_F_000             328
loop_
_exptl_crystal_face_index_h
_exptl_crystal_face_index_k
_exptl_crystal_face_index_l
_exptl_crystal_face_perp_dist
-1 5 2 0.0371
2 0 8 0.0794
0 -5 -6 0.0410
-2 -1 -9 0.0317
-4 1 -2 0.0555
-1 -4 5 0.0520
1 4 -4 0.0067

_exptl_crystal_size_max          0.181
_exptl_crystal_size_mid          0.131
_exptl_crystal_size_min          0.062
loop_
_exptl_oxdiff_crystal_face_indexfrac_h
_exptl_oxdiff_crystal_face_indexfrac_k
_exptl_oxdiff_crystal_face_indexfrac_l
_exptl_oxdiff_crystal_face_x
_exptl_oxdiff_crystal_face_y
_exptl_oxdiff_crystal_face_z
-1.3054 4.9434 2.3903 0.1565 0.6429 0.7498
2.0774 0.1898 8.1062 0.1286 0.5431 -0.8298
0.4252 -5.1110 -5.9535 -0.2151 -0.8899 -0.4022
-1.8944 -1.1322 -8.8100 -0.1622 -0.6817 0.7134
-3.5133 0.5694 -2.1166 0.5310 -0.1298 0.8374
-1.1006 -4.1362 4.5943 0.7643 -0.1824 -0.6185
1.3511 4.1119 -4.4632 -0.8044 0.1922 0.5622

_exptl_transmission_factor_max   ?
_exptl_transmission_factor_min   ?
_diffrn_reflns_av_R_equivalents  0.0461
_diffrn_reflns_av_unetI/netI     0.0304
_diffrn_reflns_Laue_measured_fraction_full 0.998
_diffrn_reflns_Laue_measured_fraction_max 0.947
_diffrn_reflns_limit_h_max       7
_diffrn_reflns_limit_h_min       -7
_diffrn_reflns_limit_k_max       11
_diffrn_reflns_limit_k_min       -11
_diffrn_reflns_limit_l_max       17
_diffrn_reflns_limit_l_min       -18
_diffrn_reflns_number            13752
_diffrn_reflns_point_group_measured_fraction_full 0.998
_diffrn_reflns_point_group_measured_fraction_max 0.947
_diffrn_reflns_theta_full        67.684
_diffrn_reflns_theta_max         76.355
_diffrn_reflns_theta_min         3.116
_diffrn_ambient_environment      N~2~
_diffrn_ambient_temperature      100.01(10)
_diffrn_detector                 'Hybrid Pixel Array Detector'
_diffrn_detector_area_resol_mean 10.0000
_diffrn_detector_type            HyPix
_diffrn_measured_fraction_theta_full 0.998
_diffrn_measured_fraction_theta_max 0.947
_diffrn_measurement_details      
;
List of Runs (angles in degrees, time in seconds):

  # Type    Start    End  Width  t~exp~   \w     \q     \k     \f   Frames
#--------------------------------------------------------------------------
  1  \w   -119.00 -23.00   0.50    0.05    --  -46.75 -77.00 -21.00  192
  2  \w    -30.00  29.00   0.50    0.05    --  -46.75  19.00  60.00  118
  3  \w    -51.00 -16.00   0.50    0.05    --  -88.50  45.00 -30.00   70
  4  \w    -51.00 -16.00   0.50    0.05    --  -88.50  45.00 -90.00   70
  5  \w    -51.00 -16.00   0.50    0.05    --  -88.50  45.00 -60.00   70
  6  \w    -51.00 -16.00   0.50    0.05    --  -88.50  45.00  60.00   70
  7  \w    -51.00 -16.00   0.50    0.05    --  -88.50  45.00  90.00   70
  8  \w    -70.00  26.00   0.50    0.05    --  -46.75  77.00 104.00  192
  9  \w     23.00 119.00   0.50    0.05    --   46.75  77.00 104.00  192
 10  \w     83.00 178.00   0.50    0.05    --  106.69  77.00 104.00  190
 11  \w     34.00 101.00   0.50    0.05    --  106.69 -77.00 -21.00  134
 12  \w     34.00 107.00   0.50    0.05    --  106.69-106.00  54.45  146
 13  \w     34.00 105.00   0.50    0.05    --  106.69 -94.00 150.00  142
 14  \w     34.00  71.00   0.50    0.05    --  106.69 -61.00 120.00   74
 15  \w     34.00 105.00   0.50    0.05    --  106.69 -94.00 120.00  142
 16  \w     34.00 111.00   0.50    0.05    --  106.69-125.00 120.00  154
 17  \w     34.00 105.00   0.50    0.05    --  106.69 -94.00 -60.00  142
 18  \w     34.00 101.00   0.50    0.05    --  106.69 -77.00-150.00  134
 19  \w     34.00  71.00   0.50    0.05    --  106.69 -61.00-120.00   74
 20  \w     34.00 105.00   0.50    0.05    --  106.69 -94.00-150.00  142
 21  \w     34.00 101.00   0.50    0.05    --  106.69 -77.00-120.00  134
 22  \w     31.00 122.00   0.50    0.05    --   46.75  19.00   0.00  182
 23  \w     91.00 178.00   0.50    0.05    --  106.69  61.00-180.00  174
 24  \w     31.00 119.00   0.50    0.05    --   46.75  55.00-139.99  176
 25  \w     31.00 119.00   0.50    0.05    --   46.75  55.00 -55.83  176
 26  \w     33.00 120.00   0.50    0.05    --   46.75  43.00  53.47  174
 27  \w     32.00 119.00   0.50    0.05    --   46.75  52.00 -91.50  174
 28  \w     32.00 121.00   0.50    0.05    --   46.75  37.00-180.00  178
 29  \w     31.00 119.00   0.50    0.05    --   46.75  55.00  68.76  176
 30  \w    -25.00  71.00   0.50    0.05    --   46.75 -77.00 -21.00  192
 31  \w   -101.00 -15.00   0.50    0.05    --  -88.50  77.00 104.00  172
 32  \w   -119.00 -83.00   0.50    0.05    --  -46.75 -57.00 -90.00   72
 33  \w   -160.00 -65.00   0.50    0.05    --  -88.50 -77.00 -21.00  190
 34  \w   -119.00 -88.00   0.50    0.05    --  -46.75-125.00 150.00   62
 35  \w   -160.00-101.00   0.50    0.05    --  -88.50 -77.00 120.00  118
 36  \w   -160.00-101.00   0.50    0.05    --  -88.50 -77.00   0.00  118
 37  \w   -160.00-101.00   0.50    0.05    --  -88.50 -77.00-120.00  118
 38  \w   -160.00 -88.00   0.50    0.05    --  -88.50-125.00 -60.00  144
 39  \w   -160.00-101.00   0.50    0.05    --  -88.50 -77.00  30.00  118
;
_diffrn_measurement_device       'four-circle diffractometer'
_diffrn_measurement_device_type  'XtaLAB Synergy, Dualflex, HyPix'
_diffrn_measurement_method       '\w scans'
_diffrn_orient_matrix_type       
'CrysAlisPro convention (1999,Acta A55,543-557)'
_diffrn_orient_matrix_UB_11      -0.2014516000
_diffrn_orient_matrix_UB_12      -0.0547831000
_diffrn_orient_matrix_UB_13      0.0687746000
_diffrn_orient_matrix_UB_21      0.0180063000
_diffrn_orient_matrix_UB_22      0.1058408000
_diffrn_orient_matrix_UB_23      0.0599043000
_diffrn_orient_matrix_UB_31      -0.1813738000
_diffrn_orient_matrix_UB_32      0.1322963000
_diffrn_orient_matrix_UB_33      -0.0589785000
_diffrn_radiation_monochromator  mirror
_diffrn_radiation_probe          x-ray
_diffrn_radiation_type           'Cu K\a'
_diffrn_radiation_wavelength     1.54184
_diffrn_source                   'micro-focus sealed X-ray tube'
_diffrn_source_type              'PhotonJet (Cu) X-ray Source'
_reflns_Friedel_coverage         0.000
_reflns_Friedel_fraction_full    .
_reflns_Friedel_fraction_max     .
_reflns_number_gt                2788
_reflns_number_total             2989
_reflns_special_details          
;
 Reflections were merged by SHELXL according to the crystal
 class for the calculation of statistics and refinement.
 
 _reflns_Friedel_fraction is defined as the number of unique
 Friedel pairs measured divided by the number that would be
 possible theoretically, ignoring centric projections and
 systematic absences.
;
_reflns_threshold_expression     'I > 2\s(I)'
_computing_cell_refinement       'CrysAlisPro 1.171.40.63a (Rigaku OD, 2019)'
_computing_data_collection       'CrysAlisPro 1.171.40.63a (Rigaku OD, 2019)'
_computing_data_reduction        'CrysAlisPro 1.171.40.63a (Rigaku OD, 2019)'
_computing_molecular_graphics    'Olex2 1.5 (Dolomanov et al., 2009)'
_computing_publication_material  'Olex2 1.5 (Dolomanov et al., 2009)'
_computing_structure_refinement  'SHELXL 2018/3 (Sheldrick, 2015)'
_computing_structure_solution    'SHELXT  (Sheldrick, 2015)'
_refine_diff_density_max         0.567
_refine_diff_density_min         -0.626
_refine_diff_density_rms         0.057
_refine_ls_extinction_coef       0.0040(7)
_refine_ls_extinction_expression Fc^*^=kFc[1+0.001xFc^2^\l^3^/sin(2\q)]^-1/4^
_refine_ls_extinction_method     'SHELXL-2018/3 (Sheldrick 2018)'
_refine_ls_goodness_of_fit_ref   1.070
_refine_ls_hydrogen_treatment    constr
_refine_ls_matrix_type           full
_refine_ls_number_parameters     192
_refine_ls_number_reflns         2989
_refine_ls_number_restraints     0
_refine_ls_R_factor_all          0.0407
_refine_ls_R_factor_gt           0.0384
_refine_ls_restrained_S_all      1.070
_refine_ls_shift/su_max          0.002
_refine_ls_shift/su_mean         0.000
_refine_ls_structure_factor_coef Fsqd
_refine_ls_weighting_details     
'w=1/[\s^2^(Fo^2^)+(0.0469P)^2^+0.5202P] where P=(Fo^2^+2Fc^2^)/3'
_refine_ls_weighting_scheme      calc
_refine_ls_wR_factor_gt          0.0996
_refine_ls_wR_factor_ref         0.1014
_refine_special_details          ?
_olex2_refinement_description    
;
1. Fixed Uiso
 At 1.2 times of:
  All C(H) groups, All C(H,H) groups, All N(H) groups
 At 1.5 times of:
  All C(H,H,H) groups
2.a Secondary CH2 refined with riding coordinates:
 C13(H13A,H13B), C14(H14A,H14B), C9(H9A,H9B), C8(H8A,H8B), C12(H12A,H12B),
 C11(H11A,H11B)
2.b Aromatic/amide H refined with riding coordinates:
 N1(H1), C6(H6), C4(H4), C2(H2), C3(H3), C5(H5)
2.c Idealised Me refined as rotating group:
 C16(H16A,H16B,H16C)
;
_atom_sites_solution_hydrogens   geom
_atom_sites_solution_primary     dual
_atom_sites_solution_secondary   ?
loop_
_atom_site_label
_atom_site_type_symbol
_atom_site_fract_x
_atom_site_fract_y
_atom_site_fract_z
_atom_site_U_iso_or_equiv
_atom_site_adp_type
_atom_site_occupancy
_atom_site_site_symmetry_order
_atom_site_calc_flag
_atom_site_refinement_flags_posn
_atom_site_refinement_flags_adp
_atom_site_refinement_flags_occupancy
_atom_site_disorder_assembly
_atom_site_disorder_group
S1 S 0.48017(7) 0.25390(4) 0.50899(3) 0.01516(14) Uani 1 1 d . . . . .
O1 O 0.2749(2) 0.38928(13) 0.50254(8) 0.0188(3) Uani 1 1 d . . . . .
O3 O 1.0689(2) 0.29758(15) 0.09627(8) 0.0234(3) Uani 1 1 d . . . . .
O2 O 0.7534(2) 0.2386(2) 0.06206(10) 0.0405(4) Uani 1 1 d . . . . .
N1 N 0.7043(2) 0.28013(16) 0.55462(9) 0.0168(3) Uani 1 1 d . . . . .
H1 H 0.816711 0.318755 0.517441 0.020 Uiso 1 1 calc R U . . .
C7 C 0.6115(3) 0.26675(18) 0.38884(11) 0.0145(3) Uani 1 1 d . . . . .
C10 C 0.7604(3) 0.27402(19) 0.21599(11) 0.0161(3) Uani 1 1 d . . . . .
C1 C 0.7122(3) 0.23950(18) 0.65420(11) 0.0158(3) Uani 1 1 d . . . . .
C13 C 0.7188(3) 0.40735(18) 0.34498(11) 0.0177(3) Uani 1 1 d . . . . .
H13A H 0.861138 0.396054 0.377204 0.021 Uiso 1 1 calc R U . . .
H13B H 0.603745 0.502262 0.352619 0.021 Uiso 1 1 calc R U . . .
C14 C 0.7853(3) 0.42024(19) 0.23897(11) 0.0175(3) Uani 1 1 d . . . . .
H14A H 0.680628 0.512542 0.200600 0.021 Uiso 1 1 calc R U . . .
H14B H 0.949836 0.432179 0.223152 0.021 Uiso 1 1 calc R U . . .
C15 C 0.8536(3) 0.2692(2) 0.11661(12) 0.0194(4) Uani 1 1 d . . . . .
C6 C 0.8816(3) 0.28566(19) 0.68938(12) 0.0185(3) Uani 1 1 d . . . . .
H6 H 0.985589 0.341775 0.647281 0.022 Uiso 1 1 calc R U . . .
C4 C 0.7481(3) 0.1664(2) 0.84909(12) 0.0226(4) Uani 1 1 d . . . . .
H4 H 0.760200 0.141916 0.915141 0.027 Uiso 1 1 calc R U . . .
C2 C 0.5607(3) 0.15729(19) 0.71696(12) 0.0184(3) Uani 1 1 d . . . . .
H2 H 0.443613 0.126532 0.693738 0.022 Uiso 1 1 calc R U . . .
C3 C 0.5811(3) 0.1204(2) 0.81368(12) 0.0213(4) Uani 1 1 d . . . . .
H3 H 0.479255 0.062811 0.855990 0.026 Uiso 1 1 calc R U . . .
C9 C 0.9030(3) 0.13016(19) 0.28451(11) 0.0177(3) Uani 1 1 d . . . . .
H9A H 0.897235 0.035865 0.267711 0.021 Uiso 1 1 calc R U . . .
H9B H 1.069996 0.136727 0.278712 0.021 Uiso 1 1 calc R U . . .
C8 C 0.8011(3) 0.11939(19) 0.38731(12) 0.0191(3) Uani 1 1 d . . . . .
H8A H 0.731596 0.027851 0.412102 0.023 Uiso 1 1 calc R U . . .
H8B H 0.928245 0.108386 0.427600 0.023 Uiso 1 1 calc R U . . .
C5 C 0.8976(3) 0.2492(2) 0.78608(12) 0.0220(4) Uani 1 1 d . . . . .
H5 H 1.012525 0.281410 0.809614 0.026 Uiso 1 1 calc R U . . .
C12 C 0.4066(3) 0.2763(2) 0.33223(12) 0.0219(4) Uani 1 1 d . . . . .
H12A H 0.288067 0.374362 0.329908 0.026 Uiso 1 1 calc R U . . .
H12B H 0.329273 0.189683 0.363496 0.026 Uiso 1 1 calc R U . . .
C11 C 0.5000(3) 0.2683(2) 0.23102(12) 0.0188(3) Uani 1 1 d . . . . .
H11A H 0.481392 0.171261 0.221221 0.023 Uiso 1 1 calc R U . . .
H11B H 0.408035 0.356247 0.184800 0.023 Uiso 1 1 calc R U . . .
C16 C 1.1800(3) 0.2856(2) 0.00489(13) 0.0283(4) Uani 1 1 d . . . . .
H16A H 1.086459 0.362995 -0.044600 0.042 Uiso 1 1 calc R U . . .
H16B H 1.189660 0.182058 -0.001114 0.042 Uiso 1 1 calc R U . . .
H16C H 1.339055 0.303761 -0.001549 0.042 Uiso 1 1 calc R U . . .

loop_
_atom_site_aniso_label
_atom_site_aniso_U_11
_atom_site_aniso_U_22
_atom_site_aniso_U_33
_atom_site_aniso_U_23
_atom_site_aniso_U_13
_atom_site_aniso_U_12
S1 0.0164(2) 0.0163(2) 0.0133(2) -0.00397(15) 0.00058(14) -0.00553(15)
O1 0.0166(6) 0.0211(6) 0.0183(6) -0.0072(5) 0.0016(4) -0.0031(5)
O3 0.0201(6) 0.0386(7) 0.0146(6) -0.0107(5) 0.0038(5) -0.0104(5)
O2 0.0287(7) 0.0806(12) 0.0269(8) -0.0315(8) 0.0038(6) -0.0217(8)
N1 0.0171(7) 0.0208(7) 0.0127(7) -0.0031(5) 0.0012(5) -0.0079(5)
C7 0.0147(7) 0.0158(8) 0.0131(7) -0.0041(6) -0.0002(6) -0.0040(6)
C10 0.0159(8) 0.0183(8) 0.0152(8) -0.0062(6) -0.0016(6) -0.0036(6)
C1 0.0179(8) 0.0134(7) 0.0140(8) -0.0041(6) -0.0001(6) 0.0000(6)
C13 0.0234(8) 0.0152(8) 0.0147(8) -0.0044(6) 0.0026(6) -0.0065(6)
C14 0.0211(8) 0.0177(8) 0.0146(8) -0.0045(6) 0.0005(6) -0.0065(6)
C15 0.0172(8) 0.0236(8) 0.0175(8) -0.0068(7) -0.0015(6) -0.0030(6)
C6 0.0204(8) 0.0155(8) 0.0189(8) -0.0046(6) -0.0010(6) -0.0034(6)
C4 0.0307(9) 0.0215(8) 0.0139(8) -0.0059(7) -0.0025(7) -0.0010(7)
C2 0.0190(8) 0.0190(8) 0.0165(8) -0.0051(6) -0.0005(6) -0.0034(6)
C3 0.0239(9) 0.0210(8) 0.0157(8) -0.0028(7) 0.0025(7) -0.0040(7)
C9 0.0179(8) 0.0177(8) 0.0178(8) -0.0074(6) -0.0014(6) -0.0016(6)
C8 0.0222(8) 0.0143(8) 0.0178(8) -0.0033(6) 0.0011(6) -0.0017(6)
C5 0.0258(9) 0.0208(8) 0.0219(9) -0.0087(7) -0.0057(7) -0.0041(7)
C12 0.0172(8) 0.0337(10) 0.0179(8) -0.0105(7) 0.0002(7) -0.0083(7)
C11 0.0158(8) 0.0261(9) 0.0159(8) -0.0072(7) -0.0010(6) -0.0054(7)
C16 0.0253(9) 0.0439(11) 0.0164(9) -0.0116(8) 0.0057(7) -0.0091(8)

_geom_special_details            
;
 All esds (except the esd in the dihedral angle between two l.s. planes)
 are estimated using the full covariance matrix.  The cell esds are taken
 into account individually in the estimation of esds in distances, angles
 and torsion angles; correlations between esds in cell parameters are only
 used when they are defined by crystal symmetry.  An approximate (isotropic)
 treatment of cell esds is used for estimating esds involving l.s. planes.
;
loop_
_geom_bond_atom_site_label_1
_geom_bond_atom_site_label_2
_geom_bond_distance
_geom_bond_site_symmetry_2
_geom_bond_publ_flag
S1 O1 1.4934(12) . ?
S1 N1 1.6662(14) . ?
S1 C7 1.8276(16) . ?
O3 C15 1.335(2) . ?
O3 C16 1.446(2) . ?
O2 C15 1.202(2) . ?
N1 H1 0.8800 . ?
N1 C1 1.422(2) . ?
C7 C13 1.530(2) . ?
C7 C8 1.532(2) . ?
C7 C12 1.536(2) . ?
C10 C14 1.542(2) . ?
C10 C15 1.512(2) . ?
C10 C9 1.546(2) . ?
C10 C11 1.530(2) . ?
C1 C6 1.397(2) . ?
C1 C2 1.395(2) . ?
C13 H13A 0.9900 . ?
C13 H13B 0.9900 . ?
C13 C14 1.547(2) . ?
C14 H14A 0.9900 . ?
C14 H14B 0.9900 . ?
C6 H6 0.9500 . ?
C6 C5 1.389(2) . ?
C4 H4 0.9500 . ?
C4 C3 1.386(3) . ?
C4 C5 1.392(3) . ?
C2 H2 0.9500 . ?
C2 C3 1.393(2) . ?
C3 H3 0.9500 . ?
C9 H9A 0.9900 . ?
C9 H9B 0.9900 . ?
C9 C8 1.546(2) . ?
C8 H8A 0.9900 . ?
C8 H8B 0.9900 . ?
C5 H5 0.9500 . ?
C12 H12A 0.9900 . ?
C12 H12B 0.9900 . ?
C12 C11 1.545(2) . ?
C11 H11A 0.9900 . ?
C11 H11B 0.9900 . ?
C16 H16A 0.9800 . ?
C16 H16B 0.9800 . ?
C16 H16C 0.9800 . ?

loop_
_geom_angle_atom_site_label_1
_geom_angle_atom_site_label_2
_geom_angle_atom_site_label_3
_geom_angle
_geom_angle_site_symmetry_1
_geom_angle_site_symmetry_3
_geom_angle_publ_flag
O1 S1 N1 110.88(7) . . ?
O1 S1 C7 106.41(7) . . ?
N1 S1 C7 98.31(7) . . ?
C15 O3 C16 116.17(13) . . ?
S1 N1 H1 120.3 . . ?
C1 N1 S1 119.35(11) . . ?
C1 N1 H1 120.3 . . ?
C13 C7 S1 114.24(11) . . ?
C13 C7 C8 109.17(13) . . ?
C13 C7 C12 109.75(13) . . ?
C8 C7 S1 109.59(11) . . ?
C8 C7 C12 109.48(13) . . ?
C12 C7 S1 104.47(10) . . ?
C14 C10 C9 108.80(13) . . ?
C15 C10 C14 112.65(14) . . ?
C15 C10 C9 107.74(13) . . ?
C15 C10 C11 110.24(13) . . ?
C11 C10 C14 108.41(13) . . ?
C11 C10 C9 108.93(13) . . ?
C6 C1 N1 117.23(14) . . ?
C2 C1 N1 123.35(15) . . ?
C2 C1 C6 119.42(15) . . ?
C7 C13 H13A 109.9 . . ?
C7 C13 H13B 109.9 . . ?
C7 C13 C14 109.15(13) . . ?
H13A C13 H13B 108.3 . . ?
C14 C13 H13A 109.9 . . ?
C14 C13 H13B 109.9 . . ?
C10 C14 C13 109.89(13) . . ?
C10 C14 H14A 109.7 . . ?
C10 C14 H14B 109.7 . . ?
C13 C14 H14A 109.7 . . ?
C13 C14 H14B 109.7 . . ?
H14A C14 H14B 108.2 . . ?
O3 C15 C10 111.91(14) . . ?
O2 C15 O3 122.69(16) . . ?
O2 C15 C10 125.35(16) . . ?
C1 C6 H6 120.1 . . ?
C5 C6 C1 119.79(16) . . ?
C5 C6 H6 120.1 . . ?
C3 C4 H4 120.6 . . ?
C3 C4 C5 118.77(16) . . ?
C5 C4 H4 120.6 . . ?
C1 C2 H2 120.0 . . ?
C3 C2 C1 119.94(16) . . ?
C3 C2 H2 120.0 . . ?
C4 C3 C2 120.95(16) . . ?
C4 C3 H3 119.5 . . ?
C2 C3 H3 119.5 . . ?
C10 C9 H9A 109.6 . . ?
C10 C9 H9B 109.6 . . ?
H9A C9 H9B 108.1 . . ?
C8 C9 C10 110.48(13) . . ?
C8 C9 H9A 109.6 . . ?
C8 C9 H9B 109.6 . . ?
C7 C8 C9 108.68(13) . . ?
C7 C8 H8A 110.0 . . ?
C7 C8 H8B 110.0 . . ?
C9 C8 H8A 110.0 . . ?
C9 C8 H8B 110.0 . . ?
H8A C8 H8B 108.3 . . ?
C6 C5 C4 121.13(16) . . ?
C6 C5 H5 119.4 . . ?
C4 C5 H5 119.4 . . ?
C7 C12 H12A 109.7 . . ?
C7 C12 H12B 109.7 . . ?
C7 C12 C11 109.85(13) . . ?
H12A C12 H12B 108.2 . . ?
C11 C12 H12A 109.7 . . ?
C11 C12 H12B 109.7 . . ?
C10 C11 C12 109.55(13) . . ?
C10 C11 H11A 109.8 . . ?
C10 C11 H11B 109.8 . . ?
C12 C11 H11A 109.8 . . ?
C12 C11 H11B 109.8 . . ?
H11A C11 H11B 108.2 . . ?
O3 C16 H16A 109.5 . . ?
O3 C16 H16B 109.5 . . ?
O3 C16 H16C 109.5 . . ?
H16A C16 H16B 109.5 . . ?
H16A C16 H16C 109.5 . . ?
H16B C16 H16C 109.5 . . ?

loop_
_geom_torsion_atom_site_label_1
_geom_torsion_atom_site_label_2
_geom_torsion_atom_site_label_3
_geom_torsion_atom_site_label_4
_geom_torsion
_geom_torsion_site_symmetry_1
_geom_torsion_site_symmetry_2
_geom_torsion_site_symmetry_3
_geom_torsion_site_symmetry_4
_geom_torsion_publ_flag
S1 N1 C1 C6 -170.16(12) . . . . ?
S1 N1 C1 C2 9.8(2) . . . . ?
S1 C7 C13 C14 -170.53(11) . . . . ?
S1 C7 C8 C9 177.88(11) . . . . ?
S1 C7 C12 C11 -173.34(12) . . . . ?
O1 S1 N1 C1 85.44(13) . . . . ?
O1 S1 C7 C13 65.38(13) . . . . ?
O1 S1 C7 C8 -171.77(11) . . . . ?
O1 S1 C7 C12 -54.54(12) . . . . ?
N1 S1 C7 C13 -49.35(13) . . . . ?
N1 S1 C7 C8 73.50(12) . . . . ?
N1 S1 C7 C12 -169.28(11) . . . . ?
N1 C1 C6 C5 179.99(14) . . . . ?
N1 C1 C2 C3 179.30(15) . . . . ?
C7 S1 N1 C1 -163.39(12) . . . . ?
C7 C13 C14 C10 -9.27(18) . . . . ?
C7 C12 C11 C10 -7.1(2) . . . . ?
C10 C9 C8 C7 -7.28(18) . . . . ?
C1 C6 C5 C4 0.3(3) . . . . ?
C1 C2 C3 C4 1.1(3) . . . . ?
C13 C7 C8 C9 -56.32(17) . . . . ?
C13 C7 C12 C11 63.76(18) . . . . ?
C14 C10 C15 O3 49.25(19) . . . . ?
C14 C10 C15 O2 -133.2(2) . . . . ?
C14 C10 C9 C8 62.99(17) . . . . ?
C14 C10 C11 C12 -55.25(18) . . . . ?
C15 C10 C14 C13 -172.34(13) . . . . ?
C15 C10 C9 C8 -174.60(13) . . . . ?
C15 C10 C11 C12 -178.98(14) . . . . ?
C6 C1 C2 C3 -0.8(2) . . . . ?
C2 C1 C6 C5 0.1(2) . . . . ?
C3 C4 C5 C6 0.0(3) . . . . ?
C9 C10 C14 C13 -52.94(17) . . . . ?
C9 C10 C15 O3 -70.76(17) . . . . ?
C9 C10 C15 O2 106.8(2) . . . . ?
C9 C10 C11 C12 62.99(17) . . . . ?
C8 C7 C13 C14 66.39(17) . . . . ?
C8 C7 C12 C11 -56.04(18) . . . . ?
C5 C4 C3 C2 -0.7(3) . . . . ?
C12 C7 C13 C14 -53.61(17) . . . . ?
C12 C7 C8 C9 63.84(17) . . . . ?
C11 C10 C14 C13 65.38(17) . . . . ?
C11 C10 C15 O3 170.48(14) . . . . ?
C11 C10 C15 O2 -11.9(3) . . . . ?
C11 C10 C9 C8 -55.01(17) . . . . ?
C16 O3 C15 O2 -1.6(3) . . . . ?
C16 O3 C15 C10 176.10(14) . . . . ?

_shelx_res_file                  
;
TITL hpd490_a.res in P-1
    hpd490.res
    created by SHELXL-2018/3 at 14:50:16 on 24-Jan-2022
REM Old TITL hpd490 in P-1
REM SHELXT solution in P-1: R1 0.122, Rweak 0.007, Alpha 0.035
REM <I/s> 0.000 for 0 systematic absences, Orientation as input
REM Formula found by SHELXT: C16 N O2 S
CELL 1.54184 5.8837 9.301 14.8817 72.84 81.889 75.062
ZERR 2 0.0001 0.0001 0.0002 0.001 0.001 0.001
LATT 1
SFAC C H N O S
UNIT 32 42 2 6 2

L.S. 4
PLAN  2
SIZE 0.062 0.131 0.181
TEMP -173.14(10)
CONF
MORE -1
BOND $H
fmap 2
acta
REM <olex2.extras>
REM <HklSrc "%.\\hpd490.hkl">
REM </olex2.extras>

WGHT    0.046900    0.520200
EXTI    0.004035
FVAR       7.97534
S1    5    0.480170    0.253905    0.508991    11.00000    0.01637    0.01632 =
         0.01331   -0.00397    0.00058   -0.00553
O1    4    0.274926    0.389279    0.502538    11.00000    0.01664    0.02105 =
         0.01835   -0.00720    0.00164   -0.00306
O3    4    1.068860    0.297576    0.096273    11.00000    0.02008    0.03856 =
         0.01458   -0.01066    0.00383   -0.01042
O2    4    0.753406    0.238564    0.062057    11.00000    0.02868    0.08064 =
         0.02689   -0.03148    0.00380   -0.02167
N1    3    0.704317    0.280133    0.554618    11.00000    0.01713    0.02081 =
         0.01269   -0.00305    0.00123   -0.00785
AFIX  43
H1    2    0.816711    0.318755    0.517441    11.00000   -1.20000
AFIX   0
C7    1    0.611510    0.266748    0.388841    11.00000    0.01475    0.01584 =
         0.01307   -0.00411   -0.00020   -0.00395
C10   1    0.760446    0.274018    0.215991    11.00000    0.01587    0.01831 =
         0.01524   -0.00618   -0.00165   -0.00363
C1    1    0.712202    0.239499    0.654203    11.00000    0.01794    0.01344 =
         0.01398   -0.00408   -0.00012    0.00004
C13   1    0.718845    0.407350    0.344982    11.00000    0.02340    0.01518 =
         0.01467   -0.00442    0.00256   -0.00647
AFIX  23
H13A  2    0.861138    0.396054    0.377204    11.00000   -1.20000
H13B  2    0.603745    0.502262    0.352619    11.00000   -1.20000
AFIX   0
C14   1    0.785348    0.420235    0.238973    11.00000    0.02107    0.01773 =
         0.01456   -0.00451    0.00051   -0.00650
AFIX  23
H14A  2    0.680628    0.512542    0.200600    11.00000   -1.20000
H14B  2    0.949836    0.432179    0.223152    11.00000   -1.20000
AFIX   0
C15   1    0.853592    0.269187    0.116608    11.00000    0.01716    0.02363 =
         0.01746   -0.00681   -0.00153   -0.00300
C6    1    0.881642    0.285659    0.689383    11.00000    0.02037    0.01551 =
         0.01891   -0.00457   -0.00099   -0.00338
AFIX  43
H6    2    0.985589    0.341775    0.647281    11.00000   -1.20000
AFIX   0
C4    1    0.748088    0.166433    0.849086    11.00000    0.03067    0.02146 =
         0.01392   -0.00589   -0.00253   -0.00097
AFIX  43
H4    2    0.760200    0.141916    0.915141    11.00000   -1.20000
AFIX   0
C2    1    0.560652    0.157292    0.716956    11.00000    0.01897    0.01901 =
         0.01653   -0.00513   -0.00045   -0.00341
AFIX  43
H2    2    0.443613    0.126532    0.693738    11.00000   -1.20000
AFIX   0
C3    1    0.581139    0.120375    0.813679    11.00000    0.02393    0.02103 =
         0.01572   -0.00276    0.00247   -0.00400
AFIX  43
H3    2    0.479255    0.062811    0.855990    11.00000   -1.20000
AFIX   0
C9    1    0.903033    0.130162    0.284510    11.00000    0.01789    0.01773 =
         0.01775   -0.00743   -0.00143   -0.00161
AFIX  23
H9A   2    0.897235    0.035865    0.267711    11.00000   -1.20000
H9B   2    1.069996    0.136727    0.278712    11.00000   -1.20000
AFIX   0
C8    1    0.801142    0.119391    0.387309    11.00000    0.02220    0.01428 =
         0.01784   -0.00333    0.00108   -0.00169
AFIX  23
H8A   2    0.731596    0.027851    0.412102    11.00000   -1.20000
H8B   2    0.928245    0.108386    0.427600    11.00000   -1.20000
AFIX   0
C5    1    0.897591    0.249243    0.786076    11.00000    0.02581    0.02078 =
         0.02186   -0.00870   -0.00573   -0.00408
AFIX  43
H5    2    1.012525    0.281410    0.809614    11.00000   -1.20000
AFIX   0
C12   1    0.406598    0.276271    0.332234    11.00000    0.01724    0.03374 =
         0.01790   -0.01052    0.00023   -0.00826
AFIX  23
H12A  2    0.288067    0.374362    0.329908    11.00000   -1.20000
H12B  2    0.329273    0.189683    0.363496    11.00000   -1.20000
AFIX   0
C11   1    0.499974    0.268257    0.231020    11.00000    0.01583    0.02606 =
         0.01585   -0.00725   -0.00097   -0.00536
AFIX  23
H11A  2    0.481392    0.171261    0.221221    11.00000   -1.20000
H11B  2    0.408035    0.356247    0.184800    11.00000   -1.20000
AFIX   0
C16   1    1.179953    0.285636    0.004895    11.00000    0.02534    0.04393 =
         0.01637   -0.01158    0.00575   -0.00914
AFIX 137
H16A  2    1.086459    0.362995   -0.044600    11.00000   -1.50000
H16B  2    1.189660    0.182058   -0.001114    11.00000   -1.50000
H16C  2    1.339055    0.303761   -0.001549    11.00000   -1.50000
AFIX   0
HKLF 4


REM  hpd490_a.res in P-1
REM wR2 = 0.1014, GooF = S = 1.070, Restrained GooF = 1.070 for all data
REM R1 = 0.0384 for 2788 Fo > 4sig(Fo) and 0.0407 for all 2989 data
REM 192 parameters refined using 0 restraints

END

WGHT      0.0461      0.5247

REM Highest difference peak  0.567,  deepest hole -0.626,  1-sigma level  0.057
Q1    1   0.7283  0.3850  0.5258  11.00000  0.05    0.57
Q2    1   0.5392  0.2772  0.4393  11.00000  0.05    0.36
;
_shelx_res_checksum              66022
_olex2_exptl_crystal_mounting_method 'nylon loop'
_olex2_submission_special_instructions 'No special instructions were received'
_oxdiff_exptl_absorpt_empirical_details 
;
Empirical correction (ABSPACK) includes:
- Absorption correction using spherical harmonics
- Frame scaling
- B-factor correction
;
_oxdiff_exptl_absorpt_empirical_full_max 2.014
_oxdiff_exptl_absorpt_empirical_full_min 0.720
####################################################################### 
# 
# This file contains crystal structure data downloaded from the 
# Cambridge Structural Database (CSD) hosted by the Cambridge 
# Crystallographic Data Centre (CCDC).
# 
# Full information about CCDC data access policies and citation 
# guidelines are available at http://www.ccdc.cam.ac.uk/access/V1 
# 
# Audit and citation data items may have been added by the CCDC. 
# Please retain this information to preserve the provenance of 
# this file and to allow appropriate attribution of the data. 
# 
#######################################################################

data_hpd467
_database_code_depnum_ccdc_archive 'CCDC 2170582'
loop_
_audit_author_name
_audit_author_address
'Hadi D. Arman'
;The University of Texas at San Antonio
United States of America
;
_audit_update_record             
;
2022-05-04 deposited with the CCDC.	2023-10-09 downloaded from the CCDC.
;
_audit_creation_date             2021-12-13
_audit_creation_method           
;
Olex2 1.5
(compiled 2021.11.18 svn.ra9532c28 for OlexSys, GUI svn.r6429)
;
_shelx_SHELXL_version_number     2018/3
_chemical_name_common            ?
_chemical_name_systematic        ?
_chemical_formula_moiety         'C12 H17 N O S'
_chemical_formula_sum            'C12 H17 N O S'
_chemical_formula_weight         223.32
_chemical_melting_point          ?
_chemical_oxdiff_formula         'C H N O S'
_chemical_oxdiff_usercomment     'HDC 376-CO'
loop_
_atom_type_symbol
_atom_type_description
_atom_type_scat_dispersion_real
_atom_type_scat_dispersion_imag
_atom_type_scat_source
C C 0.0181 0.0091 'International Tables Vol C Tables 4.2.6.8 and 6.1.1.4'
H H 0.0000 0.0000 'International Tables Vol C Tables 4.2.6.8 and 6.1.1.4'
N N 0.0311 0.0180 'International Tables Vol C Tables 4.2.6.8 and 6.1.1.4'
O O 0.0492 0.0322 'International Tables Vol C Tables 4.2.6.8 and 6.1.1.4'
S S 0.3331 0.5567 'International Tables Vol C Tables 4.2.6.8 and 6.1.1.4'

_shelx_space_group_comment       
;
The symmetry employed for this shelxl refinement is uniquely defined
by the following loop, which should always be used as a source of
symmetry information in preference to the above space-group names.
They are only intended as comments.
;
_space_group_crystal_system      triclinic
_space_group_IT_number           2
_space_group_name_H-M_alt        'P -1'
_space_group_name_Hall           '-P 1'
loop_
_space_group_symop_operation_xyz
'x, y, z'
'-x, -y, -z'

_cell_length_a                   6.1241(2)
_cell_length_b                   8.1468(2)
_cell_length_c                   11.8684(4)
_cell_angle_alpha                95.121(3)
_cell_angle_beta                 91.181(3)
_cell_angle_gamma                105.039(3)
_cell_volume                     568.98(3)
_cell_formula_units_Z            2
_cell_measurement_reflns_used    5592
_cell_measurement_temperature    100.0(2)
_cell_measurement_theta_max      74.5790
_cell_measurement_theta_min      3.7320
_shelx_estimated_absorpt_T_max   0.871
_shelx_estimated_absorpt_T_min   0.685
_exptl_absorpt_coefficient_mu    2.298
_exptl_absorpt_correction_T_max  1.000
_exptl_absorpt_correction_T_min  0.491
_exptl_absorpt_correction_type   gaussian
_exptl_absorpt_process_details   
;
CrysAlisPro 1.171.40.84a (Rigaku Oxford Diffraction, 2020)
Numerical absorption correction based on gaussian integration over
a multifaceted crystal model
Empirical absorption correction using spherical harmonics,
implemented in SCALE3 ABSPACK scaling algorithm.
;
_exptl_absorpt_special_details   ?
_exptl_crystal_colour            'clear colourless'
_exptl_crystal_colour_lustre     clear
_exptl_crystal_colour_modifier   .
_exptl_crystal_colour_primary    colourless
_exptl_crystal_density_diffrn    1.304
_exptl_crystal_density_meas      ?
_exptl_crystal_density_method    ?
_exptl_crystal_description       plate
_exptl_crystal_F_000             240
loop_
_exptl_crystal_face_index_h
_exptl_crystal_face_index_k
_exptl_crystal_face_index_l
_exptl_crystal_face_perp_dist
0 -5 0 0.0554
0 5 0 0.0594
-1 -5 0 0.0729
-1 2 -7 0.0188
-4 2 2 0.0863
4 -3 -2 0.0529
1 -1 7 0.0413

_exptl_crystal_size_max          0.178
_exptl_crystal_size_mid          0.122
_exptl_crystal_size_min          0.062
loop_
_exptl_oxdiff_crystal_face_indexfrac_h
_exptl_oxdiff_crystal_face_indexfrac_k
_exptl_oxdiff_crystal_face_indexfrac_l
_exptl_oxdiff_crystal_face_x
_exptl_oxdiff_crystal_face_y
_exptl_oxdiff_crystal_face_z
-0.1325 -5.0060 -0.3448 0.0517 0.2050 0.9774
0.0634 5.0283 0.3854 -0.0559 -0.2221 -0.9734
-0.9537 -4.6084 0.0952 0.0082 -0.0044 1.0000
-0.9699 1.6041 -7.3341 0.9666 -0.2323 -0.1085
-3.7713 1.9468 2.2773 -0.2334 -0.9693 0.0777
3.5277 -2.9823 -2.2189 0.2309 0.9613 0.1503
0.9994 -1.4841 7.3478 -0.9690 0.2333 0.0817

_exptl_transmission_factor_max   ?
_exptl_transmission_factor_min   ?
_diffrn_reflns_av_R_equivalents  0.0385
_diffrn_reflns_av_unetI/netI     0.0280
_diffrn_reflns_Laue_measured_fraction_full 0.998
_diffrn_reflns_Laue_measured_fraction_max 0.955
_diffrn_reflns_limit_h_max       7
_diffrn_reflns_limit_h_min       -7
_diffrn_reflns_limit_k_max       7
_diffrn_reflns_limit_k_min       -10
_diffrn_reflns_limit_l_max       14
_diffrn_reflns_limit_l_min       -14
_diffrn_reflns_number            10808
_diffrn_reflns_point_group_measured_fraction_full 0.998
_diffrn_reflns_point_group_measured_fraction_max 0.955
_diffrn_reflns_theta_full        67.684
_diffrn_reflns_theta_max         75.928
_diffrn_reflns_theta_min         3.743
_diffrn_ambient_environment      N~2~
_diffrn_ambient_temperature      100.0(2)
_diffrn_detector                 'Hybrid Pixel Array Detector'
_diffrn_detector_area_resol_mean 10.0000
_diffrn_detector_type            HyPix
_diffrn_measured_fraction_theta_full 0.998
_diffrn_measured_fraction_theta_max 0.955
_diffrn_measurement_details      
;
List of Runs (angles in degrees, time in seconds):

  # Type    Start    End  Width  t~exp~   \w     \q     \k     \f   Frames
#--------------------------------------------------------------------------
  1  \w    -30.00  30.00   0.50    0.05    --   45.95 -19.00  60.00  120
  2  \w     83.00 119.00   0.50    0.05    --   45.95  57.00  60.00   72
  3  \w     81.00 169.00   0.50    0.05    --  106.87 146.00  29.00  176
  4  \w     96.00 178.00   0.50    0.05    --  106.87 124.00-136.00  164
  5  \w    101.00 178.00   0.50    0.05    --  106.87  77.00-180.00  154
  6  \w    101.00 178.00   0.50    0.05    --  106.87  77.00-150.00  154
  7  \w     90.00 178.00   0.50    0.05    --  106.87  45.00 -30.00  176
  8  \w     34.00  95.00   0.50    0.05    --   45.95-124.00 144.00  122
  9  \w     34.00 111.00   0.50    0.05    --  106.87-124.00 144.00  154
 10  \w     46.00 108.00   0.50    0.05    --   45.95-146.00 -21.00  124
 11  \w     46.00 127.00   0.50    0.05    --  106.87-146.00 -21.00  162
 12  \w     34.00 101.00   0.50    0.05    --  106.87 -77.00 150.00  134
 13  \w     34.00 106.00   0.50    0.05    --  106.87 -94.00  30.00  144
 14  \w     34.00 106.00   0.50    0.05    --  106.87 -94.00 -90.00  144
 15  \w     34.00  71.00   0.50    0.05    --  106.87 -61.00-150.00   74
 16  \w     34.00 106.00   0.50    0.05    --  106.87 -94.00 -60.00  144
 17  \w     34.00 101.00   0.50    0.05    --  106.87 -77.00 -60.00  134
 18  \w     34.00  71.00   0.50    0.05    --  106.87 -61.00   0.00   74
 19  \w     34.00 106.00   0.50    0.05    --  106.87 -94.00 150.00  144
 20  \w    -85.00 -12.00   0.50    0.05    --  -45.95 124.00-136.00  146
 21  \w    -51.00 -15.00   0.50    0.05    --  -88.50  45.00-180.00   72
 22  \w    -51.00 -15.00   0.50    0.05    --  -88.50  45.00-150.00   72
 23  \w    -51.00 -15.00   0.50    0.05    --  -88.50  45.00 -90.00   72
 24  \w    -51.00 -15.00   0.50    0.05    --  -88.50  45.00-120.00   72
 25  \w    -85.00 -15.00   0.50    0.05    --  -88.50 124.00-136.00  140
 26  \w    -51.00 -15.00   0.50    0.05    --  -88.50  45.00   0.00   72
 27  \w    -51.00 -15.00   0.50    0.05    --  -88.50  45.00  60.00   72
 28  \w    -51.00 -15.00   0.50    0.05    --  -88.50  45.00  90.00   72
 29  \w    -51.00 -15.00   0.50    0.05    --  -88.50  45.00 150.00   72
 30  \w   -101.00 -24.00   0.50    0.05    --  -45.95 146.00  29.00  154
 31  \w   -121.00 -28.00   0.50    0.05    --  -45.95 -37.00 150.00  186
 32  \w   -118.00 -59.00   0.50    0.05    --  -45.95-146.00 -21.00  118
 33  \w   -118.00 -83.00   0.50    0.05    --  -45.95 -57.00   0.00   70
 34  \w   -118.00 -83.00   0.50    0.05    --  -45.95 -57.00 -60.00   70
 35  \w   -118.00 -83.00   0.50    0.05    --  -45.95 -57.00-120.00   70
 36  \w   -118.00 -83.00   0.50    0.05    --  -45.95 -57.00-150.00   70
 37  \w   -121.00 -28.00   0.50    0.05    --  -45.95 -37.00 -90.00  186
 38  \w   -118.00 -83.00   0.50    0.05    --  -45.95 -57.00  90.00   70
 39  \w   -121.00 -28.00   0.50    0.05    --  -45.95 -37.00  30.00  186
 40  \w   -121.00 -73.00   0.50    0.05    --  -45.95 -37.00 -30.00   96
 41  \w   -152.00 -59.00   0.50    0.05    --  -88.50-146.00 -21.00  186
 42  \w   -118.00 -88.00   0.50    0.05    --  -45.95-125.00-180.00   60
 43  \w   -161.00 -91.00   0.50    0.05    --  -88.50 -61.00-150.00  140
 44  \w   -161.00 -91.00   0.50    0.05    --  -88.50 -61.00 -90.00  140
 45  \w   -161.00 -74.00   0.50    0.05    --  -88.50-124.00 144.00  174
 46  \w   -161.00 -91.00   0.50    0.05    --  -88.50 -61.00 150.00  140
;
_diffrn_measurement_device       'four-circle diffractometer'
_diffrn_measurement_device_type  'XtaLAB Synergy, Dualflex, HyPix'
_diffrn_measurement_method       '\w scans'
_diffrn_orient_matrix_type       
'CrysAlisPro convention (1999,Acta A55,543-557)'
_diffrn_orient_matrix_UB_11      -0.0169575000
_diffrn_orient_matrix_UB_12      -0.0009505000
_diffrn_orient_matrix_UB_13      -0.1297572000
_diffrn_orient_matrix_UB_21      0.2278739000
_diffrn_orient_matrix_UB_22      -0.0463808000
_diffrn_orient_matrix_UB_23      -0.0086062000
_diffrn_orient_matrix_UB_31      -0.1256024000
_diffrn_orient_matrix_UB_32      -0.1912059000
_diffrn_orient_matrix_UB_33      -0.0104217000
_diffrn_radiation_monochromator  mirror
_diffrn_radiation_probe          x-ray
_diffrn_radiation_type           'Cu K\a'
_diffrn_radiation_wavelength     1.54184
_diffrn_source                   'micro-focus sealed X-ray tube'
_diffrn_source_type              'PhotonJet (Cu) X-ray Source'
_reflns_Friedel_coverage         0.000
_reflns_Friedel_fraction_full    .
_reflns_Friedel_fraction_max     .
_reflns_number_gt                2127
_reflns_number_total             2266
_reflns_special_details          
;
 Reflections were merged by SHELXL according to the crystal
 class for the calculation of statistics and refinement.
 
 _reflns_Friedel_fraction is defined as the number of unique
 Friedel pairs measured divided by the number that would be
 possible theoretically, ignoring centric projections and
 systematic absences.
;
_reflns_threshold_expression     'I > 2\s(I)'
_computing_cell_refinement       'CrysAlisPro 1.171.40.84a (Rigaku OD, 2020)'
_computing_data_collection       'CrysAlisPro 1.171.40.84a (Rigaku OD, 2020)'
_computing_data_reduction        'CrysAlisPro 1.171.40.84a (Rigaku OD, 2020)'
_computing_molecular_graphics    'Olex2 1.5 (Dolomanov et al., 2009)'
_computing_publication_material  'Olex2 1.5 (Dolomanov et al., 2009)'
_computing_structure_refinement  'SHELXL 2018/3 (Sheldrick, 2015)'
_computing_structure_solution    'SHELXT  (Sheldrick, 2015)'
_refine_diff_density_max         0.336
_refine_diff_density_min         -0.561
_refine_diff_density_rms         0.077
_refine_ls_extinction_coef       .
_refine_ls_extinction_method     none
_refine_ls_goodness_of_fit_ref   1.048
_refine_ls_hydrogen_treatment    mixed
_refine_ls_matrix_type           full
_refine_ls_number_parameters     139
_refine_ls_number_reflns         2266
_refine_ls_number_restraints     0
_refine_ls_R_factor_all          0.0394
_refine_ls_R_factor_gt           0.0380
_refine_ls_restrained_S_all      1.048
_refine_ls_shift/su_max          0.001
_refine_ls_shift/su_mean         0.000
_refine_ls_structure_factor_coef Fsqd
_refine_ls_weighting_details     
'w=1/[\s^2^(Fo^2^)+(0.0500P)^2^+0.3500P] where P=(Fo^2^+2Fc^2^)/3'
_refine_ls_weighting_scheme      calc
_refine_ls_wR_factor_gt          0.0972
_refine_ls_wR_factor_ref         0.0985
_refine_special_details          ?
_olex2_refinement_description    
;
1. Fixed Uiso
 At 1.2 times of:
  All C(H) groups, All C(H,H) groups
2.a Ternary CH refined with riding coordinates:
 C7(H7)
2.b Secondary CH2 refined with riding coordinates:
 C10(H10A,H10B), C9(H9A,H9B), C8(H8A,H8B), C12(H12A,H12B), C11(H11A,H11B)
2.c Aromatic/amide H refined with riding coordinates:
 C6(H6), C2(H2), C4(H4), C5(H5), C3(H3)
;
_atom_sites_solution_hydrogens   mixed
_atom_sites_solution_primary     dual
_atom_sites_solution_secondary   ?
loop_
_atom_site_label
_atom_site_type_symbol
_atom_site_fract_x
_atom_site_fract_y
_atom_site_fract_z
_atom_site_U_iso_or_equiv
_atom_site_adp_type
_atom_site_occupancy
_atom_site_site_symmetry_order
_atom_site_calc_flag
_atom_site_refinement_flags_posn
_atom_site_refinement_flags_adp
_atom_site_refinement_flags_occupancy
_atom_site_disorder_assembly
_atom_site_disorder_group
S1 S 0.50340(6) 0.75768(4) 0.98254(3) 0.01762(14) Uani 1 1 d . . . . .
C1 C 0.7223(3) 0.66729(18) 0.80582(13) 0.0177(3) Uani 1 1 d . . . . .
O1 O 0.27929(18) 0.62649(14) 0.97337(10) 0.0208(3) Uani 1 1 d . . . . .
C7 C 0.6063(3) 0.76745(19) 1.12868(13) 0.0179(3) Uani 1 1 d . . . . .
H7 H 0.621791 0.652019 1.143603 0.022 Uiso 1 1 calc R U . . .
C6 C 0.9081(3) 0.6176(2) 0.76191(14) 0.0200(3) Uani 1 1 d . . . . .
H6 H 1.014892 0.590340 0.811222 0.024 Uiso 1 1 calc R U . . .
C10 C 0.7316(3) 0.9472(2) 1.35614(14) 0.0213(3) Uani 1 1 d . . . . .
H10A H 0.719659 1.064220 1.347042 0.026 Uiso 1 1 calc R U . . .
H10B H 0.779686 0.943683 1.435845 0.026 Uiso 1 1 calc R U . . .
N1 N 0.7035(2) 0.67859(17) 0.92479(12) 0.0189(3) Uani 1 1 d . . . . .
C9 C 0.5000(3) 0.8202(2) 1.32937(14) 0.0210(3) Uani 1 1 d . . . . .
H9A H 0.507441 0.705414 1.347492 0.025 Uiso 1 1 calc R U . . .
H9B H 0.386326 0.855107 1.377324 0.025 Uiso 1 1 calc R U . . .
C8 C 0.4264(3) 0.8118(2) 1.20462(13) 0.0190(3) Uani 1 1 d . . . . .
H8A H 0.403701 0.923313 1.188080 0.023 Uiso 1 1 calc R U . . .
H8B H 0.280810 0.724039 1.188643 0.023 Uiso 1 1 calc R U . . .
C2 C 0.5648(3) 0.70418(19) 0.73228(14) 0.0188(3) Uani 1 1 d . . . . .
H2 H 0.435333 0.734049 0.761275 0.023 Uiso 1 1 calc R U . . .
C4 C 0.7820(3) 0.6492(2) 0.57270(14) 0.0219(3) Uani 1 1 d . . . . .
H4 H 0.803355 0.644316 0.493537 0.026 Uiso 1 1 calc R U . . .
C12 C 0.8364(3) 0.8970(2) 1.15265(14) 0.0208(3) Uani 1 1 d . . . . .
H12A H 0.826254 1.010946 1.134163 0.025 Uiso 1 1 calc R U . . .
H12B H 0.950424 0.862656 1.104610 0.025 Uiso 1 1 calc R U . . .
C11 C 0.9091(3) 0.9056(2) 1.27810(14) 0.0216(3) Uani 1 1 d . . . . .
H11A H 0.934240 0.794471 1.294019 0.026 Uiso 1 1 calc R U . . .
H11B H 1.054006 0.994071 1.293987 0.026 Uiso 1 1 calc R U . . .
C5 C 0.9356(3) 0.6082(2) 0.64605(14) 0.0214(3) Uani 1 1 d . . . . .
H5 H 1.061152 0.573391 0.616345 0.026 Uiso 1 1 calc R U . . .
C3 C 0.5972(3) 0.6972(2) 0.61660(14) 0.0211(3) Uani 1 1 d . . . . .
H3 H 0.491728 0.725658 0.567089 0.025 Uiso 1 1 calc R U . . .
H1 H 0.734(3) 0.600(3) 0.9573(18) 0.025 Uiso 1 1 d . U . . .

loop_
_atom_site_aniso_label
_atom_site_aniso_U_11
_atom_site_aniso_U_22
_atom_site_aniso_U_33
_atom_site_aniso_U_23
_atom_site_aniso_U_13
_atom_site_aniso_U_12
S1 0.0220(2) 0.0157(2) 0.0149(2) 0.00268(14) 0.00124(15) 0.00408(15)
C1 0.0225(7) 0.0116(7) 0.0161(8) 0.0014(6) 0.0016(6) -0.0007(6)
O1 0.0195(5) 0.0216(6) 0.0197(6) 0.0028(4) -0.0014(4) 0.0022(4)
C7 0.0214(8) 0.0169(7) 0.0146(8) 0.0020(6) 0.0005(6) 0.0033(6)
C6 0.0207(7) 0.0176(7) 0.0200(8) 0.0018(6) -0.0002(6) 0.0023(6)
C10 0.0263(8) 0.0191(8) 0.0172(8) 0.0010(6) 0.0003(6) 0.0040(6)
N1 0.0234(7) 0.0185(7) 0.0155(7) 0.0039(5) 0.0013(5) 0.0059(5)
C9 0.0239(8) 0.0212(8) 0.0173(8) 0.0027(6) 0.0030(6) 0.0043(6)
C8 0.0213(7) 0.0179(7) 0.0171(8) 0.0024(6) 0.0030(6) 0.0036(6)
C2 0.0209(7) 0.0158(7) 0.0188(8) 0.0023(6) 0.0016(6) 0.0031(6)
C4 0.0279(8) 0.0191(8) 0.0165(8) 0.0015(6) 0.0033(6) 0.0023(6)
C12 0.0206(8) 0.0218(8) 0.0176(8) 0.0025(6) 0.0019(6) 0.0010(6)
C11 0.0215(8) 0.0207(8) 0.0202(8) 0.0011(6) -0.0006(6) 0.0015(6)
C5 0.0226(8) 0.0180(8) 0.0223(8) 0.0001(6) 0.0037(6) 0.0036(6)
C3 0.0249(8) 0.0184(8) 0.0183(8) 0.0033(6) -0.0010(6) 0.0024(6)

_geom_special_details            
;
 All esds (except the esd in the dihedral angle between two l.s. planes)
 are estimated using the full covariance matrix.  The cell esds are taken
 into account individually in the estimation of esds in distances, angles
 and torsion angles; correlations between esds in cell parameters are only
 used when they are defined by crystal symmetry.  An approximate (isotropic)
 treatment of cell esds is used for estimating esds involving l.s. planes.
;
loop_
_geom_bond_atom_site_label_1
_geom_bond_atom_site_label_2
_geom_bond_distance
_geom_bond_site_symmetry_2
_geom_bond_publ_flag
S1 O1 1.4999(11) . ?
S1 C7 1.8211(16) . ?
S1 N1 1.6587(14) . ?
C1 C6 1.398(2) . ?
C1 N1 1.416(2) . ?
C1 C2 1.395(2) . ?
C7 H7 1.0000 . ?
C7 C8 1.532(2) . ?
C7 C12 1.529(2) . ?
C6 H6 0.9500 . ?
C6 C5 1.387(2) . ?
C10 H10A 0.9900 . ?
C10 H10B 0.9900 . ?
C10 C9 1.531(2) . ?
C10 C11 1.527(2) . ?
N1 H1 0.83(2) . ?
C9 H9A 0.9900 . ?
C9 H9B 0.9900 . ?
C9 C8 1.529(2) . ?
C8 H8A 0.9900 . ?
C8 H8B 0.9900 . ?
C2 H2 0.9500 . ?
C2 C3 1.390(2) . ?
C4 H4 0.9500 . ?
C4 C5 1.391(2) . ?
C4 C3 1.386(2) . ?
C12 H12A 0.9900 . ?
C12 H12B 0.9900 . ?
C12 C11 1.536(2) . ?
C11 H11A 0.9900 . ?
C11 H11B 0.9900 . ?
C5 H5 0.9500 . ?
C3 H3 0.9500 . ?

loop_
_geom_angle_atom_site_label_1
_geom_angle_atom_site_label_2
_geom_angle_atom_site_label_3
_geom_angle
_geom_angle_site_symmetry_1
_geom_angle_site_symmetry_3
_geom_angle_publ_flag
O1 S1 C7 105.26(7) . . ?
O1 S1 N1 111.12(7) . . ?
N1 S1 C7 96.05(7) . . ?
C6 C1 N1 117.79(14) . . ?
C2 C1 C6 119.54(15) . . ?
C2 C1 N1 122.67(14) . . ?
S1 C7 H7 108.7 . . ?
C8 C7 S1 107.24(11) . . ?
C8 C7 H7 108.7 . . ?
C12 C7 S1 112.03(11) . . ?
C12 C7 H7 108.7 . . ?
C12 C7 C8 111.53(13) . . ?
C1 C6 H6 120.2 . . ?
C5 C6 C1 119.69(15) . . ?
C5 C6 H6 120.2 . . ?
H10A C10 H10B 108.0 . . ?
C9 C10 H10A 109.4 . . ?
C9 C10 H10B 109.4 . . ?
C11 C10 H10A 109.4 . . ?
C11 C10 H10B 109.4 . . ?
C11 C10 C9 111.17(13) . . ?
S1 N1 H1 115.0(14) . . ?
C1 N1 S1 119.81(11) . . ?
C1 N1 H1 115.8(14) . . ?
C10 C9 H9A 109.4 . . ?
C10 C9 H9B 109.4 . . ?
H9A C9 H9B 108.0 . . ?
C8 C9 C10 111.27(13) . . ?
C8 C9 H9A 109.4 . . ?
C8 C9 H9B 109.4 . . ?
C7 C8 H8A 109.6 . . ?
C7 C8 H8B 109.6 . . ?
C9 C8 C7 110.28(13) . . ?
C9 C8 H8A 109.6 . . ?
C9 C8 H8B 109.6 . . ?
H8A C8 H8B 108.1 . . ?
C1 C2 H2 120.0 . . ?
C3 C2 C1 119.99(15) . . ?
C3 C2 H2 120.0 . . ?
C5 C4 H4 120.4 . . ?
C3 C4 H4 120.4 . . ?
C3 C4 C5 119.16(15) . . ?
C7 C12 H12A 109.7 . . ?
C7 C12 H12B 109.7 . . ?
C7 C12 C11 109.64(13) . . ?
H12A C12 H12B 108.2 . . ?
C11 C12 H12A 109.7 . . ?
C11 C12 H12B 109.7 . . ?
C10 C11 C12 111.88(14) . . ?
C10 C11 H11A 109.2 . . ?
C10 C11 H11B 109.2 . . ?
C12 C11 H11A 109.2 . . ?
C12 C11 H11B 109.2 . . ?
H11A C11 H11B 107.9 . . ?
C6 C5 C4 120.92(15) . . ?
C6 C5 H5 119.5 . . ?
C4 C5 H5 119.5 . . ?
C2 C3 H3 119.7 . . ?
C4 C3 C2 120.66(15) . . ?
C4 C3 H3 119.7 . . ?

loop_
_geom_torsion_atom_site_label_1
_geom_torsion_atom_site_label_2
_geom_torsion_atom_site_label_3
_geom_torsion_atom_site_label_4
_geom_torsion
_geom_torsion_site_symmetry_1
_geom_torsion_site_symmetry_2
_geom_torsion_site_symmetry_3
_geom_torsion_site_symmetry_4
_geom_torsion_publ_flag
S1 C7 C8 C9 179.32(10) . . . . ?
S1 C7 C12 C11 177.39(11) . . . . ?
C1 C6 C5 C4 0.6(2) . . . . ?
C1 C2 C3 C4 1.8(2) . . . . ?
O1 S1 C7 C8 -57.32(11) . . . . ?
O1 S1 C7 C12 180.00(10) . . . . ?
O1 S1 N1 C1 80.02(13) . . . . ?
C7 S1 N1 C1 -171.03(12) . . . . ?
C7 C12 C11 C10 -55.86(17) . . . . ?
C6 C1 N1 S1 173.11(11) . . . . ?
C6 C1 C2 C3 -2.3(2) . . . . ?
C10 C9 C8 C7 55.96(17) . . . . ?
N1 S1 C7 C8 -171.17(10) . . . . ?
N1 S1 C7 C12 66.15(12) . . . . ?
N1 C1 C6 C5 -178.69(13) . . . . ?
N1 C1 C2 C3 177.48(14) . . . . ?
C9 C10 C11 C12 55.17(18) . . . . ?
C8 C7 C12 C11 57.17(17) . . . . ?
C2 C1 C6 C5 1.1(2) . . . . ?
C2 C1 N1 S1 -6.6(2) . . . . ?
C12 C7 C8 C9 -57.68(17) . . . . ?
C11 C10 C9 C8 -54.98(18) . . . . ?
C5 C4 C3 C2 -0.2(2) . . . . ?
C3 C4 C5 C6 -1.1(2) . . . . ?

_shelx_res_file                  
;
TITL hpd467 in P-1 #2
    hpd467.res
    created by SHELXL-2018/3 at 14:11:27 on 13-Dec-2021
REM reset to P-1 #2
CELL 1.54184 6.124104 8.146827 11.868385 95.1212 91.1813 105.0391
ZERR 2 0.000215 0.000214 0.000439 0.0025 0.0029 0.0026
LATT 1
SFAC C H N O S
UNIT 24 34 2 2 2

L.S. 4
PLAN  3
SIZE 0.062 0.122 0.178
TEMP -173.1(2)
CONF
BOND $H
MORE -1
fmap 2
acta
REM <olex2.extras>
REM <HklSrc "%.\\hpd467.hkl">
REM </olex2.extras>

WGHT    0.050000    0.350000
FVAR       9.05689
S1    5    0.503401    0.757677    0.982535    11.00000    0.02200    0.01569 =
         0.01492    0.00268    0.00124    0.00408
C1    1    0.722325    0.667292    0.805824    11.00000    0.02249    0.01165 =
         0.01611    0.00136    0.00155   -0.00066
O1    4    0.279290    0.626488    0.973369    11.00000    0.01954    0.02155 =
         0.01971    0.00283   -0.00143    0.00223
C7    1    0.606321    0.767453    1.128685    11.00000    0.02136    0.01686 =
         0.01465    0.00205    0.00050    0.00328
AFIX  13
H7    2    0.621791    0.652019    1.143603    11.00000   -1.20000
AFIX   0
C6    1    0.908074    0.617582    0.761907    11.00000    0.02075    0.01757 =
         0.02003    0.00182   -0.00018    0.00232
AFIX  43
H6    2    1.014892    0.590340    0.811222    11.00000   -1.20000
AFIX   0
C10   1    0.731644    0.947209    1.356136    11.00000    0.02625    0.01907 =
         0.01723    0.00104    0.00027    0.00401
AFIX  23
H10A  2    0.719659    1.064220    1.347042    11.00000   -1.20000
H10B  2    0.779686    0.943683    1.435845    11.00000   -1.20000
AFIX   0
N1    3    0.703460    0.678587    0.924788    11.00000    0.02337    0.01852 =
         0.01554    0.00391    0.00129    0.00594
C9    1    0.500037    0.820185    1.329367    11.00000    0.02389    0.02124 =
         0.01731    0.00274    0.00299    0.00431
AFIX  23
H9A   2    0.507441    0.705414    1.347492    11.00000   -1.20000
H9B   2    0.386326    0.855107    1.377324    11.00000   -1.20000
AFIX   0
C8    1    0.426425    0.811767    1.204624    11.00000    0.02130    0.01789 =
         0.01712    0.00237    0.00299    0.00362
AFIX  23
H8A   2    0.403701    0.923313    1.188080    11.00000   -1.20000
H8B   2    0.280810    0.724039    1.188643    11.00000   -1.20000
AFIX   0
C2    1    0.564779    0.704177    0.732280    11.00000    0.02093    0.01581 =
         0.01875    0.00226    0.00160    0.00306
AFIX  43
H2    2    0.435333    0.734049    0.761275    11.00000   -1.20000
AFIX   0
C4    1    0.781957    0.649196    0.572695    11.00000    0.02787    0.01905 =
         0.01655    0.00149    0.00326    0.00231
AFIX  43
H4    2    0.803355    0.644316    0.493537    11.00000   -1.20000
AFIX   0
C12   1    0.836385    0.896955    1.152646    11.00000    0.02064    0.02181 =
         0.01765    0.00251    0.00192    0.00097
AFIX  23
H12A  2    0.826254    1.010946    1.134163    11.00000   -1.20000
H12B  2    0.950424    0.862656    1.104610    11.00000   -1.20000
AFIX   0
C11   1    0.909070    0.905551    1.278100    11.00000    0.02152    0.02070 =
         0.02019    0.00108   -0.00057    0.00146
AFIX  23
H11A  2    0.934240    0.794471    1.294019    11.00000   -1.20000
H11B  2    1.054006    0.994071    1.293987    11.00000   -1.20000
AFIX   0
C5    1    0.935619    0.608240    0.646051    11.00000    0.02255    0.01803 =
         0.02230    0.00011    0.00369    0.00361
AFIX  43
H5    2    1.061152    0.573391    0.616345    11.00000   -1.20000
AFIX   0
C3    1    0.597208    0.697221    0.616596    11.00000    0.02490    0.01835 =
         0.01834    0.00329   -0.00101    0.00241
AFIX  43
H3    2    0.491728    0.725658    0.567089    11.00000   -1.20000
AFIX   0
H1    2    0.733827    0.600162    0.957309    11.00000   -1.20000
HKLF 4


REM  hpd467 in P-1 #2
REM wR2 = 0.0985, GooF = S = 1.048, Restrained GooF = 1.048 for all data
REM R1 = 0.0380 for 2127 Fo > 4sig(Fo) and 0.0394 for all 2266 data
REM 139 parameters refined using 0 restraints

END

WGHT      0.0636      0.1995

REM Highest difference peak  0.336,  deepest hole -0.561,  1-sigma level  0.077
Q1    1   0.5399  0.7720  1.0648  11.00000  0.05    0.34
Q2    1   0.6095  0.7324  0.6740  11.00000  0.05    0.24
Q3    1   0.9217  0.7048  0.4703  11.00000  0.05    0.23
;
_shelx_res_checksum              95954
_olex2_exptl_crystal_mounting_method 'nylon loop'
_olex2_submission_special_instructions 'No special instructions were received'
_oxdiff_exptl_absorpt_empirical_details 
;
Empirical correction (ABSPACK) includes:
- Absorption correction using spherical harmonics
- Frame scaling
- Detector area scaling
- B-factor correction
;
_oxdiff_exptl_absorpt_empirical_full_max 1.216
_oxdiff_exptl_absorpt_empirical_full_min 0.770
####################################################################### 
# 
# This file contains crystal structure data downloaded from the 
# Cambridge Structural Database (CSD) hosted by the Cambridge 
# Crystallographic Data Centre (CCDC).
# 
# Full information about CCDC data access policies and citation 
# guidelines are available at http://www.ccdc.cam.ac.uk/access/V1 
# 
# Audit and citation data items may have been added by the CCDC. 
# Please retain this information to preserve the provenance of 
# this file and to allow appropriate attribution of the data. 
# 
#######################################################################

data_hpd528
_database_code_depnum_ccdc_archive 'CCDC 2170585'
loop_
_audit_author_name
_audit_author_address
'Hadi D. Arman'
;The University of Texas at San Antonio
United States of America
;
_audit_update_record             
;
2022-05-04 deposited with the CCDC.	2023-10-09 downloaded from the CCDC.
;
_audit_creation_date             2022-03-29
_audit_creation_method           
;
Olex2 1.5
(compiled 2021.12.09 svn.r5202d8cf for OlexSys, GUI svn.r6439)
;
_shelx_SHELXL_version_number     2018/3
_chemical_name_common            ?
_chemical_name_systematic        ?
_chemical_formula_moiety         'C35 H53 N O2 S'
_chemical_formula_sum            'C35 H53 N O2 S'
_chemical_formula_weight         551.84
_chemical_absolute_configuration ad
_chemical_melting_point          ?
_chemical_oxdiff_formula         'C H N O S'
_chemical_oxdiff_usercomment     'HDC 412-5'
loop_
_atom_type_symbol
_atom_type_description
_atom_type_scat_dispersion_real
_atom_type_scat_dispersion_imag
_atom_type_scat_source
C C 0.0181 0.0091 'International Tables Vol C Tables 4.2.6.8 and 6.1.1.4'
H H 0.0000 0.0000 'International Tables Vol C Tables 4.2.6.8 and 6.1.1.4'
N N 0.0311 0.0180 'International Tables Vol C Tables 4.2.6.8 and 6.1.1.4'
O O 0.0492 0.0322 'International Tables Vol C Tables 4.2.6.8 and 6.1.1.4'
S S 0.3331 0.5567 'International Tables Vol C Tables 4.2.6.8 and 6.1.1.4'

_shelx_space_group_comment       
;
The symmetry employed for this shelxl refinement is uniquely defined
by the following loop, which should always be used as a source of
symmetry information in preference to the above space-group names.
They are only intended as comments.
;
_space_group_crystal_system      orthorhombic
_space_group_IT_number           19
_space_group_name_H-M_alt        'P 21 21 21'
_space_group_name_Hall           'P 2ac 2ab'
loop_
_space_group_symop_operation_xyz
'x, y, z'
'-x+1/2, -y, z+1/2'
'-x, y+1/2, -z+1/2'
'x+1/2, -y+1/2, -z'

_cell_length_a                   14.1503(2)
_cell_length_b                   19.7477(4)
_cell_length_c                   25.7609(4)
_cell_angle_alpha                90
_cell_angle_beta                 90
_cell_angle_gamma                90
_cell_volume                     7198.51(19)
_cell_formula_units_Z            8
_cell_measurement_reflns_used    17868
_cell_measurement_temperature    100.00(10)
_cell_measurement_theta_max      76.0980
_cell_measurement_theta_min      2.8230
_shelx_estimated_absorpt_T_max   0.947
_shelx_estimated_absorpt_T_min   0.815
_exptl_absorpt_coefficient_mu    0.993
_exptl_absorpt_correction_T_max  1.000
_exptl_absorpt_correction_T_min  0.521
_exptl_absorpt_correction_type   gaussian
_exptl_absorpt_process_details   
;
CrysAlisPro 1.171.40.84a (Rigaku Oxford Diffraction, 2020)
Numerical absorption correction based on gaussian integration over
a multifaceted crystal model
Empirical absorption correction using spherical harmonics,
implemented in SCALE3 ABSPACK scaling algorithm.
;
_exptl_absorpt_special_details   ?
_exptl_crystal_colour            'clear colourless'
_exptl_crystal_colour_lustre     clear
_exptl_crystal_colour_modifier   .
_exptl_crystal_colour_primary    colourless
_exptl_crystal_density_diffrn    1.018
_exptl_crystal_density_meas      ?
_exptl_crystal_density_method    ?
_exptl_crystal_description       plank
_exptl_crystal_F_000             2416
loop_
_exptl_crystal_face_index_h
_exptl_crystal_face_index_k
_exptl_crystal_face_index_l
_exptl_crystal_face_perp_dist
-9 -4 2 0.0191
0 -2 -16 0.0712
9 4 1 0.0438
0 3 16 0.0939
-8 -6 4 0.0327
-2 12 4 0.0300
8 4 -5 0.0207
2 -12 -4 0.0412

_exptl_crystal_size_max          0.215
_exptl_crystal_size_mid          0.071
_exptl_crystal_size_min          0.055
loop_
_exptl_oxdiff_crystal_face_indexfrac_h
_exptl_oxdiff_crystal_face_indexfrac_k
_exptl_oxdiff_crystal_face_indexfrac_l
_exptl_oxdiff_crystal_face_x
_exptl_oxdiff_crystal_face_y
_exptl_oxdiff_crystal_face_z
-8.6913 -3.9273 1.6655 0.0497 0.1988 0.9788
0.0370 -2.4682 -16.3990 0.2262 0.9428 -0.2450
8.6404 4.2793 0.8182 -0.0836 -0.3400 -0.9367
0.1177 2.5395 16.3788 -0.2273 -0.9468 0.2277
-7.8124 -5.9500 4.1065 -0.1759 0.1327 0.9754
-2.3082 12.0636 3.8246 0.7919 -0.6083 0.0535
8.2494 4.3204 -4.7070 0.0660 -0.0482 -0.9967
2.1665 -12.1295 -3.7422 -0.7925 0.6087 -0.0365

_exptl_transmission_factor_max   ?
_exptl_transmission_factor_min   ?
_diffrn_reflns_av_R_equivalents  0.0430
_diffrn_reflns_av_unetI/netI     0.0448
_diffrn_reflns_Laue_measured_fraction_full 0.998
_diffrn_reflns_Laue_measured_fraction_max 0.977
_diffrn_reflns_limit_h_max       9
_diffrn_reflns_limit_h_min       -17
_diffrn_reflns_limit_k_max       23
_diffrn_reflns_limit_k_min       -24
_diffrn_reflns_limit_l_max       32
_diffrn_reflns_limit_l_min       -32
_diffrn_reflns_number            38698
_diffrn_reflns_point_group_measured_fraction_full 0.973
_diffrn_reflns_point_group_measured_fraction_max 0.935
_diffrn_reflns_theta_full        67.684
_diffrn_reflns_theta_max         76.474
_diffrn_reflns_theta_min         2.819
_diffrn_ambient_environment      N~2~
_diffrn_ambient_temperature      100.00(10)
_diffrn_detector                 'Hybrid Pixel Array Detector'
_diffrn_detector_area_resol_mean 10.0000
_diffrn_detector_type            HyPix
_diffrn_measured_fraction_theta_full 0.998
_diffrn_measured_fraction_theta_max 0.977
_diffrn_measurement_details      
;
List of Runs (angles in degrees, time in seconds):

  # Type    Start    End  Width  t~exp~   \w     \q     \k     \f   Frames
#--------------------------------------------------------------------------
  1  \w    -38.00  28.00   0.50    1.16    --  -46.87  31.00 -77.00  132
  2  \w    -30.00  29.00   0.50    1.16    --  -46.87  19.00  60.00  118
  3  \w    -81.00 -15.00   0.50    4.64    --  -88.50 101.00 117.00  132
  4  \w   -122.00 -31.00   0.50    1.16    --  -46.87 -19.00  90.00  182
  5  \w   -120.00 -87.00   0.50    1.16    --  -46.87-125.00 -90.00   66
  6  \w   -121.00 -96.00   0.50    1.16    --  -46.87 -37.00 -30.00   50
  7  \w     34.00 106.00   0.50    4.64    --  106.69-105.00 -79.00  144
  8  \w     34.00 111.00   0.50    4.64    --  106.69-125.00   0.00  154
  9  \w     34.00 101.00   0.50    4.64    --  106.69 -77.00 150.00  134
 10  \w     34.00 101.00   0.50    4.64    --  106.69 -77.00   0.00  134
 11  \w     34.00  71.00   0.50    4.64    --  106.69 -61.00 -90.00   74
 12  \w     34.00  71.00   0.50    4.64    --  106.69 -61.00-150.00   74
 13  \w     91.00 178.00   0.50    4.64    --  106.69  31.00 -77.00  174
;
_diffrn_measurement_device       'four-circle diffractometer'
_diffrn_measurement_device_type  'XtaLAB Synergy, Dualflex, HyPix'
_diffrn_measurement_method       '\w scans'
_diffrn_orient_matrix_type       
'CrysAlisPro convention (1999,Acta A55,543-557)'
_diffrn_orient_matrix_UB_11      -0.0398840000
_diffrn_orient_matrix_UB_12      0.0655447000
_diffrn_orient_matrix_UB_13      -0.0237513000
_diffrn_orient_matrix_UB_21      -0.0160913000
_diffrn_orient_matrix_UB_22      -0.0370308000
_diffrn_orient_matrix_UB_23      -0.0519509000
_diffrn_orient_matrix_UB_31      -0.1000199000
_diffrn_orient_matrix_UB_32      -0.0203389000
_diffrn_orient_matrix_UB_33      0.0177770000
_diffrn_radiation_monochromator  mirror
_diffrn_radiation_probe          x-ray
_diffrn_radiation_type           'Cu K\a'
_diffrn_radiation_wavelength     1.54184
_diffrn_source                   'micro-focus sealed X-ray tube'
_diffrn_source_type              'PhotonJet (Cu) X-ray Source'
_reflns_Friedel_coverage         0.751
_reflns_Friedel_fraction_full    0.943
_reflns_Friedel_fraction_max     0.884
_reflns_number_gt                13023
_reflns_number_total             14140
_reflns_special_details          
;
 Reflections were merged by SHELXL according to the crystal
 class for the calculation of statistics and refinement.
 
 Structure factors included contributions from the .fab file.
 
 _reflns_Friedel_fraction is defined as the number of unique
 Friedel pairs measured divided by the number that would be
 possible theoretically, ignoring centric projections and
 systematic absences.
;
_reflns_threshold_expression     'I > 2\s(I)'
_computing_cell_refinement       'CrysAlisPro 1.171.40.84a (Rigaku OD, 2020)'
_computing_data_collection       'CrysAlisPro 1.171.40.84a (Rigaku OD, 2020)'
_computing_data_reduction        'CrysAlisPro 1.171.40.84a (Rigaku OD, 2020)'
_computing_molecular_graphics    'Olex2 1.5 (Dolomanov et al., 2009)'
_computing_publication_material  'Olex2 1.5 (Dolomanov et al., 2009)'
_computing_structure_refinement  'SHELXL 2018/3 (Sheldrick, 2015)'
_computing_structure_solution    'SHELXT  (Sheldrick, 2015)'
_refine_diff_density_max         0.809
_refine_diff_density_min         -0.372
_refine_diff_density_rms         0.071
_refine_ls_abs_structure_details 
;
 Flack x determined using 5064 quotients [(I+)-(I-)]/[(I+)+(I-)]
 (Parsons, Flack and Wagner, Acta Cryst. B69 (2013) 249-259).
;
_refine_ls_abs_structure_Flack   0.100(9)
_refine_ls_extinction_coef       .
_refine_ls_extinction_method     none
_refine_ls_goodness_of_fit_ref   1.062
_refine_ls_hydrogen_treatment    mixed
_refine_ls_matrix_type           full
_refine_ls_number_parameters     721
_refine_ls_number_reflns         14140
_refine_ls_number_restraints     2
_refine_ls_R_factor_all          0.0737
_refine_ls_R_factor_gt           0.0698
_refine_ls_restrained_S_all      1.061
_refine_ls_shift/su_max          0.001
_refine_ls_shift/su_mean         0.000
_refine_ls_structure_factor_coef Fsqd
_refine_ls_weighting_details     
'w=1/[\s^2^(Fo^2^)+(0.0100P)^2^+16.0000P] where P=(Fo^2^+2Fc^2^)/3'
_refine_ls_weighting_scheme      calc
_refine_ls_wR_factor_gt          0.1556
_refine_ls_wR_factor_ref         0.1577
_refine_special_details          ?
_olex2_refinement_description    
;
1. Fixed Uiso
 At 1.2 times of:
  All C(H) groups, All C(H,H) groups, All N(H) groups
 At 1.5 times of:
  All C(H,H,H) groups, All C(H,H,H,H) groups, All O(H) groups
2. Restrained distances
 H2A-O1_$1
 1.9 with sigma of 0.02
 H2A-O2
 1.05 with sigma of 0.02
3.a Riding coordinates:
 N1(H1)
3.b Ternary CH refined with riding coordinates:
 C45(H45), C51(H51), C41(H41), C16(H16), C10(H10), C49(H49), C14(H14), C6(H6)
3.c Secondary CH2 refined with riding coordinates:
 C37(H37A,H37B), C52(H52A,H52B), C57(H57A,H57B), C38(H38A,H38B), C56(H56A,
 H56B), C53(H53A,H53B), C48(H48A,H48B), C47(H47A,H47B), C40(H40A,H40B),
 C12(H12A,H12B), C13(H13A,H13B), C17(H17A,H17B), C22(H22A,H22B), C2(H2B,H2C),
 C18(H18A,H18B), C44(H44A,H44B), C21(H21A,H21B), C9(H9A,H9B), C3(H3A,H3B),
 C5(H5A,H5B)
3.d Aromatic/amide H refined with riding coordinates:
 N2(H2), C59(H59), C24(H24), C43(H43), C63(H63), C61(H61), C25(H25), C8(H8),
 C60(H60), C62(H62), C26(H26), C28(H28), C27(H27)
3.e Idealised Me refined as rotating group:
 C69(H69A,H69B,H69C), C70(H70A,H70B,H70C), C66(H66A,H66B,H66C), C67(H67A,H67B,
 H67C), C64(H64A,H64B,H64C), C65(H65A,H65B,H65C), C68(H68A,H68B,H68C), C34(H34A,
 H34B,H34C), C35(H35A,H35B,H35C), C31(H31A,H31B,H31C), C32(H32A,H32B,H32C),
 C33(H33A,H33B,H33C), C30(H30A,H30B,H30C), C29(H29A,H29B,H29C)
3.f Idealised tetrahedral OH refined as rotating group:
 O4(H4)
;
_atom_sites_solution_hydrogens   mixed
_atom_sites_solution_primary     dual
_atom_sites_solution_secondary   ?
loop_
_atom_site_label
_atom_site_type_symbol
_atom_site_fract_x
_atom_site_fract_y
_atom_site_fract_z
_atom_site_U_iso_or_equiv
_atom_site_adp_type
_atom_site_occupancy
_atom_site_site_symmetry_order
_atom_site_calc_flag
_atom_site_refinement_flags_posn
_atom_site_refinement_flags_adp
_atom_site_refinement_flags_occupancy
_atom_site_disorder_assembly
_atom_site_disorder_group
S2 S 0.41797(8) 0.61454(6) 0.57190(5) 0.0248(2) Uani 1 1 d . . . . .
S1 S 0.45366(9) 0.89759(7) 0.06909(5) 0.0303(3) Uani 1 1 d . . . . .
O4 O 0.4292(3) 0.94044(17) 0.91510(12) 0.0285(7) Uani 1 1 d . . . . .
H4 H 0.453692 0.979147 0.913923 0.043 Uiso 1 1 calc R U . . .
O3 O 0.4469(3) 0.54427(17) 0.58774(15) 0.0338(8) Uani 1 1 d . . . . .
O2 O 0.4411(3) 0.56369(19) 0.41411(13) 0.0325(8) Uani 1 1 d D . . . .
O1 O 0.4218(3) 0.9690(2) 0.07047(15) 0.0405(9) Uani 1 1 d . . . . .
N2 N 0.3676(3) 0.6155(2) 0.51333(16) 0.0304(9) Uani 1 1 d . . . . .
H2 H 0.402329 0.620122 0.485209 0.036 Uiso 1 1 calc R U . . .
N1 N 0.5095(3) 0.8830(3) 0.01296(16) 0.0354(10) Uani 1 1 d . . . . .
H1 H 0.489782 0.846028 -0.001046 0.042 Uiso 1 1 d R U . . .
C46 C 0.4358(4) 0.7887(2) 0.79217(18) 0.0256(10) Uani 1 1 d . . . . .
C36 C 0.5290(3) 0.6587(2) 0.55488(17) 0.0229(9) Uani 1 1 d . . . . .
C37 C 0.5766(3) 0.6245(3) 0.50790(18) 0.0262(10) Uani 1 1 d . . . . .
H37A H 0.576718 0.574853 0.513301 0.031 Uiso 1 1 calc R U . . .
H37B H 0.538744 0.634026 0.476408 0.031 Uiso 1 1 calc R U . . .
C45 C 0.4870(4) 0.7646(2) 0.74191(18) 0.0254(10) Uani 1 1 d . . . . .
H45 H 0.540667 0.797020 0.737282 0.030 Uiso 1 1 calc R U . . .
C54 C 0.4286(4) 0.7692(3) 0.68936(19) 0.0278(10) Uani 1 1 d . . . . .
C58 C 0.2689(3) 0.6089(3) 0.50956(19) 0.0289(11) Uani 1 1 d . . . . .
C52 C 0.3314(4) 0.8624(3) 0.73541(19) 0.0292(11) Uani 1 1 d . . . . .
H52A H 0.277764 0.831778 0.742852 0.035 Uiso 1 1 calc R U . . .
H52B H 0.306050 0.908709 0.730477 0.035 Uiso 1 1 calc R U . . .
C57 C 0.5061(4) 0.7328(2) 0.54468(18) 0.0248(10) Uani 1 1 d . . . . .
H57A H 0.467129 0.736121 0.512882 0.030 Uiso 1 1 calc R U . . .
H57B H 0.565711 0.757737 0.538373 0.030 Uiso 1 1 calc R U . . .
C11 C 0.4427(4) 0.7188(3) 0.29471(19) 0.0313(11) Uani 1 1 d . . . . .
C55 C 0.5032(4) 0.7591(2) 0.64355(18) 0.0248(10) Uani 1 1 d . . . . .
C51 C 0.4004(3) 0.8620(2) 0.78129(17) 0.0240(10) Uani 1 1 d . . . . .
H51 H 0.457507 0.885992 0.767765 0.029 Uiso 1 1 calc R U . . .
C50 C 0.3687(3) 0.9058(3) 0.82933(18) 0.0259(10) Uani 1 1 d . . . . .
C38 C 0.6772(4) 0.6481(3) 0.49891(19) 0.0281(10) Uani 1 1 d . . . . .
H38A H 0.676284 0.696627 0.489245 0.034 Uiso 1 1 calc R U . . .
H38B H 0.704241 0.622590 0.469347 0.034 Uiso 1 1 calc R U . . .
C42 C 0.5502(4) 0.6897(2) 0.64997(18) 0.0263(10) Uani 1 1 d . . . . .
C56 C 0.4526(4) 0.7666(3) 0.59026(17) 0.0257(10) Uani 1 1 d . . . . .
H56A H 0.388807 0.746346 0.592821 0.031 Uiso 1 1 calc R U . . .
H56B H 0.444729 0.815382 0.582512 0.031 Uiso 1 1 calc R U . . .
C59 C 0.2303(4) 0.5681(3) 0.4713(2) 0.0349(12) Uani 1 1 d . . . . .
H59 H 0.270645 0.544466 0.448096 0.042 Uiso 1 1 calc R U . . .
C24 C 0.6564(4) 0.9166(3) -0.0293(2) 0.0352(12) Uani 1 1 d . . . . .
H24 H 0.621217 0.937390 -0.056323 0.042 Uiso 1 1 calc R U . . .
C69 C 0.3517(4) 0.7137(3) 0.6881(2) 0.0319(11) Uani 1 1 d . . . . .
H69A H 0.378372 0.670984 0.700836 0.048 Uiso 1 1 calc R U . . .
H69B H 0.329406 0.707621 0.652389 0.048 Uiso 1 1 calc R U . . .
H69C H 0.298708 0.727175 0.710270 0.048 Uiso 1 1 calc R U . . .
C53 C 0.3812(4) 0.8396(3) 0.68613(18) 0.0289(11) Uani 1 1 d . . . . .
H53A H 0.430044 0.873467 0.677153 0.035 Uiso 1 1 calc R U . . .
H53B H 0.334517 0.838877 0.657496 0.035 Uiso 1 1 calc R U . . .
C41 C 0.5918(3) 0.6525(2) 0.60372(17) 0.0222(9) Uani 1 1 d . . . . .
H41 H 0.593381 0.603358 0.613146 0.027 Uiso 1 1 calc R U . . .
C48 C 0.4803(4) 0.8320(3) 0.88362(19) 0.0302(11) Uani 1 1 d . . . . .
H48A H 0.425815 0.808691 0.899787 0.036 Uiso 1 1 calc R U . . .
H48B H 0.532538 0.833215 0.909190 0.036 Uiso 1 1 calc R U . . .
C47 C 0.5119(4) 0.7933(3) 0.83499(18) 0.0280(11) Uani 1 1 d . . . . .
H47A H 0.530365 0.746827 0.845245 0.034 Uiso 1 1 calc R U . . .
H47B H 0.568499 0.815789 0.820454 0.034 Uiso 1 1 calc R U . . .
C23 C 0.6085(4) 0.8850(3) 0.0123(2) 0.0319(11) Uani 1 1 d . . . . .
C70 C 0.5835(4) 0.8125(2) 0.6448(2) 0.0283(10) Uani 1 1 d . . . . .
H70A H 0.556176 0.857876 0.648451 0.043 Uiso 1 1 calc R U . . .
H70B H 0.619770 0.810146 0.612392 0.043 Uiso 1 1 calc R U . . .
H70C H 0.625466 0.803355 0.674216 0.043 Uiso 1 1 calc R U . . .
C39 C 0.7413(3) 0.6389(3) 0.5463(2) 0.0273(11) Uani 1 1 d . . . . .
C19 C 0.4499(4) 0.7413(3) 0.19191(19) 0.0323(11) Uani 1 1 d . . . . .
C16 C 0.4763(4) 0.6458(3) 0.28136(19) 0.0311(11) Uani 1 1 d . . . . .
H16 H 0.419544 0.623404 0.265896 0.037 Uiso 1 1 calc R U . . .
C40 C 0.6943(3) 0.6737(2) 0.59291(19) 0.0255(10) Uani 1 1 d . . . . .
H40A H 0.732489 0.664134 0.624256 0.031 Uiso 1 1 calc R U . . .
H40B H 0.695678 0.723231 0.587116 0.031 Uiso 1 1 calc R U . . .
C43 C 0.5630(4) 0.6635(3) 0.69742(19) 0.0298(11) Uani 1 1 d . . . . .
H43 H 0.593499 0.620704 0.699412 0.036 Uiso 1 1 calc R U . . .
C66 C 0.3556(4) 0.7413(3) 0.81106(19) 0.0356(13) Uani 1 1 d . . . . .
H66A H 0.296758 0.752759 0.793040 0.053 Uiso 1 1 calc R U . . .
H66B H 0.346860 0.746893 0.848552 0.053 Uiso 1 1 calc R U . . .
H66C H 0.372478 0.694144 0.803540 0.053 Uiso 1 1 calc R U . . .
C1 C 0.3443(4) 0.8497(3) 0.0558(2) 0.0332(12) Uani 1 1 d . . . . .
C63 C 0.2095(4) 0.6444(3) 0.5426(2) 0.0407(14) Uani 1 1 d . . . . .
H63 H 0.234873 0.673422 0.568507 0.049 Uiso 1 1 calc R U . . .
C20 C 0.3760(4) 0.7513(3) 0.1470(2) 0.0289(11) Uani 1 1 d . . . . .
C67 C 0.2759(4) 0.8826(3) 0.8553(2) 0.0323(11) Uani 1 1 d . . . . .
H67A H 0.225942 0.879557 0.829010 0.048 Uiso 1 1 calc R U . . .
H67B H 0.257515 0.915355 0.881976 0.048 Uiso 1 1 calc R U . . .
H67C H 0.285312 0.838060 0.871245 0.048 Uiso 1 1 calc R U . . .
C10 C 0.3948(4) 0.7458(3) 0.24322(19) 0.0315(12) Uani 1 1 d . . . . .
H10 H 0.339274 0.715270 0.237958 0.038 Uiso 1 1 calc R U . . .
C64 C 0.7597(4) 0.5640(3) 0.5576(2) 0.0321(11) Uani 1 1 d . . . . .
H64A H 0.699298 0.539857 0.559844 0.048 Uiso 1 1 calc R U . . .
H64B H 0.793629 0.559645 0.590574 0.048 Uiso 1 1 calc R U . . .
H64C H 0.797859 0.544517 0.529587 0.048 Uiso 1 1 calc R U . . .
C61 C 0.0728(4) 0.5949(3) 0.4994(2) 0.0427(14) Uani 1 1 d . . . . .
H61 H 0.006413 0.589402 0.496074 0.051 Uiso 1 1 calc R U . . .
C12 C 0.3639(5) 0.7128(3) 0.3357(2) 0.0438(15) Uani 1 1 d . . . . .
H12A H 0.345817 0.758739 0.347413 0.053 Uiso 1 1 calc R U . . .
H12B H 0.307647 0.691723 0.319525 0.053 Uiso 1 1 calc R U . . .
C25 C 0.7534(4) 0.9174(3) -0.0310(3) 0.0444(14) Uani 1 1 d . . . . .
H25 H 0.784259 0.938167 -0.059641 0.053 Uiso 1 1 calc R U . . .
C13 C 0.3931(4) 0.6712(3) 0.3824(2) 0.0372(13) Uani 1 1 d . . . . .
H13A H 0.446132 0.694107 0.400233 0.045 Uiso 1 1 calc R U . . .
H13B H 0.339482 0.668561 0.406981 0.045 Uiso 1 1 calc R U . . .
C8 C 0.3190(5) 0.8472(3) 0.1995(2) 0.0486(17) Uani 1 1 d . . . . .
H8 H 0.287328 0.889491 0.201688 0.058 Uiso 1 1 calc R U . . .
C49 C 0.4526(4) 0.9038(2) 0.86866(18) 0.0267(10) Uani 1 1 d . . . . .
H49 H 0.508473 0.926059 0.852169 0.032 Uiso 1 1 calc R U . . .
C7 C 0.3302(4) 0.8213(3) 0.1523(2) 0.0340(12) Uani 1 1 d . . . . .
C17 C 0.5476(4) 0.6480(4) 0.2376(2) 0.0451(15) Uani 1 1 d . . . . .
H17A H 0.575401 0.602513 0.232403 0.054 Uiso 1 1 calc R U . . .
H17B H 0.599339 0.679750 0.246494 0.054 Uiso 1 1 calc R U . . .
C22 C 0.3708(4) 0.7751(3) 0.0478(2) 0.0366(13) Uani 1 1 d . . . . .
H22A H 0.312145 0.748648 0.042518 0.044 Uiso 1 1 calc R U . . .
H22B H 0.409027 0.771216 0.015725 0.044 Uiso 1 1 calc R U . . .
C2 C 0.2958(4) 0.8799(3) 0.0091(2) 0.0383(13) Uani 1 1 d . . . . .
H2B H 0.333720 0.869870 -0.022270 0.046 Uiso 1 1 calc R U . . .
H2C H 0.293204 0.929701 0.013174 0.046 Uiso 1 1 calc R U . . .
C15 C 0.5057(4) 0.5982(3) 0.32824(18) 0.0319(12) Uani 1 1 d . . . . .
C60 C 0.1341(4) 0.5617(3) 0.4668(2) 0.0408(14) Uani 1 1 d . . . . .
H60 H 0.109149 0.533398 0.440353 0.049 Uiso 1 1 calc R U . . .
C65 C 0.8355(4) 0.6740(3) 0.5344(2) 0.0388(13) Uani 1 1 d . . . . .
H65A H 0.858882 0.658924 0.500545 0.058 Uiso 1 1 calc R U . . .
H65B H 0.881731 0.662342 0.561330 0.058 Uiso 1 1 calc R U . . .
H65C H 0.826137 0.723155 0.533882 0.058 Uiso 1 1 calc R U . . .
C18 C 0.4985(5) 0.6715(4) 0.1871(2) 0.0452(16) Uani 1 1 d . . . . .
H18A H 0.546090 0.673694 0.158967 0.054 Uiso 1 1 calc R U . . .
H18B H 0.450629 0.637396 0.177077 0.054 Uiso 1 1 calc R U . . .
C14 C 0.4229(4) 0.6006(3) 0.36752(18) 0.0295(11) Uani 1 1 d . . . . .
H14 H 0.367372 0.578685 0.350357 0.035 Uiso 1 1 calc R U . . .
C68 C 0.3554(4) 0.9794(3) 0.8112(2) 0.0325(11) Uani 1 1 d . . . . .
H68A H 0.414127 0.995733 0.795345 0.049 Uiso 1 1 calc R U . . .
H68B H 0.339489 1.007987 0.841063 0.049 Uiso 1 1 calc R U . . .
H68C H 0.304200 0.981495 0.785646 0.049 Uiso 1 1 calc R U . . .
C44 C 0.5337(5) 0.6953(3) 0.7474(2) 0.0381(13) Uani 1 1 d . . . . .
H44A H 0.590094 0.700015 0.769830 0.046 Uiso 1 1 calc R U . . .
H44B H 0.489028 0.664482 0.765238 0.046 Uiso 1 1 calc R U . . .
C34 C 0.5287(5) 0.7956(4) 0.1899(2) 0.0478(16) Uani 1 1 d . . . . .
H34A H 0.571144 0.786120 0.160777 0.072 Uiso 1 1 calc R U . . .
H34B H 0.564690 0.794720 0.222447 0.072 Uiso 1 1 calc R U . . .
H34C H 0.500177 0.840452 0.185373 0.072 Uiso 1 1 calc R U . . .
C6 C 0.2853(4) 0.8571(3) 0.1055(2) 0.0376(13) Uani 1 1 d . . . . .
H6 H 0.280925 0.906448 0.113777 0.045 Uiso 1 1 calc R U . . .
C21 C 0.4263(4) 0.7440(3) 0.0929(2) 0.0359(12) Uani 1 1 d . . . . .
H21A H 0.489032 0.766038 0.094837 0.043 Uiso 1 1 calc R U . . .
H21B H 0.436553 0.695357 0.085693 0.043 Uiso 1 1 calc R U . . .
C35 C 0.2959(5) 0.6966(3) 0.1473(2) 0.0449(15) Uani 1 1 d . . . . .
H35A H 0.321806 0.653261 0.159227 0.067 Uiso 1 1 calc R U . . .
H35B H 0.270579 0.691243 0.112114 0.067 Uiso 1 1 calc R U . . .
H35C H 0.245161 0.710930 0.170736 0.067 Uiso 1 1 calc R U . . .
C31 C 0.5215(6) 0.7651(4) 0.3151(2) 0.059(2) Uani 1 1 d . . . . .
H31A H 0.532902 0.755311 0.351824 0.089 Uiso 1 1 calc R U . . .
H31B H 0.502298 0.812468 0.311119 0.089 Uiso 1 1 calc R U . . .
H31C H 0.579473 0.756975 0.295227 0.089 Uiso 1 1 calc R U . . .
C62 C 0.1106(4) 0.6367(4) 0.5374(3) 0.0458(15) Uani 1 1 d . . . . .
H62 H 0.069527 0.660563 0.560112 0.055 Uiso 1 1 calc R U . . .
C26 C 0.8066(4) 0.8888(4) 0.0078(3) 0.0550(18) Uani 1 1 d . . . . .
H26 H 0.873638 0.891094 0.006840 0.066 Uiso 1 1 calc R U . . .
C32 C 0.6008(4) 0.6202(4) 0.3536(2) 0.0473(17) Uani 1 1 d . . . . .
H32A H 0.649311 0.624701 0.326708 0.071 Uiso 1 1 calc R U . . .
H32B H 0.620537 0.586052 0.378973 0.071 Uiso 1 1 calc R U . . .
H32C H 0.592284 0.663859 0.371171 0.071 Uiso 1 1 calc R U . . .
C9 C 0.3511(6) 0.8167(3) 0.2496(2) 0.0548(19) Uani 1 1 d . . . . .
H9A H 0.296486 0.813668 0.273448 0.066 Uiso 1 1 calc R U . . .
H9B H 0.398429 0.847106 0.265675 0.066 Uiso 1 1 calc R U . . .
C33 C 0.5159(5) 0.5270(3) 0.3084(2) 0.0491(17) Uani 1 1 d . . . . .
H33A H 0.459634 0.514720 0.288265 0.074 Uiso 1 1 calc R U . . .
H33B H 0.522807 0.495856 0.337722 0.074 Uiso 1 1 calc R U . . .
H33C H 0.571911 0.524030 0.286096 0.074 Uiso 1 1 calc R U . . .
C28 C 0.6614(5) 0.8555(4) 0.0515(3) 0.0560(19) Uani 1 1 d . . . . .
H28 H 0.631443 0.834581 0.080367 0.067 Uiso 1 1 calc R U . . .
C27 C 0.7621(5) 0.8573(4) 0.0475(3) 0.058(2) Uani 1 1 d . . . . .
H27 H 0.798955 0.835731 0.073557 0.070 Uiso 1 1 calc R U . . .
C3 C 0.1957(4) 0.8530(4) 0.0012(3) 0.0501(17) Uani 1 1 d . . . . .
H3A H 0.198708 0.804088 -0.006927 0.060 Uiso 1 1 calc R U . . .
H3B H 0.166736 0.876328 -0.028907 0.060 Uiso 1 1 calc R U . . .
C5 C 0.1822(5) 0.8302(4) 0.0955(3) 0.059(2) Uani 1 1 d . . . . .
H5A H 0.184981 0.780761 0.089466 0.071 Uiso 1 1 calc R U . . .
H5B H 0.143913 0.837969 0.127104 0.071 Uiso 1 1 calc R U . . .
C4 C 0.1324(5) 0.8636(4) 0.0493(3) 0.060(2) Uani 1 1 d . . . . .
C30 C 0.1108(6) 0.9358(5) 0.0569(3) 0.073(3) Uani 1 1 d . . . . .
H30A H 0.166156 0.958809 0.071502 0.109 Uiso 1 1 calc R U . . .
H30B H 0.057313 0.940430 0.080791 0.109 Uiso 1 1 calc R U . . .
H30C H 0.094595 0.956397 0.023432 0.109 Uiso 1 1 calc R U . . .
C29 C 0.0394(5) 0.8242(4) 0.0404(3) 0.066(2) Uani 1 1 d . . . . .
H29A H 0.010059 0.839404 0.007943 0.099 Uiso 1 1 calc R U . . .
H29B H -0.003844 0.832499 0.069367 0.099 Uiso 1 1 calc R U . . .
H29C H 0.053106 0.775608 0.038084 0.099 Uiso 1 1 calc R U . . .
H2A H 0.501(4) 0.548(3) 0.436(3) 0.099 Uiso 1 1 d D U . . .

loop_
_atom_site_aniso_label
_atom_site_aniso_U_11
_atom_site_aniso_U_22
_atom_site_aniso_U_33
_atom_site_aniso_U_23
_atom_site_aniso_U_13
_atom_site_aniso_U_12
S2 0.0243(5) 0.0278(5) 0.0222(5) 0.0000(5) -0.0014(4) -0.0003(5)
S1 0.0337(6) 0.0373(6) 0.0199(5) 0.0005(5) -0.0011(5) -0.0075(5)
O4 0.039(2) 0.0298(17) 0.0163(15) -0.0035(13) 0.0015(14) -0.0007(16)
O3 0.0317(19) 0.0227(17) 0.047(2) -0.0001(15) -0.0039(17) 0.0000(15)
O2 0.036(2) 0.041(2) 0.0205(16) 0.0055(15) 0.0024(15) 0.0093(17)
O1 0.052(2) 0.043(2) 0.0263(18) -0.0057(17) 0.0014(18) -0.0130(19)
N2 0.025(2) 0.046(3) 0.0202(19) -0.0070(19) -0.0024(16) 0.002(2)
N1 0.034(2) 0.050(3) 0.022(2) -0.003(2) -0.0045(18) -0.005(2)
C46 0.033(3) 0.023(2) 0.021(2) -0.0018(18) 0.000(2) -0.002(2)
C36 0.027(2) 0.025(2) 0.016(2) -0.0029(17) -0.0008(18) -0.0032(19)
C37 0.029(2) 0.029(2) 0.021(2) -0.0016(19) -0.0011(19) 0.003(2)
C45 0.030(3) 0.025(2) 0.021(2) 0.0036(19) -0.0002(19) 0.006(2)
C54 0.033(3) 0.029(2) 0.021(2) -0.0005(19) -0.004(2) 0.003(2)
C58 0.029(2) 0.032(3) 0.026(2) 0.007(2) -0.002(2) 0.002(2)
C52 0.027(2) 0.036(3) 0.024(2) -0.005(2) -0.002(2) 0.008(2)
C57 0.032(3) 0.026(2) 0.016(2) -0.0017(18) -0.0007(19) 0.001(2)
C11 0.039(3) 0.037(3) 0.018(2) -0.003(2) -0.003(2) 0.005(2)
C55 0.031(3) 0.023(2) 0.021(2) 0.0017(18) -0.0036(19) 0.002(2)
C51 0.026(2) 0.029(2) 0.018(2) 0.0019(18) 0.0005(18) 0.0045(19)
C50 0.027(2) 0.033(3) 0.017(2) -0.0044(19) 0.0023(18) 0.004(2)
C38 0.033(3) 0.028(2) 0.024(2) -0.001(2) 0.004(2) -0.002(2)
C42 0.029(2) 0.028(2) 0.022(2) -0.0063(19) -0.002(2) 0.007(2)
C56 0.033(3) 0.029(2) 0.016(2) 0.0001(18) 0.0011(19) 0.008(2)
C59 0.033(3) 0.036(3) 0.036(3) 0.007(2) -0.002(2) 0.000(2)
C24 0.034(3) 0.042(3) 0.029(3) -0.002(2) -0.001(2) -0.001(2)
C69 0.038(3) 0.038(3) 0.020(2) -0.004(2) 0.004(2) -0.003(2)
C53 0.034(3) 0.035(3) 0.018(2) -0.002(2) -0.005(2) 0.009(2)
C41 0.029(2) 0.021(2) 0.017(2) 0.0000(17) -0.0001(18) 0.0034(19)
C48 0.039(3) 0.029(3) 0.022(2) -0.001(2) -0.006(2) 0.004(2)
C47 0.038(3) 0.029(3) 0.017(2) -0.0008(19) -0.002(2) 0.009(2)
C23 0.028(3) 0.040(3) 0.028(3) 0.005(2) -0.002(2) 0.002(2)
C70 0.033(3) 0.023(2) 0.029(2) -0.0009(19) 0.002(2) 0.001(2)
C39 0.021(2) 0.031(3) 0.030(3) -0.002(2) 0.0040(19) 0.000(2)
C19 0.039(3) 0.040(3) 0.018(2) 0.004(2) -0.001(2) 0.005(2)
C16 0.037(3) 0.039(3) 0.018(2) 0.004(2) 0.001(2) 0.009(2)
C40 0.025(2) 0.024(2) 0.028(2) -0.0021(19) -0.0021(19) -0.0004(19)
C43 0.039(3) 0.026(2) 0.025(2) -0.001(2) 0.002(2) 0.007(2)
C66 0.055(4) 0.035(3) 0.016(2) -0.002(2) 0.002(2) -0.006(3)
C1 0.031(3) 0.039(3) 0.029(3) 0.007(2) -0.003(2) -0.001(2)
C63 0.031(3) 0.045(3) 0.046(3) -0.007(3) -0.006(2) 0.009(3)
C20 0.033(3) 0.028(3) 0.026(2) 0.001(2) 0.000(2) 0.005(2)
C67 0.030(3) 0.038(3) 0.029(3) -0.007(2) 0.000(2) -0.003(2)
C10 0.039(3) 0.034(3) 0.022(2) 0.004(2) 0.003(2) 0.009(2)
C64 0.031(3) 0.034(3) 0.031(3) -0.005(2) 0.003(2) 0.001(2)
C61 0.029(3) 0.049(3) 0.050(4) 0.010(3) 0.002(2) -0.002(3)
C12 0.061(4) 0.040(3) 0.029(3) 0.001(3) 0.009(3) 0.020(3)
C25 0.035(3) 0.053(4) 0.045(3) 0.000(3) 0.006(3) -0.006(3)
C13 0.049(3) 0.044(3) 0.018(2) 0.003(2) 0.010(2) 0.009(3)
C8 0.077(5) 0.035(3) 0.034(3) 0.008(3) 0.014(3) 0.022(3)
C49 0.034(3) 0.028(2) 0.018(2) -0.0042(19) 0.0046(19) 0.003(2)
C7 0.036(3) 0.038(3) 0.028(3) 0.011(2) 0.004(2) 0.007(2)
C17 0.046(3) 0.063(4) 0.026(3) -0.001(3) 0.004(3) 0.020(3)
C22 0.044(3) 0.041(3) 0.024(3) 0.006(2) -0.006(2) 0.000(3)
C2 0.039(3) 0.046(3) 0.030(3) 0.007(3) -0.003(2) -0.008(3)
C15 0.036(3) 0.043(3) 0.016(2) 0.006(2) 0.004(2) 0.017(2)
C60 0.035(3) 0.048(3) 0.039(3) 0.013(3) -0.013(3) -0.008(3)
C65 0.029(3) 0.044(3) 0.043(3) -0.008(3) 0.001(2) -0.006(2)
C18 0.050(4) 0.067(4) 0.019(3) 0.007(3) 0.008(2) 0.028(3)
C14 0.034(3) 0.038(3) 0.016(2) 0.000(2) 0.0011(19) 0.002(2)
C68 0.039(3) 0.035(3) 0.023(2) -0.007(2) 0.000(2) 0.004(2)
C44 0.058(4) 0.036(3) 0.021(2) 0.003(2) 0.000(2) 0.011(3)
C34 0.048(4) 0.069(4) 0.026(3) 0.013(3) -0.010(3) -0.013(3)
C6 0.037(3) 0.041(3) 0.034(3) 0.010(2) 0.009(2) 0.006(3)
C21 0.049(3) 0.034(3) 0.025(2) 0.001(2) 0.000(2) 0.008(3)
C35 0.052(4) 0.044(3) 0.038(3) 0.008(3) -0.018(3) -0.010(3)
C31 0.096(6) 0.051(4) 0.030(3) 0.009(3) -0.015(3) -0.020(4)
C62 0.027(3) 0.065(4) 0.046(3) -0.011(3) -0.002(2) 0.005(3)
C26 0.030(3) 0.051(4) 0.085(5) 0.000(4) 0.009(3) 0.003(3)
C32 0.031(3) 0.082(5) 0.029(3) 0.024(3) 0.002(2) 0.012(3)
C9 0.100(6) 0.038(3) 0.027(3) 0.001(3) 0.006(3) 0.026(4)
C33 0.078(5) 0.047(3) 0.023(3) 0.009(3) 0.005(3) 0.022(3)
C28 0.039(3) 0.078(5) 0.051(4) 0.025(4) -0.010(3) -0.010(3)
C27 0.043(4) 0.082(5) 0.050(4) 0.030(4) -0.007(3) 0.007(4)
C3 0.044(3) 0.063(4) 0.044(4) 0.026(3) -0.012(3) -0.007(3)
C5 0.042(4) 0.082(5) 0.054(4) 0.031(4) 0.006(3) 0.007(4)
C4 0.036(3) 0.071(5) 0.074(5) 0.041(4) 0.000(3) 0.000(3)
C30 0.069(5) 0.089(6) 0.060(5) 0.033(4) 0.027(4) 0.030(4)
C29 0.042(4) 0.081(5) 0.074(5) 0.038(4) -0.019(4) -0.009(4)

_geom_special_details            
;
 All esds (except the esd in the dihedral angle between two l.s. planes)
 are estimated using the full covariance matrix.  The cell esds are taken
 into account individually in the estimation of esds in distances, angles
 and torsion angles; correlations between esds in cell parameters are only
 used when they are defined by crystal symmetry.  An approximate (isotropic)
 treatment of cell esds is used for estimating esds involving l.s. planes.
;
loop_
_geom_bond_atom_site_label_1
_geom_bond_atom_site_label_2
_geom_bond_distance
_geom_bond_site_symmetry_2
_geom_bond_publ_flag
S2 O3 1.503(4) . ?
S2 N2 1.669(4) . ?
S2 C36 1.850(5) . ?
S1 O1 1.481(4) . ?
S1 N1 1.673(5) . ?
S1 C1 1.845(6) . ?
O4 H4 0.8400 . ?
O4 C49 1.437(5) . ?
O2 C14 1.427(6) . ?
O2 H2A 1.06(3) . ?
N2 H2 0.8800 . ?
N2 C58 1.407(6) . ?
N1 H1 0.8603 . ?
N1 C23 1.401(7) . ?
C46 C45 1.558(7) . ?
C46 C51 1.557(7) . ?
C46 C47 1.544(7) . ?
C46 C66 1.550(7) . ?
C36 C37 1.541(6) . ?
C36 C57 1.522(7) . ?
C36 C41 1.545(6) . ?
C37 H37A 0.9900 . ?
C37 H37B 0.9900 . ?
C37 C38 1.516(7) . ?
C45 H45 1.0000 . ?
C45 C54 1.589(7) . ?
C45 C44 1.526(7) . ?
C54 C55 1.596(7) . ?
C54 C69 1.545(7) . ?
C54 C53 1.544(7) . ?
C58 C59 1.384(8) . ?
C58 C63 1.387(8) . ?
C52 H52A 0.9900 . ?
C52 H52B 0.9900 . ?
C52 C51 1.533(7) . ?
C52 C53 1.520(7) . ?
C57 H57A 0.9900 . ?
C57 H57B 0.9900 . ?
C57 C56 1.549(6) . ?
C11 C16 1.556(7) . ?
C11 C10 1.582(7) . ?
C11 C12 1.541(8) . ?
C11 C31 1.534(9) . ?
C55 C42 1.533(7) . ?
C55 C56 1.555(6) . ?
C55 C70 1.552(7) . ?
C51 H51 1.0000 . ?
C51 C50 1.576(6) . ?
C50 C67 1.543(7) . ?
C50 C49 1.561(7) . ?
C50 C68 1.538(7) . ?
C38 H38A 0.9900 . ?
C38 H38B 0.9900 . ?
C38 C39 1.531(7) . ?
C42 C41 1.519(6) . ?
C42 C43 1.340(7) . ?
C56 H56A 0.9900 . ?
C56 H56B 0.9900 . ?
C59 H59 0.9500 . ?
C59 C60 1.372(8) . ?
C24 H24 0.9500 . ?
C24 C23 1.414(8) . ?
C24 C25 1.372(8) . ?
C69 H69A 0.9800 . ?
C69 H69B 0.9800 . ?
C69 H69C 0.9800 . ?
C53 H53A 0.9900 . ?
C53 H53B 0.9900 . ?
C41 H41 1.0000 . ?
C41 C40 1.535(7) . ?
C48 H48A 0.9900 . ?
C48 H48B 0.9900 . ?
C48 C47 1.534(7) . ?
C48 C49 1.520(7) . ?
C47 H47A 0.9900 . ?
C47 H47B 0.9900 . ?
C23 C28 1.385(8) . ?
C70 H70A 0.9800 . ?
C70 H70B 0.9800 . ?
C70 H70C 0.9800 . ?
C39 C40 1.535(7) . ?
C39 C64 1.529(7) . ?
C39 C65 1.534(7) . ?
C19 C20 1.573(7) . ?
C19 C10 1.537(7) . ?
C19 C18 1.544(8) . ?
C19 C34 1.549(8) . ?
C16 H16 1.0000 . ?
C16 C17 1.514(7) . ?
C16 C15 1.586(7) . ?
C40 H40A 0.9900 . ?
C40 H40B 0.9900 . ?
C43 H43 0.9500 . ?
C43 C44 1.492(7) . ?
C66 H66A 0.9800 . ?
C66 H66B 0.9800 . ?
C66 H66C 0.9800 . ?
C1 C22 1.533(8) . ?
C1 C2 1.509(7) . ?
C1 C6 1.534(7) . ?
C63 H63 0.9500 . ?
C63 C62 1.413(8) . ?
C20 C7 1.533(7) . ?
C20 C21 1.570(7) . ?
C20 C35 1.566(8) . ?
C67 H67A 0.9800 . ?
C67 H67B 0.9800 . ?
C67 H67C 0.9800 . ?
C10 H10 1.0000 . ?
C10 C9 1.540(8) . ?
C64 H64A 0.9800 . ?
C64 H64B 0.9800 . ?
C64 H64C 0.9800 . ?
C61 H61 0.9500 . ?
C61 C60 1.374(9) . ?
C61 C62 1.387(9) . ?
C12 H12A 0.9900 . ?
C12 H12B 0.9900 . ?
C12 C13 1.513(8) . ?
C25 H25 0.9500 . ?
C25 C26 1.375(10) . ?
C13 H13A 0.9900 . ?
C13 H13B 0.9900 . ?
C13 C14 1.506(7) . ?
C8 H8 0.9500 . ?
C8 C7 1.328(8) . ?
C8 C9 1.493(8) . ?
C49 H49 1.0000 . ?
C7 C6 1.536(7) . ?
C17 H17A 0.9900 . ?
C17 H17B 0.9900 . ?
C17 C18 1.546(8) . ?
C22 H22A 0.9900 . ?
C22 H22B 0.9900 . ?
C22 C21 1.532(7) . ?
C2 H2B 0.9900 . ?
C2 H2C 0.9900 . ?
C2 C3 1.526(8) . ?
C15 C14 1.548(7) . ?
C15 C32 1.558(8) . ?
C15 C33 1.503(8) . ?
C60 H60 0.9500 . ?
C65 H65A 0.9800 . ?
C65 H65B 0.9800 . ?
C65 H65C 0.9800 . ?
C18 H18A 0.9900 . ?
C18 H18B 0.9900 . ?
C14 H14 1.0000 . ?
C68 H68A 0.9800 . ?
C68 H68B 0.9800 . ?
C68 H68C 0.9800 . ?
C44 H44A 0.9900 . ?
C44 H44B 0.9900 . ?
C34 H34A 0.9800 . ?
C34 H34B 0.9800 . ?
C34 H34C 0.9800 . ?
C6 H6 1.0000 . ?
C6 C5 1.574(9) . ?
C21 H21A 0.9900 . ?
C21 H21B 0.9900 . ?
C35 H35A 0.9800 . ?
C35 H35B 0.9800 . ?
C35 H35C 0.9800 . ?
C31 H31A 0.9800 . ?
C31 H31B 0.9800 . ?
C31 H31C 0.9800 . ?
C62 H62 0.9500 . ?
C26 H26 0.9500 . ?
C26 C27 1.352(10) . ?
C32 H32A 0.9800 . ?
C32 H32B 0.9800 . ?
C32 H32C 0.9800 . ?
C9 H9A 0.9900 . ?
C9 H9B 0.9900 . ?
C33 H33A 0.9800 . ?
C33 H33B 0.9800 . ?
C33 H33C 0.9800 . ?
C28 H28 0.9500 . ?
C28 C27 1.430(9) . ?
C27 H27 0.9500 . ?
C3 H3A 0.9900 . ?
C3 H3B 0.9900 . ?
C3 C4 1.543(10) . ?
C5 H5A 0.9900 . ?
C5 H5B 0.9900 . ?
C5 C4 1.531(9) . ?
C4 C30 1.472(11) . ?
C4 C29 1.547(10) . ?
C30 H30A 0.9800 . ?
C30 H30B 0.9800 . ?
C30 H30C 0.9800 . ?
C29 H29A 0.9800 . ?
C29 H29B 0.9800 . ?
C29 H29C 0.9800 . ?

loop_
_geom_angle_atom_site_label_1
_geom_angle_atom_site_label_2
_geom_angle_atom_site_label_3
_geom_angle
_geom_angle_site_symmetry_1
_geom_angle_site_symmetry_3
_geom_angle_publ_flag
O3 S2 N2 111.9(2) . . ?
O3 S2 C36 105.5(2) . . ?
N2 S2 C36 98.2(2) . . ?
O1 S1 N1 109.2(2) . . ?
O1 S1 C1 103.7(2) . . ?
N1 S1 C1 98.5(2) . . ?
C49 O4 H4 109.5 . . ?
C14 O2 H2A 137(5) . . ?
S2 N2 H2 120.5 . . ?
C58 N2 S2 119.0(3) . . ?
C58 N2 H2 120.5 . . ?
S1 N1 H1 110.8 . . ?
C23 N1 S1 118.5(4) . . ?
C23 N1 H1 110.1 . . ?
C51 C46 C45 106.5(4) . . ?
C47 C46 C45 106.7(4) . . ?
C47 C46 C51 107.4(4) . . ?
C47 C46 C66 108.8(4) . . ?
C66 C46 C45 114.7(4) . . ?
C66 C46 C51 112.5(4) . . ?
C37 C36 S2 110.5(3) . . ?
C37 C36 C41 110.7(4) . . ?
C57 C36 S2 108.2(3) . . ?
C57 C36 C37 112.3(4) . . ?
C57 C36 C41 109.8(4) . . ?
C41 C36 S2 105.0(3) . . ?
C36 C37 H37A 108.9 . . ?
C36 C37 H37B 108.9 . . ?
H37A C37 H37B 107.7 . . ?
C38 C37 C36 113.3(4) . . ?
C38 C37 H37A 108.9 . . ?
C38 C37 H37B 108.9 . . ?
C46 C45 H45 104.9 . . ?
C46 C45 C54 116.6(4) . . ?
C54 C45 H45 104.9 . . ?
C44 C45 C46 113.4(4) . . ?
C44 C45 H45 104.9 . . ?
C44 C45 C54 110.8(4) . . ?
C45 C54 C55 106.2(4) . . ?
C69 C54 C45 110.1(4) . . ?
C69 C54 C55 111.2(4) . . ?
C53 C54 C45 108.9(4) . . ?
C53 C54 C55 111.1(4) . . ?
C53 C54 C69 109.4(4) . . ?
C59 C58 N2 119.7(5) . . ?
C59 C58 C63 119.5(5) . . ?
C63 C58 N2 120.8(5) . . ?
H52A C52 H52B 108.1 . . ?
C51 C52 H52A 109.6 . . ?
C51 C52 H52B 109.6 . . ?
C53 C52 H52A 109.6 . . ?
C53 C52 H52B 109.6 . . ?
C53 C52 C51 110.3(4) . . ?
C36 C57 H57A 109.0 . . ?
C36 C57 H57B 109.0 . . ?
C36 C57 C56 112.8(4) . . ?
H57A C57 H57B 107.8 . . ?
C56 C57 H57A 109.0 . . ?
C56 C57 H57B 109.0 . . ?
C16 C11 C10 105.0(4) . . ?
C12 C11 C16 107.6(4) . . ?
C12 C11 C10 106.9(4) . . ?
C31 C11 C16 113.9(5) . . ?
C31 C11 C10 113.4(5) . . ?
C31 C11 C12 109.7(5) . . ?
C42 C55 C54 108.6(4) . . ?
C42 C55 C56 112.3(4) . . ?
C42 C55 C70 106.7(4) . . ?
C56 C55 C54 109.7(4) . . ?
C70 C55 C54 112.6(4) . . ?
C70 C55 C56 106.9(4) . . ?
C46 C51 H51 104.1 . . ?
C46 C51 C50 117.5(4) . . ?
C52 C51 C46 110.4(4) . . ?
C52 C51 H51 104.1 . . ?
C52 C51 C50 114.9(4) . . ?
C50 C51 H51 104.1 . . ?
C67 C50 C51 114.7(4) . . ?
C67 C50 C49 111.0(4) . . ?
C49 C50 C51 106.2(4) . . ?
C68 C50 C51 108.4(4) . . ?
C68 C50 C67 108.0(4) . . ?
C68 C50 C49 108.3(4) . . ?
C37 C38 H38A 108.9 . . ?
C37 C38 H38B 108.9 . . ?
C37 C38 C39 113.4(4) . . ?
H38A C38 H38B 107.7 . . ?
C39 C38 H38A 108.9 . . ?
C39 C38 H38B 108.9 . . ?
C41 C42 C55 121.1(4) . . ?
C43 C42 C55 120.2(4) . . ?
C43 C42 C41 118.4(4) . . ?
C57 C56 C55 113.8(4) . . ?
C57 C56 H56A 108.8 . . ?
C57 C56 H56B 108.8 . . ?
C55 C56 H56A 108.8 . . ?
C55 C56 H56B 108.8 . . ?
H56A C56 H56B 107.7 . . ?
C58 C59 H59 119.8 . . ?
C60 C59 C58 120.4(6) . . ?
C60 C59 H59 119.8 . . ?
C23 C24 H24 119.7 . . ?
C25 C24 H24 119.7 . . ?
C25 C24 C23 120.6(5) . . ?
C54 C69 H69A 109.5 . . ?
C54 C69 H69B 109.5 . . ?
C54 C69 H69C 109.5 . . ?
H69A C69 H69B 109.5 . . ?
H69A C69 H69C 109.5 . . ?
H69B C69 H69C 109.5 . . ?
C54 C53 H53A 108.5 . . ?
C54 C53 H53B 108.5 . . ?
C52 C53 C54 115.0(4) . . ?
C52 C53 H53A 108.5 . . ?
C52 C53 H53B 108.5 . . ?
H53A C53 H53B 107.5 . . ?
C36 C41 H41 106.7 . . ?
C42 C41 C36 112.2(4) . . ?
C42 C41 H41 106.7 . . ?
C42 C41 C40 112.1(4) . . ?
C40 C41 C36 111.9(4) . . ?
C40 C41 H41 106.7 . . ?
H48A C48 H48B 108.2 . . ?
C47 C48 H48A 109.8 . . ?
C47 C48 H48B 109.8 . . ?
C49 C48 H48A 109.8 . . ?
C49 C48 H48B 109.8 . . ?
C49 C48 C47 109.4(4) . . ?
C46 C47 H47A 108.7 . . ?
C46 C47 H47B 108.7 . . ?
C48 C47 C46 114.2(4) . . ?
C48 C47 H47A 108.7 . . ?
C48 C47 H47B 108.7 . . ?
H47A C47 H47B 107.6 . . ?
N1 C23 C24 120.0(5) . . ?
C28 C23 N1 121.3(5) . . ?
C28 C23 C24 118.6(5) . . ?
C55 C70 H70A 109.5 . . ?
C55 C70 H70B 109.5 . . ?
C55 C70 H70C 109.5 . . ?
H70A C70 H70B 109.5 . . ?
H70A C70 H70C 109.5 . . ?
H70B C70 H70C 109.5 . . ?
C38 C39 C40 108.3(4) . . ?
C38 C39 C65 107.6(4) . . ?
C64 C39 C38 111.6(4) . . ?
C64 C39 C40 111.0(4) . . ?
C64 C39 C65 109.1(4) . . ?
C65 C39 C40 109.2(4) . . ?
C10 C19 C20 106.8(4) . . ?
C10 C19 C18 110.3(4) . . ?
C10 C19 C34 110.7(5) . . ?
C18 C19 C20 110.5(4) . . ?
C18 C19 C34 107.1(5) . . ?
C34 C19 C20 111.5(4) . . ?
C11 C16 H16 104.6 . . ?
C11 C16 C15 117.4(4) . . ?
C17 C16 C11 110.0(5) . . ?
C17 C16 H16 104.6 . . ?
C17 C16 C15 114.2(4) . . ?
C15 C16 H16 104.6 . . ?
C41 C40 C39 115.4(4) . . ?
C41 C40 H40A 108.4 . . ?
C41 C40 H40B 108.4 . . ?
C39 C40 H40A 108.4 . . ?
C39 C40 H40B 108.4 . . ?
H40A C40 H40B 107.5 . . ?
C42 C43 H43 117.0 . . ?
C42 C43 C44 125.9(5) . . ?
C44 C43 H43 117.0 . . ?
C46 C66 H66A 109.5 . . ?
C46 C66 H66B 109.5 . . ?
C46 C66 H66C 109.5 . . ?
H66A C66 H66B 109.5 . . ?
H66A C66 H66C 109.5 . . ?
H66B C66 H66C 109.5 . . ?
C22 C1 S1 108.2(4) . . ?
C22 C1 C6 109.7(5) . . ?
C2 C1 S1 109.1(4) . . ?
C2 C1 C22 112.5(5) . . ?
C2 C1 C6 112.3(5) . . ?
C6 C1 S1 104.6(4) . . ?
C58 C63 H63 120.4 . . ?
C58 C63 C62 119.1(6) . . ?
C62 C63 H63 120.4 . . ?
C7 C20 C19 109.2(4) . . ?
C7 C20 C21 110.8(4) . . ?
C7 C20 C35 108.4(5) . . ?
C21 C20 C19 109.9(4) . . ?
C35 C20 C19 113.0(4) . . ?
C35 C20 C21 105.6(5) . . ?
C50 C67 H67A 109.5 . . ?
C50 C67 H67B 109.5 . . ?
C50 C67 H67C 109.5 . . ?
H67A C67 H67B 109.5 . . ?
H67A C67 H67C 109.5 . . ?
H67B C67 H67C 109.5 . . ?
C11 C10 H10 104.3 . . ?
C19 C10 C11 119.0(4) . . ?
C19 C10 H10 104.3 . . ?
C19 C10 C9 110.4(5) . . ?
C9 C10 C11 113.0(5) . . ?
C9 C10 H10 104.3 . . ?
C39 C64 H64A 109.5 . . ?
C39 C64 H64B 109.5 . . ?
C39 C64 H64C 109.5 . . ?
H64A C64 H64B 109.5 . . ?
H64A C64 H64C 109.5 . . ?
H64B C64 H64C 109.5 . . ?
C60 C61 H61 120.9 . . ?
C60 C61 C62 118.1(5) . . ?
C62 C61 H61 120.9 . . ?
C11 C12 H12A 109.0 . . ?
C11 C12 H12B 109.0 . . ?
H12A C12 H12B 107.8 . . ?
C13 C12 C11 112.9(5) . . ?
C13 C12 H12A 109.0 . . ?
C13 C12 H12B 109.0 . . ?
C24 C25 H25 119.4 . . ?
C24 C25 C26 121.3(6) . . ?
C26 C25 H25 119.4 . . ?
C12 C13 H13A 109.2 . . ?
C12 C13 H13B 109.2 . . ?
H13A C13 H13B 107.9 . . ?
C14 C13 C12 112.2(4) . . ?
C14 C13 H13A 109.2 . . ?
C14 C13 H13B 109.2 . . ?
C7 C8 H8 116.6 . . ?
C7 C8 C9 126.8(5) . . ?
C9 C8 H8 116.6 . . ?
O4 C49 C50 110.6(4) . . ?
O4 C49 C48 108.6(4) . . ?
O4 C49 H49 108.3 . . ?
C50 C49 H49 108.3 . . ?
C48 C49 C50 112.7(4) . . ?
C48 C49 H49 108.3 . . ?
C20 C7 C6 121.2(5) . . ?
C8 C7 C20 118.7(5) . . ?
C8 C7 C6 119.6(5) . . ?
C16 C17 H17A 109.7 . . ?
C16 C17 H17B 109.7 . . ?
C16 C17 C18 109.6(5) . . ?
H17A C17 H17B 108.2 . . ?
C18 C17 H17A 109.7 . . ?
C18 C17 H17B 109.7 . . ?
C1 C22 H22A 108.7 . . ?
C1 C22 H22B 108.7 . . ?
H22A C22 H22B 107.6 . . ?
C21 C22 C1 114.0(5) . . ?
C21 C22 H22A 108.7 . . ?
C21 C22 H22B 108.7 . . ?
C1 C2 H2B 109.0 . . ?
C1 C2 H2C 109.0 . . ?
C1 C2 C3 113.1(5) . . ?
H2B C2 H2C 107.8 . . ?
C3 C2 H2B 109.0 . . ?
C3 C2 H2C 109.0 . . ?
C14 C15 C16 106.4(4) . . ?
C14 C15 C32 111.7(4) . . ?
C32 C15 C16 112.3(5) . . ?
C33 C15 C16 108.7(4) . . ?
C33 C15 C14 108.9(5) . . ?
C33 C15 C32 108.7(5) . . ?
C59 C60 C61 122.0(6) . . ?
C59 C60 H60 119.0 . . ?
C61 C60 H60 119.0 . . ?
C39 C65 H65A 109.5 . . ?
C39 C65 H65B 109.5 . . ?
C39 C65 H65C 109.5 . . ?
H65A C65 H65B 109.5 . . ?
H65A C65 H65C 109.5 . . ?
H65B C65 H65C 109.5 . . ?
C19 C18 C17 113.6(5) . . ?
C19 C18 H18A 108.8 . . ?
C19 C18 H18B 108.8 . . ?
C17 C18 H18A 108.8 . . ?
C17 C18 H18B 108.8 . . ?
H18A C18 H18B 107.7 . . ?
O2 C14 C13 108.0(4) . . ?
O2 C14 C15 113.4(4) . . ?
O2 C14 H14 107.0 . . ?
C13 C14 C15 114.0(5) . . ?
C13 C14 H14 107.0 . . ?
C15 C14 H14 107.0 . . ?
C50 C68 H68A 109.5 . . ?
C50 C68 H68B 109.5 . . ?
C50 C68 H68C 109.5 . . ?
H68A C68 H68B 109.5 . . ?
H68A C68 H68C 109.5 . . ?
H68B C68 H68C 109.5 . . ?
C45 C44 H44A 108.6 . . ?
C45 C44 H44B 108.6 . . ?
C43 C44 C45 114.7(4) . . ?
C43 C44 H44A 108.6 . . ?
C43 C44 H44B 108.6 . . ?
H44A C44 H44B 107.6 . . ?
C19 C34 H34A 109.5 . . ?
C19 C34 H34B 109.5 . . ?
C19 C34 H34C 109.5 . . ?
H34A C34 H34B 109.5 . . ?
H34A C34 H34C 109.5 . . ?
H34B C34 H34C 109.5 . . ?
C1 C6 C7 112.7(5) . . ?
C1 C6 H6 107.8 . . ?
C1 C6 C5 109.7(5) . . ?
C7 C6 H6 107.8 . . ?
C7 C6 C5 110.9(5) . . ?
C5 C6 H6 107.8 . . ?
C20 C21 H21A 108.8 . . ?
C20 C21 H21B 108.8 . . ?
C22 C21 C20 113.8(5) . . ?
C22 C21 H21A 108.8 . . ?
C22 C21 H21B 108.8 . . ?
H21A C21 H21B 107.7 . . ?
C20 C35 H35A 109.5 . . ?
C20 C35 H35B 109.5 . . ?
C20 C35 H35C 109.5 . . ?
H35A C35 H35B 109.5 . . ?
H35A C35 H35C 109.5 . . ?
H35B C35 H35C 109.5 . . ?
C11 C31 H31A 109.5 . . ?
C11 C31 H31B 109.5 . . ?
C11 C31 H31C 109.5 . . ?
H31A C31 H31B 109.5 . . ?
H31A C31 H31C 109.5 . . ?
H31B C31 H31C 109.5 . . ?
C63 C62 H62 119.6 . . ?
C61 C62 C63 120.8(6) . . ?
C61 C62 H62 119.6 . . ?
C25 C26 H26 120.5 . . ?
C27 C26 C25 119.0(6) . . ?
C27 C26 H26 120.5 . . ?
C15 C32 H32A 109.5 . . ?
C15 C32 H32B 109.5 . . ?
C15 C32 H32C 109.5 . . ?
H32A C32 H32B 109.5 . . ?
H32A C32 H32C 109.5 . . ?
H32B C32 H32C 109.5 . . ?
C10 C9 H9A 108.9 . . ?
C10 C9 H9B 108.9 . . ?
C8 C9 C10 113.4(5) . . ?
C8 C9 H9A 108.9 . . ?
C8 C9 H9B 108.9 . . ?
H9A C9 H9B 107.7 . . ?
C15 C33 H33A 109.5 . . ?
C15 C33 H33B 109.5 . . ?
C15 C33 H33C 109.5 . . ?
H33A C33 H33B 109.5 . . ?
H33A C33 H33C 109.5 . . ?
H33B C33 H33C 109.5 . . ?
C23 C28 H28 120.8 . . ?
C23 C28 C27 118.4(6) . . ?
C27 C28 H28 120.8 . . ?
C26 C27 C28 122.0(6) . . ?
C26 C27 H27 119.0 . . ?
C28 C27 H27 119.0 . . ?
C2 C3 H3A 109.1 . . ?
C2 C3 H3B 109.1 . . ?
C2 C3 C4 112.6(6) . . ?
H3A C3 H3B 107.8 . . ?
C4 C3 H3A 109.1 . . ?
C4 C3 H3B 109.1 . . ?
C6 C5 H5A 108.7 . . ?
C6 C5 H5B 108.7 . . ?
H5A C5 H5B 107.6 . . ?
C4 C5 C6 114.1(5) . . ?
C4 C5 H5A 108.7 . . ?
C4 C5 H5B 108.7 . . ?
C3 C4 C29 107.8(7) . . ?
C5 C4 C3 107.4(6) . . ?
C5 C4 C29 106.9(6) . . ?
C30 C4 C3 111.0(6) . . ?
C30 C4 C5 114.2(8) . . ?
C30 C4 C29 109.3(7) . . ?
C4 C30 H30A 109.5 . . ?
C4 C30 H30B 109.5 . . ?
C4 C30 H30C 109.5 . . ?
H30A C30 H30B 109.5 . . ?
H30A C30 H30C 109.5 . . ?
H30B C30 H30C 109.5 . . ?
C4 C29 H29A 109.5 . . ?
C4 C29 H29B 109.5 . . ?
C4 C29 H29C 109.5 . . ?
H29A C29 H29B 109.5 . . ?
H29A C29 H29C 109.5 . . ?
H29B C29 H29C 109.5 . . ?

loop_
_geom_torsion_atom_site_label_1
_geom_torsion_atom_site_label_2
_geom_torsion_atom_site_label_3
_geom_torsion_atom_site_label_4
_geom_torsion
_geom_torsion_site_symmetry_1
_geom_torsion_site_symmetry_2
_geom_torsion_site_symmetry_3
_geom_torsion_site_symmetry_4
_geom_torsion_publ_flag
S2 N2 C58 C59 -138.0(4) . . . . ?
S2 N2 C58 C63 44.0(7) . . . . ?
S2 C36 C37 C38 -167.7(3) . . . . ?
S2 C36 C57 C56 54.1(5) . . . . ?
S2 C36 C41 C42 -64.5(4) . . . . ?
S2 C36 C41 C40 168.4(3) . . . . ?
S1 N1 C23 C24 -138.2(5) . . . . ?
S1 N1 C23 C28 42.9(8) . . . . ?
S1 C1 C22 C21 55.4(6) . . . . ?
S1 C1 C2 C3 -168.8(5) . . . . ?
S1 C1 C6 C7 -66.7(5) . . . . ?
S1 C1 C6 C5 169.3(4) . . . . ?
O3 S2 N2 C58 91.6(4) . . . . ?
O3 S2 C36 C37 63.4(4) . . . . ?
O3 S2 C36 C57 -173.3(3) . . . . ?
O3 S2 C36 C41 -56.0(3) . . . . ?
O1 S1 N1 C23 98.3(5) . . . . ?
O1 S1 C1 C22 174.0(3) . . . . ?
O1 S1 C1 C2 51.3(4) . . . . ?
O1 S1 C1 C6 -69.0(4) . . . . ?
N2 S2 C36 C37 -52.1(4) . . . . ?
N2 S2 C36 C57 71.2(3) . . . . ?
N2 S2 C36 C41 -171.5(3) . . . . ?
N2 C58 C59 C60 -179.3(5) . . . . ?
N2 C58 C63 C62 179.5(5) . . . . ?
N1 S1 C1 C22 61.8(4) . . . . ?
N1 S1 C1 C2 -60.9(4) . . . . ?
N1 S1 C1 C6 178.7(4) . . . . ?
N1 C23 C28 C27 177.8(6) . . . . ?
C46 C45 C54 C55 166.7(4) . . . . ?
C46 C45 C54 C69 -72.9(5) . . . . ?
C46 C45 C54 C53 47.0(6) . . . . ?
C46 C45 C44 C43 166.1(5) . . . . ?
C46 C51 C50 C67 -70.2(6) . . . . ?
C46 C51 C50 C49 52.8(5) . . . . ?
C46 C51 C50 C68 169.1(4) . . . . ?
C36 S2 N2 C58 -158.0(4) . . . . ?
C36 C37 C38 C39 55.9(6) . . . . ?
C36 C57 C56 C55 53.8(6) . . . . ?
C36 C41 C40 C39 -52.3(6) . . . . ?
C37 C36 C57 C56 176.4(4) . . . . ?
C37 C36 C41 C42 176.2(4) . . . . ?
C37 C36 C41 C40 49.1(5) . . . . ?
C37 C38 C39 C40 -53.9(5) . . . . ?
C37 C38 C39 C64 68.5(5) . . . . ?
C37 C38 C39 C65 -171.9(4) . . . . ?
C45 C46 C51 C52 60.5(5) . . . . ?
C45 C46 C51 C50 -165.0(4) . . . . ?
C45 C46 C47 C48 166.2(4) . . . . ?
C45 C54 C55 C42 59.8(5) . . . . ?
C45 C54 C55 C56 -177.1(4) . . . . ?
C45 C54 C55 C70 -58.2(5) . . . . ?
C45 C54 C53 C52 -46.5(6) . . . . ?
C54 C45 C44 C43 32.6(7) . . . . ?
C54 C55 C42 C41 154.5(4) . . . . ?
C54 C55 C42 C43 -31.6(6) . . . . ?
C54 C55 C56 C57 -158.6(4) . . . . ?
C58 C59 C60 C61 0.1(9) . . . . ?
C58 C63 C62 C61 -0.6(10) . . . . ?
C52 C51 C50 C67 62.3(6) . . . . ?
C52 C51 C50 C49 -174.7(4) . . . . ?
C52 C51 C50 C68 -58.4(6) . . . . ?
C57 C36 C37 C38 71.3(5) . . . . ?
C57 C36 C41 C42 51.6(5) . . . . ?
C57 C36 C41 C40 -75.4(5) . . . . ?
C11 C16 C17 C18 -67.1(7) . . . . ?
C11 C16 C15 C14 51.2(6) . . . . ?
C11 C16 C15 C32 -71.3(6) . . . . ?
C11 C16 C15 C33 168.3(5) . . . . ?
C11 C10 C9 C8 171.1(6) . . . . ?
C11 C12 C13 C14 -58.0(7) . . . . ?
C55 C54 C53 C52 -163.0(4) . . . . ?
C55 C42 C41 C36 -40.4(6) . . . . ?
C55 C42 C41 C40 86.5(5) . . . . ?
C55 C42 C43 C44 1.2(9) . . . . ?
C51 C46 C45 C54 -54.2(5) . . . . ?
C51 C46 C45 C44 175.2(4) . . . . ?
C51 C46 C47 C48 52.3(6) . . . . ?
C51 C52 C53 C54 56.4(6) . . . . ?
C51 C50 C49 O4 -177.8(4) . . . . ?
C51 C50 C49 C48 -56.1(5) . . . . ?
C38 C39 C40 C41 53.0(6) . . . . ?
C42 C55 C56 C57 -37.7(6) . . . . ?
C42 C41 C40 C39 -179.4(4) . . . . ?
C42 C43 C44 C45 -1.3(9) . . . . ?
C56 C55 C42 C41 33.0(6) . . . . ?
C56 C55 C42 C43 -153.1(5) . . . . ?
C59 C58 C63 C62 1.6(9) . . . . ?
C24 C23 C28 C27 -1.1(11) . . . . ?
C24 C25 C26 C27 2.2(11) . . . . ?
C69 C54 C55 C42 -59.9(5) . . . . ?
C69 C54 C55 C56 63.2(5) . . . . ?
C69 C54 C55 C70 -177.9(4) . . . . ?
C69 C54 C53 C52 73.9(5) . . . . ?
C53 C54 C55 C42 178.0(4) . . . . ?
C53 C54 C55 C56 -58.9(5) . . . . ?
C53 C54 C55 C70 60.0(5) . . . . ?
C53 C52 C51 C46 -63.2(5) . . . . ?
C53 C52 C51 C50 161.1(4) . . . . ?
C41 C36 C37 C38 -51.8(5) . . . . ?
C41 C36 C57 C56 -60.0(5) . . . . ?
C41 C42 C43 C44 175.2(5) . . . . ?
C47 C46 C45 C54 -168.6(4) . . . . ?
C47 C46 C45 C44 60.8(6) . . . . ?
C47 C46 C51 C52 174.5(4) . . . . ?
C47 C46 C51 C50 -51.0(6) . . . . ?
C47 C48 C49 O4 -176.3(4) . . . . ?
C47 C48 C49 C50 60.8(6) . . . . ?
C23 C24 C25 C26 -1.1(10) . . . . ?
C23 C28 C27 C26 2.3(13) . . . . ?
C70 C55 C42 C41 -83.8(5) . . . . ?
C70 C55 C42 C43 90.1(6) . . . . ?
C70 C55 C56 C57 79.0(5) . . . . ?
C19 C20 C7 C8 -31.9(7) . . . . ?
C19 C20 C7 C6 156.6(5) . . . . ?
C19 C20 C21 C22 -160.9(5) . . . . ?
C19 C10 C9 C8 35.2(8) . . . . ?
C16 C11 C10 C19 -51.7(6) . . . . ?
C16 C11 C10 C9 176.5(5) . . . . ?
C16 C11 C12 C13 53.1(6) . . . . ?
C16 C17 C18 C19 57.4(8) . . . . ?
C16 C15 C14 O2 -175.9(4) . . . . ?
C16 C15 C14 C13 -51.7(6) . . . . ?
C43 C42 C41 C36 145.6(5) . . . . ?
C43 C42 C41 C40 -87.5(6) . . . . ?
C66 C46 C45 C54 70.9(6) . . . . ?
C66 C46 C45 C44 -59.7(6) . . . . ?
C66 C46 C51 C52 -65.9(5) . . . . ?
C66 C46 C51 C50 68.6(5) . . . . ?
C66 C46 C47 C48 -69.7(5) . . . . ?
C1 S1 N1 C23 -153.8(5) . . . . ?
C1 C22 C21 C20 54.7(7) . . . . ?
C1 C2 C3 C4 56.1(8) . . . . ?
C1 C6 C5 C4 -55.0(8) . . . . ?
C63 C58 C59 C60 -1.3(8) . . . . ?
C20 C19 C10 C11 163.9(5) . . . . ?
C20 C19 C10 C9 -63.2(6) . . . . ?
C20 C19 C18 C17 -161.9(5) . . . . ?
C20 C7 C6 C1 -41.4(7) . . . . ?
C20 C7 C6 C5 82.0(7) . . . . ?
C67 C50 C49 O4 -52.5(5) . . . . ?
C67 C50 C49 C48 69.2(5) . . . . ?
C10 C11 C16 C17 61.2(6) . . . . ?
C10 C11 C16 C15 -165.9(5) . . . . ?
C10 C11 C12 C13 165.4(5) . . . . ?
C10 C19 C20 C7 60.9(5) . . . . ?
C10 C19 C20 C21 -177.4(4) . . . . ?
C10 C19 C20 C35 -59.8(6) . . . . ?
C10 C19 C18 C17 -44.1(7) . . . . ?
C64 C39 C40 C41 -69.8(5) . . . . ?
C12 C11 C16 C17 174.8(5) . . . . ?
C12 C11 C16 C15 -52.3(6) . . . . ?
C12 C11 C10 C19 -165.7(5) . . . . ?
C12 C11 C10 C9 62.5(7) . . . . ?
C12 C13 C14 O2 -175.0(5) . . . . ?
C12 C13 C14 C15 57.9(7) . . . . ?
C25 C24 C23 N1 -178.4(6) . . . . ?
C25 C24 C23 C28 0.6(9) . . . . ?
C25 C26 C27 C28 -2.9(12) . . . . ?
C8 C7 C6 C1 147.1(6) . . . . ?
C8 C7 C6 C5 -89.5(8) . . . . ?
C49 C48 C47 C46 -59.0(6) . . . . ?
C7 C20 C21 C22 -40.3(6) . . . . ?
C7 C8 C9 C10 -4.5(12) . . . . ?
C7 C6 C5 C4 179.9(6) . . . . ?
C17 C16 C15 C14 -177.9(5) . . . . ?
C17 C16 C15 C32 59.6(7) . . . . ?
C17 C16 C15 C33 -60.8(7) . . . . ?
C22 C1 C2 C3 71.1(7) . . . . ?
C22 C1 C6 C7 49.3(6) . . . . ?
C22 C1 C6 C5 -74.8(6) . . . . ?
C2 C1 C22 C21 176.0(5) . . . . ?
C2 C1 C6 C7 175.2(5) . . . . ?
C2 C1 C6 C5 51.1(7) . . . . ?
C2 C3 C4 C5 -55.7(8) . . . . ?
C2 C3 C4 C30 69.7(8) . . . . ?
C2 C3 C4 C29 -170.6(5) . . . . ?
C15 C16 C17 C18 158.4(5) . . . . ?
C60 C61 C62 C63 -0.6(10) . . . . ?
C65 C39 C40 C41 169.9(4) . . . . ?
C18 C19 C20 C7 -179.1(5) . . . . ?
C18 C19 C20 C21 -57.5(6) . . . . ?
C18 C19 C20 C35 60.2(6) . . . . ?
C18 C19 C10 C11 43.8(7) . . . . ?
C18 C19 C10 C9 176.7(5) . . . . ?
C68 C50 C49 O4 65.9(5) . . . . ?
C68 C50 C49 C48 -172.4(4) . . . . ?
C44 C45 C54 C55 -61.5(5) . . . . ?
C44 C45 C54 C69 58.9(6) . . . . ?
C44 C45 C54 C53 178.8(4) . . . . ?
C34 C19 C20 C7 -60.1(6) . . . . ?
C34 C19 C20 C21 61.6(6) . . . . ?
C34 C19 C20 C35 179.2(5) . . . . ?
C34 C19 C10 C11 -74.6(6) . . . . ?
C34 C19 C10 C9 58.3(6) . . . . ?
C34 C19 C18 C17 76.4(6) . . . . ?
C6 C1 C22 C21 -58.2(6) . . . . ?
C6 C1 C2 C3 -53.2(7) . . . . ?
C6 C5 C4 C3 56.3(9) . . . . ?
C6 C5 C4 C30 -67.2(8) . . . . ?
C6 C5 C4 C29 171.8(7) . . . . ?
C21 C20 C7 C8 -152.9(6) . . . . ?
C21 C20 C7 C6 35.5(7) . . . . ?
C35 C20 C7 C8 91.6(7) . . . . ?
C35 C20 C7 C6 -80.0(6) . . . . ?
C35 C20 C21 C22 76.9(6) . . . . ?
C31 C11 C16 C17 -63.4(6) . . . . ?
C31 C11 C16 C15 69.5(6) . . . . ?
C31 C11 C10 C19 73.3(7) . . . . ?
C31 C11 C10 C9 -58.5(7) . . . . ?
C31 C11 C12 C13 -71.4(7) . . . . ?
C62 C61 C60 C59 0.9(9) . . . . ?
C32 C15 C14 O2 -53.0(6) . . . . ?
C32 C15 C14 C13 71.2(6) . . . . ?
C9 C8 C7 C20 3.3(11) . . . . ?
C9 C8 C7 C6 175.1(7) . . . . ?
C33 C15 C14 O2 67.2(6) . . . . ?
C33 C15 C14 C13 -168.7(5) . . . . ?

_smtbx_masks_special_details     ?
loop_
_smtbx_masks_void_nr
_smtbx_masks_void_average_x
_smtbx_masks_void_average_y
_smtbx_masks_void_average_z
_smtbx_masks_void_volume
_smtbx_masks_void_count_electrons
_smtbx_masks_void_content
1 -0.241 -0.013 0.260 429.2 131.2 '3 CH2Cl2'
2 -0.259 0.013 0.760 429.2 131.4 '3 CH2Cl2'
3 0.241 0.487 0.240 429.2 131.0 '3 CH2Cl2'
4 0.259 0.513 0.740 429.2 131.6 '3 CH2Cl2'
5 0.153 0.780 0.903 7.1 0.0 ?
6 0.236 0.780 0.604 7.1 0.6 ?
7 0.264 0.220 0.104 7.1 0.6 ?
8 0.347 0.220 0.403 7.1 0.0 ?
9 0.653 0.720 0.097 7.1 0.0 ?
10 0.736 0.720 0.396 7.1 0.6 ?
11 0.764 0.280 0.896 7.1 0.6 ?
12 0.847 0.280 0.597 7.1 0.0 ?

_smtbx_masks_void_probe_radius   1.2
_smtbx_masks_void_truncation_radius 1.2
_shelx_res_file                  
;
TITL hpd528_a.res in P2(1)2(1)2(1)
    hpd528.res
    created by SHELXL-2018/3 at 12:36:27 on 29-Mar-2022
REM Old TITL hpd528 in P2(1)2(1)2(1)
REM SHELXT solution in P2(1)2(1)2(1): R1 0.133, Rweak 0.026, Alpha 0.010
REM <I/s> 0.830 for 33 systematic absences, Orientation as input
REM Flack x = 0.112 ( 0.008 ) from 5202 Parsons' quotients
REM Formula found by SHELXT: C26 C46 O9 S1
CELL 1.54184 14.150286 19.747692 25.760907 90 90 90
ZERR 8 0.0002 0.000358 0.00036 0 0 0
LATT -1
SYMM 0.5-X,-Y,0.5+Z
SYMM -X,0.5+Y,0.5-Z
SYMM 0.5+X,0.5-Y,-Z
SFAC C H N O S
UNIT 280 424 8 16 8
EQIV $1 1-X,-0.5+Y,0.5-Z
DFIX 1.9 H2a O1_$1
DFIX 1.05 H2a O2

L.S. 5
PLAN  5
SIZE 0.055 0.071 0.215
TEMP -173.15(10)
CONF
FREE H2a H37b
BOND $H
MORE -1
fmap 2
acta
ABIN
OMIT 0 5 8
OMIT 5 0 6
OMIT 9 0 9
OMIT 4 0 13
OMIT 0 6 0
OMIT 0 7 7
OMIT 4 10 0
OMIT 0 2 0
OMIT 1 1 0
OMIT 0 0 2
OMIT -1 1 1
OMIT 0 4 0
REM <olex2.extras>
REM <HklSrc "%.\\hpd528.hkl">
REM </olex2.extras>

WGHT    0.010000   16.000000
FVAR       1.61586
S2    5    0.417966    0.614542    0.571902    11.00000    0.02426    0.02783 =
         0.02224   -0.00001   -0.00139   -0.00034
S1    5    0.453660    0.897593    0.069089    11.00000    0.03370    0.03732 =
         0.01989    0.00055   -0.00107   -0.00748
O4    4    0.429166    0.940441    0.915101    11.00000    0.03932    0.02978 =
         0.01630   -0.00353    0.00147   -0.00068
AFIX 147
H4    2    0.453692    0.979147    0.913923    11.00000   -1.50000
AFIX   0
O3    4    0.446933    0.544274    0.587744    11.00000    0.03169    0.02271 =
         0.04709   -0.00007   -0.00394    0.00004

O2    4    0.441053    0.563687    0.414114    11.00000    0.03601    0.04086 =
         0.02049    0.00545    0.00235    0.00927
O1    4    0.421793    0.969005    0.070473    11.00000    0.05198    0.04327 =
         0.02633   -0.00570    0.00143   -0.01296
N2    3    0.367612    0.615520    0.513331    11.00000    0.02528    0.04572 =
         0.02022   -0.00697   -0.00244    0.00186
AFIX  43
H2    2    0.402329    0.620122    0.485209    11.00000   -1.20000
AFIX   0

N1    3    0.509522    0.882958    0.012964    11.00000    0.03448    0.04958 =
         0.02212   -0.00315   -0.00449   -0.00458
AFIX   3
H1    2    0.489782    0.846028   -0.001046    11.00000   -1.20000
AFIX   0

C46   1    0.435788    0.788690    0.792171    11.00000    0.03283    0.02316 =
         0.02084   -0.00180    0.00025   -0.00171
C36   1    0.529036    0.658675    0.554884    11.00000    0.02719    0.02538 =
         0.01603   -0.00295   -0.00077   -0.00319
C37   1    0.576579    0.624487    0.507896    11.00000    0.02885    0.02875 =
         0.02112   -0.00163   -0.00115    0.00251
AFIX  23
H37A  2    0.576718    0.574853    0.513301    11.00000   -1.20000
H37B  2    0.538744    0.634026    0.476408    11.00000   -1.20000
AFIX   0
C45   1    0.487023    0.764610    0.741908    11.00000    0.03036    0.02506 =
         0.02081    0.00359   -0.00022    0.00575
AFIX  13
H45   2    0.540667    0.797020    0.737282    11.00000   -1.20000
AFIX   0
C54   1    0.428561    0.769235    0.689362    11.00000    0.03318    0.02918 =
         0.02094   -0.00050   -0.00371    0.00254
C58   1    0.268881    0.608884    0.509557    11.00000    0.02890    0.03175 =
         0.02619    0.00706   -0.00200    0.00208
C52   1    0.331433    0.862437    0.735406    11.00000    0.02702    0.03650 =
         0.02399   -0.00486   -0.00152    0.00839
AFIX  23
H52A  2    0.277764    0.831778    0.742852    11.00000   -1.20000
H52B  2    0.306050    0.908709    0.730477    11.00000   -1.20000
AFIX   0
C57   1    0.506137    0.732772    0.544682    11.00000    0.03160    0.02634 =
         0.01633   -0.00173   -0.00075    0.00146
AFIX  23
H57A  2    0.467129    0.736121    0.512882    11.00000   -1.20000
H57B  2    0.565711    0.757737    0.538373    11.00000   -1.20000
AFIX   0

C11   1    0.442728    0.718755    0.294710    11.00000    0.03898    0.03654 =
         0.01848   -0.00274   -0.00297    0.00492
C55   1    0.503181    0.759124    0.643550    11.00000    0.03073    0.02285 =
         0.02072    0.00167   -0.00355    0.00172
C51   1    0.400364    0.861983    0.781291    11.00000    0.02577    0.02853 =
         0.01757    0.00195    0.00049    0.00453
AFIX  13
H51   2    0.457507    0.885992    0.767765    11.00000   -1.20000
AFIX   0
C50   1    0.368687    0.905839    0.829329    11.00000    0.02689    0.03323 =
         0.01749   -0.00444    0.00233    0.00401
C38   1    0.677212    0.648109    0.498907    11.00000    0.03257    0.02812 =
         0.02362   -0.00074    0.00359   -0.00180
AFIX  23
H38A  2    0.676284    0.696627    0.489245    11.00000   -1.20000
H38B  2    0.704241    0.622590    0.469347    11.00000   -1.20000
AFIX   0
C42   1    0.550193    0.689705    0.649966    11.00000    0.02881    0.02776 =
         0.02224   -0.00631   -0.00204    0.00693
C56   1    0.452632    0.766606    0.590255    11.00000    0.03263    0.02891 =
         0.01565    0.00010    0.00114    0.00767
AFIX  23
H56A  2    0.388807    0.746346    0.592821    11.00000   -1.20000
H56B  2    0.444729    0.815382    0.582512    11.00000   -1.20000
AFIX   0
C59   1    0.230303    0.568121    0.471335    11.00000    0.03291    0.03584 =
         0.03591    0.00652   -0.00177   -0.00005
AFIX  43
H59   2    0.270645    0.544466    0.448096    11.00000   -1.20000
AFIX   0

C24   1    0.656443    0.916560   -0.029294    11.00000    0.03412    0.04192 =
         0.02948   -0.00222   -0.00066   -0.00067
AFIX  43
H24   2    0.621217    0.937390   -0.056323    11.00000   -1.20000
AFIX   0

C69   1    0.351740    0.713675    0.688099    11.00000    0.03752    0.03799 =
         0.02021   -0.00379    0.00441   -0.00293
AFIX 137
H69A  2    0.378372    0.670984    0.700836    11.00000   -1.50000
H69B  2    0.329406    0.707621    0.652389    11.00000   -1.50000
H69C  2    0.298708    0.727175    0.710270    11.00000   -1.50000
AFIX   0
C53   1    0.381171    0.839559    0.686130    11.00000    0.03396    0.03495 =
         0.01776   -0.00245   -0.00503    0.00888
AFIX  23
H53A  2    0.430044    0.873467    0.677153    11.00000   -1.20000
H53B  2    0.334517    0.838877    0.657496    11.00000   -1.20000
AFIX   0
C41   1    0.591800    0.652467    0.603716    11.00000    0.02863    0.02138 =
         0.01656   -0.00002   -0.00007    0.00339
AFIX  13
H41   2    0.593381    0.603358    0.613146    11.00000   -1.20000
AFIX   0
C48   1    0.480331    0.831988    0.883624    11.00000    0.03924    0.02945 =
         0.02203   -0.00056   -0.00593    0.00410
AFIX  23
H48A  2    0.425815    0.808691    0.899787    11.00000   -1.20000
H48B  2    0.532538    0.833215    0.909190    11.00000   -1.20000
AFIX   0
C47   1    0.511855    0.793285    0.834988    11.00000    0.03838    0.02863 =
         0.01691   -0.00084   -0.00238    0.00939
AFIX  23
H47A  2    0.530365    0.746827    0.845245    11.00000   -1.20000
H47B  2    0.568499    0.815789    0.820454    11.00000   -1.20000
AFIX   0

C23   1    0.608498    0.884974    0.012346    11.00000    0.02763    0.04006 =
         0.02794    0.00525   -0.00193    0.00195
C70   1    0.583549    0.812545    0.644764    11.00000    0.03282    0.02320 =
         0.02900   -0.00088    0.00244    0.00083
AFIX 137
H70A  2    0.556176    0.857876    0.648451    11.00000   -1.50000
H70B  2    0.619770    0.810146    0.612392    11.00000   -1.50000
H70C  2    0.625466    0.803355    0.674216    11.00000   -1.50000
AFIX   0
C39   1    0.741280    0.638860    0.546291    11.00000    0.02116    0.03105 =
         0.02980   -0.00217    0.00400   -0.00032

C19   1    0.449905    0.741260    0.191914    11.00000    0.03876    0.04035 =
         0.01779    0.00354   -0.00077    0.00464
C16   1    0.476341    0.645787    0.281360    11.00000    0.03696    0.03851 =
         0.01788    0.00440    0.00091    0.00902
AFIX  13
H16   2    0.419544    0.623404    0.265896    11.00000   -1.20000
AFIX   0

C40   1    0.694275    0.673682    0.592908    11.00000    0.02492    0.02375 =
         0.02787   -0.00211   -0.00211   -0.00039
AFIX  23
H40A  2    0.732489    0.664134    0.624256    11.00000   -1.20000
H40B  2    0.695678    0.723231    0.587116    11.00000   -1.20000
AFIX   0
C43   1    0.562977    0.663473    0.697419    11.00000    0.03872    0.02630 =
         0.02451   -0.00119    0.00245    0.00668
AFIX  43
H43   2    0.593499    0.620704    0.699412    11.00000   -1.20000
AFIX   0
C66   1    0.355602    0.741263    0.811062    11.00000    0.05517    0.03501 =
         0.01649   -0.00237    0.00199   -0.00601
AFIX 137
H66A  2    0.296758    0.752759    0.793040    11.00000   -1.50000
H66B  2    0.346860    0.746893    0.848552    11.00000   -1.50000
H66C  2    0.372478    0.694144    0.803540    11.00000   -1.50000
AFIX   0

C1    1    0.344348    0.849666    0.055821    11.00000    0.03136    0.03933 =
         0.02888    0.00692   -0.00299   -0.00087
C63   1    0.209455    0.644368    0.542642    11.00000    0.03064    0.04533 =
         0.04618   -0.00652   -0.00552    0.00901
AFIX  43
H63   2    0.234873    0.673422    0.568507    11.00000   -1.20000
AFIX   0

C20   1    0.375957    0.751321    0.146960    11.00000    0.03255    0.02835 =
         0.02571    0.00115    0.00037    0.00469
C67   1    0.275900    0.882581    0.855255    11.00000    0.02979    0.03803 =
         0.02907   -0.00681   -0.00006   -0.00258
AFIX 137
H67A  2    0.225942    0.879557    0.829010    11.00000   -1.50000
H67B  2    0.257515    0.915355    0.881976    11.00000   -1.50000
H67C  2    0.285312    0.838060    0.871245    11.00000   -1.50000
AFIX   0

C10   1    0.394840    0.745797    0.243221    11.00000    0.03909    0.03397 =
         0.02153    0.00364    0.00345    0.00902
AFIX  13
H10   2    0.339274    0.715270    0.237958    11.00000   -1.20000
AFIX   0

C64   1    0.759667    0.564000    0.557588    11.00000    0.03129    0.03386 =
         0.03118   -0.00532    0.00272    0.00099
AFIX 137
H64A  2    0.699298    0.539857    0.559844    11.00000   -1.50000
H64B  2    0.793629    0.559645    0.590574    11.00000   -1.50000
H64C  2    0.797859    0.544517    0.529587    11.00000   -1.50000
AFIX   0
C61   1    0.072825    0.594924    0.499434    11.00000    0.02866    0.04913 =
         0.05045    0.01009    0.00183   -0.00167
AFIX  43
H61   2    0.006413    0.589402    0.496074    11.00000   -1.20000
AFIX   0

C12   1    0.363896    0.712782    0.335700    11.00000    0.06149    0.04043 =
         0.02941    0.00110    0.00907    0.02029
AFIX  23
H12A  2    0.345817    0.758739    0.347413    11.00000   -1.20000
H12B  2    0.307647    0.691723    0.319525    11.00000   -1.20000
AFIX   0
C25   1    0.753363    0.917407   -0.031029    11.00000    0.03530    0.05305 =
         0.04494    0.00042    0.00634   -0.00648
AFIX  43
H25   2    0.784259    0.938167   -0.059641    11.00000   -1.20000
AFIX   0
C13   1    0.393077    0.671205    0.382362    11.00000    0.04911    0.04411 =
         0.01849    0.00334    0.01011    0.00939
AFIX  23
H13A  2    0.446132    0.694107    0.400233    11.00000   -1.20000
H13B  2    0.339482    0.668561    0.406981    11.00000   -1.20000
AFIX   0
C8    1    0.319035    0.847180    0.199541    11.00000    0.07711    0.03502 =
         0.03353    0.00759    0.01430    0.02247
AFIX  43
H8    2    0.287328    0.889491    0.201688    11.00000   -1.20000
AFIX   0

C49   1    0.452580    0.903757    0.868662    11.00000    0.03427    0.02786 =
         0.01805   -0.00416    0.00461    0.00295
AFIX  13
H49   2    0.508473    0.926059    0.852169    11.00000   -1.20000
AFIX   0

C7    1    0.330171    0.821306    0.152338    11.00000    0.03587    0.03843 =
         0.02779    0.01060    0.00403    0.00689
C17   1    0.547649    0.648036    0.237568    11.00000    0.04580    0.06292 =
         0.02645   -0.00104    0.00412    0.01957
AFIX  23
H17A  2    0.575401    0.602513    0.232403    11.00000   -1.20000
H17B  2    0.599339    0.679750    0.246494    11.00000   -1.20000
AFIX   0
C22   1    0.370774    0.775135    0.047762    11.00000    0.04413    0.04136 =
         0.02431    0.00595   -0.00633    0.00027
AFIX  23
H22A  2    0.312145    0.748648    0.042518    11.00000   -1.20000
H22B  2    0.409027    0.771216    0.015725    11.00000   -1.20000
AFIX   0
C2    1    0.295783    0.879886    0.009094    11.00000    0.03882    0.04614 =
         0.02987    0.00663   -0.00330   -0.00839
AFIX  23
H2B   2    0.333720    0.869870   -0.022270    11.00000   -1.20000
H2C   2    0.293204    0.929701    0.013174    11.00000   -1.20000
AFIX   0
C15   1    0.505674    0.598183    0.328245    11.00000    0.03645    0.04275 =
         0.01645    0.00641    0.00433    0.01655

C60   1    0.134143    0.561693    0.466829    11.00000    0.03548    0.04834 =
         0.03862    0.01264   -0.01302   -0.00802
AFIX  43
H60   2    0.109149    0.533398    0.440353    11.00000   -1.20000
AFIX   0
C65   1    0.835514    0.673992    0.534443    11.00000    0.02909    0.04396 =
         0.04325   -0.00788    0.00101   -0.00590
AFIX 137
H65A  2    0.858882    0.658924    0.500545    11.00000   -1.50000
H65B  2    0.881731    0.662342    0.561330    11.00000   -1.50000
H65C  2    0.826137    0.723155    0.533882    11.00000   -1.50000
AFIX   0

C18   1    0.498523    0.671522    0.187099    11.00000    0.04992    0.06702 =
         0.01857    0.00690    0.00792    0.02804
AFIX  23
H18A  2    0.546090    0.673694    0.158967    11.00000   -1.20000
H18B  2    0.450629    0.637396    0.177077    11.00000   -1.20000
AFIX   0
C14   1    0.422909    0.600583    0.367517    11.00000    0.03390    0.03821 =
         0.01640   -0.00037    0.00107    0.00236
AFIX  13
H14   2    0.367372    0.578685    0.350357    11.00000   -1.20000
AFIX   0

C68   1    0.355422    0.979440    0.811201    11.00000    0.03912    0.03528 =
         0.02297   -0.00677    0.00006    0.00410
AFIX 137
H68A  2    0.414127    0.995733    0.795345    11.00000   -1.50000
H68B  2    0.339489    1.007987    0.841063    11.00000   -1.50000
H68C  2    0.304200    0.981495    0.785646    11.00000   -1.50000
AFIX   0
C44   1    0.533651    0.695305    0.747410    11.00000    0.05780    0.03573 =
         0.02069    0.00269   -0.00015    0.01102
AFIX  23
H44A  2    0.590094    0.700015    0.769830    11.00000   -1.20000
H44B  2    0.489028    0.664482    0.765238    11.00000   -1.20000
AFIX   0

C34   1    0.528715    0.795630    0.189947    11.00000    0.04848    0.06868 =
         0.02637    0.01326   -0.00954   -0.01264
AFIX 137
H34A  2    0.571144    0.786120    0.160777    11.00000   -1.50000
H34B  2    0.564690    0.794720    0.222447    11.00000   -1.50000
H34C  2    0.500177    0.840452    0.185373    11.00000   -1.50000
AFIX   0
C6    1    0.285329    0.857086    0.105459    11.00000    0.03721    0.04141 =
         0.03426    0.01034    0.00864    0.00645
AFIX  13
H6    2    0.280925    0.906448    0.113777    11.00000   -1.20000
AFIX   0
C21   1    0.426261    0.744042    0.092910    11.00000    0.04899    0.03388 =
         0.02476    0.00109    0.00016    0.00755
AFIX  23
H21A  2    0.489032    0.766038    0.094837    11.00000   -1.20000
H21B  2    0.436553    0.695357    0.085693    11.00000   -1.20000
AFIX   0
C35   1    0.295883    0.696565    0.147290    11.00000    0.05208    0.04435 =
         0.03832    0.00754   -0.01792   -0.01020
AFIX 137
H35A  2    0.321806    0.653261    0.159227    11.00000   -1.50000
H35B  2    0.270579    0.691243    0.112114    11.00000   -1.50000
H35C  2    0.245161    0.710930    0.170736    11.00000   -1.50000
AFIX   0
C31   1    0.521454    0.765055    0.315056    11.00000    0.09610    0.05119 =
         0.03040    0.00925   -0.01507   -0.01986
AFIX 137
H31A  2    0.532902    0.755311    0.351824    11.00000   -1.50000
H31B  2    0.502298    0.812468    0.311119    11.00000   -1.50000
H31C  2    0.579473    0.756975    0.295227    11.00000   -1.50000
AFIX   0

C62   1    0.110610    0.636738    0.537371    11.00000    0.02675    0.06463 =
         0.04590   -0.01068   -0.00196    0.00467
AFIX  43
H62   2    0.069527    0.660563    0.560112    11.00000   -1.20000
AFIX   0

C26   1    0.806604    0.888785    0.007849    11.00000    0.02970    0.05058 =
         0.08471    0.00013    0.00916    0.00319
AFIX  43
H26   2    0.873638    0.891094    0.006840    11.00000   -1.20000
AFIX   0
C32   1    0.600775    0.620246    0.353629    11.00000    0.03086    0.08247 =
         0.02857    0.02381    0.00225    0.01230
AFIX 137
H32A  2    0.649311    0.624701    0.326708    11.00000   -1.50000
H32B  2    0.620537    0.586052    0.378973    11.00000   -1.50000
H32C  2    0.592284    0.663859    0.371171    11.00000   -1.50000
AFIX   0
C9    1    0.351120    0.816741    0.249558    11.00000    0.09999    0.03789 =
         0.02656    0.00132    0.00559    0.02636
AFIX  23
H9A   2    0.296486    0.813668    0.273448    11.00000   -1.20000
H9B   2    0.398429    0.847106    0.265675    11.00000   -1.20000
AFIX   0
C33   1    0.515896    0.527004    0.308351    11.00000    0.07754    0.04670 =
         0.02312    0.00868    0.00541    0.02178
AFIX 137
H33A  2    0.459634    0.514720    0.288265    11.00000   -1.50000
H33B  2    0.522807    0.495856    0.337722    11.00000   -1.50000
H33C  2    0.571911    0.524030    0.286096    11.00000   -1.50000
AFIX   0
C28   1    0.661388    0.855505    0.051520    11.00000    0.03942    0.07790 =
         0.05057    0.02518   -0.01036   -0.01035
AFIX  43
H28   2    0.631443    0.834581    0.080367    11.00000   -1.20000
AFIX   0
C27   1    0.762143    0.857309    0.047529    11.00000    0.04270    0.08176 =
         0.05039    0.02951   -0.00731    0.00711
AFIX  43
H27   2    0.798955    0.835731    0.073557    11.00000   -1.20000
AFIX   0
C3    1    0.195658    0.853041    0.001190    11.00000    0.04366    0.06266 =
         0.04397    0.02640   -0.01161   -0.00718
AFIX  23
H3A   2    0.198708    0.804088   -0.006927    11.00000   -1.20000
H3B   2    0.166736    0.876328   -0.028907    11.00000   -1.20000
AFIX   0
C5    1    0.182194    0.830234    0.095488    11.00000    0.04182    0.08155 =
         0.05381    0.03053    0.00599    0.00736
AFIX  23
H5A   2    0.184981    0.780761    0.089466    11.00000   -1.20000
H5B   2    0.143913    0.837969    0.127104    11.00000   -1.20000
AFIX   0
C4    1    0.132436    0.863591    0.049314    11.00000    0.03640    0.07057 =
         0.07364    0.04098    0.00048    0.00041
C30   1    0.110818    0.935847    0.056893    11.00000    0.06911    0.08891 =
         0.06003    0.03276    0.02711    0.02982
AFIX 137
H30A  2    0.166156    0.958809    0.071502    11.00000   -1.50000
H30B  2    0.057313    0.940430    0.080791    11.00000   -1.50000
H30C  2    0.094595    0.956397    0.023432    11.00000   -1.50000
AFIX   0
C29   1    0.039420    0.824165    0.040357    11.00000    0.04214    0.08122 =
         0.07396    0.03831   -0.01895   -0.00876
AFIX 137
H29A  2    0.010059    0.839404    0.007943    11.00000   -1.50000
H29B  2   -0.003844    0.832499    0.069367    11.00000   -1.50000
H29C  2    0.053106    0.775608    0.038084    11.00000   -1.50000
AFIX   0
H2A   2    0.501059    0.548359    0.435529    11.00000   -1.50000
HKLF 4


REM  hpd528_a.res in P2(1)2(1)2(1)
REM wR2 = 0.1577, GooF = S = 1.062, Restrained GooF = 1.061 for all data
REM R1 = 0.0698 for 13023 Fo > 4sig(Fo) and 0.0737 for all 14140 data
REM 721 parameters refined using 2 restraints

END

WGHT      0.0948      9.4870

REM Highest difference peak  0.809,  deepest hole -0.372,  1-sigma level  0.071
Q1    1   0.0028  0.9554 -0.0829  11.00000  0.05    0.81
Q2    1   0.4553  0.5134  0.8064  11.00000  0.05    0.55
Q3    1   0.4335  0.9674  0.3285  11.00000  0.05    0.50
Q4    1   0.6965  0.9370  0.7342  11.00000  0.05    0.47
Q5    1   0.0191  0.8948  0.0760  11.00000  0.05    0.47
;
_shelx_res_checksum              91153
_shelx_fab_file                  
;
-17 -5 -6 -1.0084 -1.8453
-17 -5 -5 -0.0772 -1.5693
-17 -5 -4 0.5143 0.8976
-17 -5 -3 1.4014 2.8254
-17 -5 -2 -2.3454 0.0854
-17 -4 -6 -0.2664 -1.4992
-17 -4 -5 0.2903 0.2289
-17 -4 -4 1.2483 -0.5998
-17 -4 -3 -0.9073 -0.2994
-17 -4 -2 -1.8562 -0.1208
-17 -3 -9 -0.2226 1.1360
-17 -3 -8 1.8706 0.9345
-17 -3 -7 -0.4955 0.4000
-17 -3 -6 -1.4195 -0.9664
-17 -3 -5 -1.4038 -1.0262
-17 -3 -4 0.2511 -0.2157
-17 -3 -3 2.0088 2.8414
-17 -3 -2 -1.5241 0.8394
-17 -3 -1 -0.4793 -2.2179
-17 -2 -9 -0.9327 -1.1945
-17 -2 -8 -1.2647 0.8304
-17 -2 -7 0.8783 1.1479
-17 -2 -6 1.5268 -1.3716
-17 -2 -5 -0.2772 0.2278
-17 -2 -4 0.4983 0.3547
-17 -2 -3 0.2283 -0.0922
-17 -2 -2 -1.3013 -1.9202
-17 -2 -1 0.3846 -0.7370
-17 -1 -9 -1.5364 0.8322
-17 -1 -8 0.9397 0.0373
-17 -1 -7 0.7400 -0.2539
-17 -1 -6 -1.0721 0.7848
-17 -1 -5 -2.5098 0.2122
-17 -1 -4 0.1777 -0.5118
-17 -1 -3 1.4955 0.9715
-17 -1 -2 -0.0699 0.5278
-17 -1 -1 0.2485 -0.7117
-16 -9 -1 -1.1934 -0.4099
-16 -8 -8 0.4867 0.7095
-16 -8 -7 -0.1215 0.9208
-16 -8 -6 2.7637 -1.9430
-16 -8 -5 0.4822 -2.1137
-16 -8 -4 -4.1447 2.3173
-16 -8 -1 1.1409 0.7771
-16 -7 -11 2.2764 1.1723
-16 -7 -10 -1.1554 1.0668
-16 -7 -9 -1.6915 0.1222
-16 -7 -8 2.1686 0.9666
-16 -7 -7 -0.5110 -0.3842
-16 -7 -6 -1.1205 0.4110
-16 -7 -5 0.3569 -4.1757
-16 -7 -4 -2.8461 -1.8026
-16 -7 -3 -0.9442 3.9917
-16 -7 -2 1.9422 1.9368
-16 -7 -1 -0.6854 -0.3775
-16 -6 -12 0.5509 -0.6841
-16 -6 -11 0.5936 0.2249
-16 -6 -10 -1.8068 0.3067
-16 -6 -9 1.0214 -1.9690
-16 -6 -8 1.8128 0.6409
-16 -6 -7 0.8036 2.5743
-16 -6 -6 0.6328 -1.0347
-16 -6 -5 -0.5396 -3.5472
-16 -6 -4 -2.4835 0.4641
-16 -6 -3 -1.6512 2.1191
-16 -6 -2 -0.2233 2.1292
-16 -6 -1 -2.3560 0.5039
-16 -5 -12 0.2751 -2.0036
-16 -5 -11 1.4007 0.5176
-16 -5 -10 -2.1690 0.7276
-16 -5 -9 -3.0471 1.6113
-16 -5 -8 1.4689 -1.0553
-16 -5 -7 0.2529 -1.4901
-16 -5 -6 -0.6418 2.9979
-16 -5 -5 1.2998 -4.0144
-16 -5 -4 -1.9602 -3.0824
-16 -5 -3 -1.6449 3.2990
-16 -5 -2 0.7562 3.2958
-16 -5 -1 -0.6558 0.0377
-16 -4 -12 1.5061 -1.0052
-16 -4 -11 1.1004 -0.7135
-16 -4 -10 -2.6725 0.3304
-16 -4 -9 1.5291 -0.8186
-16 -4 -8 1.9554 0.6871
-16 -4 -7 0.3789 2.5711
-16 -4 -6 -1.2774 1.1787
-16 -4 -5 -1.7070 -2.6281
-16 -4 -4 -0.0226 -1.5545
-16 -4 -3 0.4955 1.4551
-16 -4 -2 -1.0445 2.7284
-16 -4 -1 -4.7290 0.1151
-16 -3 -13 0.6416 -0.5990
-16 -3 -12 0.7219 -0.6240
-16 -3 -11 0.8453 -0.4247
-16 -3 -10 -2.9850 -1.3471
-16 -3 -9 -2.7795 3.6197
-16 -3 -8 0.8508 -0.6893
-16 -3 -7 -0.0137 -4.0484
-16 -3 -6 -0.1605 2.1121
-16 -3 -5 3.2101 -0.2572
-16 -3 -4 -0.3666 -1.7312
-16 -3 -3 -2.0272 0.7895
-16 -3 -2 -1.5764 2.7243
-16 -3 -1 -0.6510 0.2922
-16 -2 -14 0.0924 -0.5642
-16 -2 -13 0.1585 0.0598
-16 -2 -12 2.2479 -0.7034
-16 -2 -11 0.1154 -2.4774
-16 -2 -10 -2.2283 0.2536
-16 -2 -9 2.0665 1.8968
-16 -2 -8 0.6025 0.6047
-16 -2 -7 -0.4244 1.5439
-16 -2 -6 -1.0481 1.4125
-16 -2 -5 -1.0760 -0.8755
-16 -2 -4 -0.5045 -1.3778
-16 -2 -3 0.3966 0.1799
-16 -2 -2 -0.4454 1.7835
-16 -2 -1 -3.5705 -0.5899
-16 -1 -14 0.1747 0.8475
-16 -1 -13 -0.5206 -0.5792
-16 -1 -12 0.6808 0.2536
-16 -1 -11 1.6013 -0.2898
-16 -1 -10 -1.6733 -3.9754
-16 -1 -9 -3.3915 2.1290
-16 -1 -8 0.2096 4.2148
-16 -1 -7 0.9906 -2.6510
-16 -1 -6 -0.1965 -3.5529
-16 -1 -5 4.1365 1.2335
-16 -1 -4 0.6025 2.3624
-16 -1 -3 -1.3224 -0.3841
-16 -1 -2 -1.3715 -0.3685
-16 -1 -1 -1.7557 0.1536
-15 -12 -1 0.1209 -1.4572
-15 -11 -8 0.9711 0.6562
-15 -11 -7 2.8770 0.5536
-15 -11 -6 -1.9319 -2.9200
-15 -11 -2 4.2116 -2.1352
-15 -11 -1 -0.5218 -1.8054
-15 -10 -11 0.1700 -0.7678
-15 -10 -10 1.6921 1.6001
-15 -10 -9 0.7426 2.0475
-15 -10 -8 -0.9226 0.5003
-15 -10 -7 0.0523 0.2954
-15 -10 -6 1.3895 -5.7891
-15 -10 -5 -2.6605 0.0352
-15 -10 -4 -1.3929 4.0859
-15 -10 -2 -2.0383 1.5121
-15 -10 -1 0.3923 -0.2196
-15 -9 -13 -1.2902 0.5008
-15 -9 -12 -0.6176 0.4211
-15 -9 -11 0.3860 -0.0881
-15 -9 -10 0.5146 0.0817
-15 -9 -9 -3.1656 -1.0421
-15 -9 -8 3.6346 0.4371
-15 -9 -7 5.6458 0.2479
-15 -9 -6 -3.7435 -5.1063
-15 -9 -5 -0.6393 -1.3093
-15 -9 -4 -1.7168 4.4005
-15 -9 -3 -3.0451 3.9662
-15 -9 -2 2.5212 -2.4271
-15 -9 -1 1.4454 -3.5230
-15 -8 -14 -1.5372 0.0503
-15 -8 -13 -1.0977 -0.0524
-15 -8 -12 0.2604 0.1101
-15 -8 -11 0.7603 -2.2045
-15 -8 -10 2.1289 3.0773
-15 -8 -9 1.0944 3.2896
-15 -8 -8 -0.7110 -0.8340
-15 -8 -7 -0.9262 0.8196
-15 -8 -6 0.6077 -6.4281
-15 -8 -5 -3.5167 -1.6486
-15 -8 -4 -2.4822 2.8804
-15 -8 -3 2.4590 -1.8445
-15 -8 -2 -0.4169 3.6780
-15 -8 -1 0.3020 3.2471
-15 -7 -13 1.0810 0.5127
-15 -7 -12 -1.5341 -0.4195
-15 -7 -11 0.4284 -0.8908
-15 -7 -10 1.3975 0.6977
-15 -7 -9 -5.3869 -0.5138
-15 -7 -8 4.8979 -0.5034
-15 -7 -7 7.4725 -0.8127
-15 -7 -6 -3.2634 -4.1338
-15 -7 -5 -2.3037 -0.1271
-15 -7 -4 -2.6132 3.4476
-15 -7 -3 -3.6709 3.5382
-15 -7 -2 0.2774 0.7749
-15 -7 -1 3.0576 -1.9859
-15 -6 -15 1.3092 1.1363
-15 -6 -13 -0.3605 -0.1949
-15 -6 -12 -1.3811 0.2059
-15 -6 -11 -0.3058 -3.0384
-15 -6 -10 1.4773 3.2964
-15 -6 -9 0.9519 2.8157
-15 -6 -8 -0.4687 -1.6700
-15 -6 -7 -1.2879 0.9060
-15 -6 -6 -0.6530 -5.7787
-15 -6 -5 -3.1054 -2.3224
-15 -6 -4 -2.9012 1.1122
-15 -6 -3 2.7131 -1.1112
-15 -6 -2 2.2929 5.1652
-15 -6 -1 0.3374 7.0078
-15 -5 -16 -0.3716 1.7341
-15 -5 -15 -2.3457 0.6938
-15 -5 -14 -1.0161 -0.5432
-15 -5 -13 3.7342 1.0763
-15 -5 -12 -0.4865 -1.7145
-15 -5 -11 0.4587 -2.0516
-15 -5 -10 2.0048 1.5878
-15 -5 -9 -6.3355 -0.2412
-15 -5 -8 3.7558 -1.2366
-15 -5 -7 6.5543 -0.3610
-15 -5 -6 -0.6041 -0.7749
-15 -5 -5 -1.5075 1.4840
-15 -5 -4 -4.8418 0.1594
-15 -5 -3 -4.8770 0.4647
-15 -5 -2 -0.5455 3.9452
-15 -5 -1 3.8178 2.5143
-15 -4 -16 0.0462 -0.2304
-15 -4 -15 0.1150 1.2553
-15 -4 -14 2.3648 1.5696
-15 -4 -13 1.7584 0.6255
-15 -4 -12 -1.9622 -2.0253
-15 -4 -11 -2.2881 -3.0016
-15 -4 -10 -0.1100 3.8883
-15 -4 -9 1.1534 -0.3976
-15 -4 -8 -0.2468 -0.7887
-15 -4 -7 -2.7077 2.9542
-15 -4 -6 0.2591 -5.4838
-15 -4 -5 -0.5818 -4.1181
-15 -4 -4 -3.0507 0.6181
-15 -4 -3 1.6401 1.6503
-15 -4 -2 3.8050 4.8859
-15 -4 -1 0.9575 6.4141
-15 -3 -16 0.3808 1.5539
-15 -3 -15 -2.1732 0.8440
-15 -3 -14 -2.4977 -1.4589
-15 -3 -13 5.1160 0.5446
-15 -3 -12 0.9084 -1.8619
-15 -3 -11 0.2504 -1.8567
-15 -3 -10 1.6489 1.1371
-15 -3 -9 -5.0468 -0.1817
-15 -3 -8 3.3554 -0.6576
-15 -3 -7 2.7661 1.5482
-15 -3 -6 -0.9074 2.2237
-15 -3 -5 0.8697 1.0980
-15 -3 -4 -4.3264 -0.9100
-15 -3 -3 -6.4464 -1.6230
-15 -3 -2 -0.2104 2.5654
-15 -3 -1 4.4526 4.7437
-15 -2 -17 0.2997 0.8401
-15 -2 -16 0.2526 -0.0695
-15 -2 -15 -0.7503 -0.0275
-15 -2 -14 2.0042 1.2753
-15 -2 -13 1.7879 2.2790
-15 -2 -12 -1.5980 -3.1105
-15 -2 -11 -1.9707 -4.4883
-15 -2 -10 -2.7374 3.8625
-15 -2 -9 1.4350 -0.3242
-15 -2 -8 2.5609 -0.8718
-15 -2 -7 -3.6198 4.2416
-15 -2 -6 -1.6366 -3.5356
-15 -2 -5 1.1845 -7.9107
-15 -2 -4 0.9728 0.6783
-15 -2 -3 -0.1929 6.2894
-15 -2 -2 3.0134 3.2701
-15 -2 -1 1.7939 3.7225
-15 -1 -17 -0.1339 -0.7231
-15 -1 -16 0.3040 0.6655
-15 -1 -15 -1.5669 0.3536
-15 -1 -14 -0.8101 -1.2807
-15 -1 -13 5.5310 -0.1330
-15 -1 -12 0.5364 -1.8722
-15 -1 -11 -0.6270 -0.6885
-15 -1 -10 0.1582 0.7198
-15 -1 -9 -3.4046 0.1112
-15 -1 -8 1.6062 0.9697
-15 -1 -7 1.5507 1.2046
-15 -1 -6 -0.7339 3.1188
-15 -1 -5 0.4328 0.2429
-15 -1 -4 -1.3543 -1.3880
-15 -1 -3 -7.2791 -1.1432
-15 -1 -2 -0.1536 -0.3011
-15 -1 -1 5.6471 2.3619
-14 -14 -2 0.2501 -1.4736
-14 -14 -1 0.7468 0.5415
-14 -13 -9 0.4009 0.5141
-14 -13 -8 2.0703 0.1495
-14 -13 -7 1.6336 0.3471
-14 -13 -6 -2.4947 -0.0195
-14 -13 -5 -2.0329 -0.5057
-14 -13 -3 -0.4654 3.1900
-14 -13 -2 -0.7404 -0.8060
-14 -13 -1 2.0862 -2.8152
-14 -12 -12 -0.5480 2.6864
-14 -12 -11 1.1239 -0.3788
-14 -12 -10 -1.1961 0.4581
-14 -12 -9 -1.4727 2.6037
-14 -12 -8 1.7446 -3.1980
-14 -12 -7 0.3201 -1.0327
-14 -12 -6 0.7971 2.1312
-14 -12 -5 -1.4733 -2.5938
-14 -12 -4 1.2062 2.1014
-14 -12 -3 0.9604 0.1722
-14 -12 -2 -1.6322 -3.5293
-14 -12 -1 1.7003 0.8313
-14 -11 -14 -0.1851 1.1196
-14 -11 -13 -1.3896 0.7746
-14 -11 -12 -0.9510 -2.0818
-14 -11 -11 1.8070 -1.0371
-14 -11 -10 1.2292 2.6688
-14 -11 -9 0.5808 1.8459
-14 -11 -8 1.7125 2.0106
-14 -11 -7 2.0233 -2.7754
-14 -11 -6 -4.9904 -1.3531
-14 -11 -5 -0.6315 -0.2802
-14 -11 -4 4.8295 -2.7239
-14 -11 -3 -3.4795 2.7428
-14 -11 -2 -2.1198 -1.1227
-14 -11 -1 1.9882 -1.0424
-14 -10 -14 0.0323 -0.7522
-14 -10 -13 0.3376 1.2023
-14 -10 -12 -0.2550 3.9593
-14 -10 -11 0.1831 -1.7840
-14 -10 -10 -2.3601 -1.2382
-14 -10 -9 -0.0160 4.3841
-14 -10 -8 2.1070 -3.8925
-14 -10 -7 2.3879 -4.4491
-14 -10 -6 0.2183 2.1918
-14 -10 -5 -4.0624 -1.3718
-14 -10 -4 3.7809 2.9614
-14 -10 -3 1.0611 2.1524
-14 -10 -2 -3.5006 -3.5261
-14 -10 -1 0.4481 -0.2971
-14 -9 -16 0.2661 -1.1254
-14 -9 -14 0.1538 1.0721
-14 -9 -13 -1.2993 2.3771
-14 -9 -12 -2.3629 -2.3233
-14 -9 -11 0.3626 -1.0534
-14 -9 -10 5.5784 1.7278
-14 -9 -9 2.8709 2.3356
-14 -9 -8 -1.7282 3.8726
-14 -9 -7 0.5230 -4.3173
-14 -9 -6 -6.0621 -2.7109
-14 -9 -5 0.1955 -1.4647
-14 -9 -4 4.6907 -1.5107
-14 -9 -3 -5.4796 1.3849
-14 -9 -2 -0.4390 -0.8089
-14 -9 -1 2.8239 1.7288
-14 -8 -17 -0.6117 0.1957
-14 -8 -16 -1.0064 -1.3786
-14 -8 -13 0.2444 0.5759
-14 -8 -12 0.1045 5.0875
-14 -8 -11 -1.5389 -1.1925
-14 -8 -10 -2.6191 -2.1919
-14 -8 -9 4.1207 3.8484
-14 -8 -8 1.9423 -4.6466
-14 -8 -7 2.2206 -6.1684
-14 -8 -6 0.6971 2.8102
-14 -8 -5 -5.1395 0.1073
-14 -8 -4 1.9459 2.1736
-14 -8 -3 -0.7543 3.5104
-14 -8 -2 -2.7197 -1.8802
-14 -8 -1 0.9237 -1.0489
-14 -7 -17 -1.2918 -3.5349
-14 -7 -16 1.4384 -1.0271
-14 -7 -15 2.7342 1.5281
-14 -7 -14 -0.1466 0.6686
-14 -7 -13 -0.1816 3.3333
-14 -7 -12 -2.5391 -0.7943
-14 -7 -11 -3.8476 -0.0920
-14 -7 -10 7.7690 -0.5662
-14 -7 -9 5.5503 1.3951
-14 -7 -8 -5.1566 3.0484
-14 -7 -7 -1.4348 -3.4003
-14 -7 -6 -4.2572 -1.9611
-14 -7 -5 -0.3142 -4.3028
-14 -7 -4 2.8268 -1.0221
-14 -7 -3 -5.2040 1.4732
-14 -7 -2 2.7731 0.8293
-14 -7 -1 5.7756 3.2129
-14 -6 -17 -2.9802 -0.2475
-14 -6 -16 -0.5800 -1.4093
-14 -6 -15 -1.1568 2.4482
-14 -6 -14 0.6197 -0.0381
-14 -6 -13 1.1414 -3.2870
-14 -6 -12 2.1321 3.5317
-14 -6 -11 -2.2316 0.3713
-14 -6 -10 -3.3491 -3.1680
-14 -6 -9 6.4869 3.3652
-14 -6 -8 0.4091 -3.0417
-14 -6 -7 2.1261 -5.9696
-14 -6 -6 2.4304 1.9678
-14 -6 -5 -4.2338 0.3523
-14 -6 -4 -1.3441 3.3299
-14 -6 -3 -4.9082 5.3324
-14 -6 -2 -0.9706 -1.9213
-14 -6 -1 2.3226 -2.4022
-14 -5 -18 -1.2389 1.2814
-14 -5 -17 -1.6643 -3.9483
-14 -5 -16 1.4708 -0.2819
-14 -5 -15 3.7987 2.7374
-14 -5 -14 -0.0581 0.5143
-14 -5 -13 0.2758 1.7786
-14 -5 -12 -1.6120 0.1628
-14 -5 -11 -5.5586 1.5339
-14 -5 -10 5.7844 -2.7105
-14 -5 -9 5.7443 -1.0954
-14 -5 -8 -4.8229 1.6277
-14 -5 -7 -1.1121 -1.0545
-14 -5 -6 -3.1487 -0.9283
-14 -5 -5 -3.7406 -5.6145
-14 -5 -4 1.5173 -1.3654
-14 -5 -3 -1.7358 2.7370
-14 -5 -2 4.0362 3.4148
-14 -5 -1 8.7119 2.4298
-14 -4 -18 -0.1066 2.3056
-14 -4 -17 -4.6604 0.9588
-14 -4 -16 -1.5232 -3.9879
-14 -4 -15 -1.1410 2.3009
-14 -4 -14 0.4166 3.8482
-14 -4 -13 1.0488 -5.1416
-14 -4 -12 5.8985 -0.9927
-14 -4 -11 -0.6417 0.5210
-14 -4 -10 -2.7419 -1.0631
-14 -4 -9 4.9927 2.6974
-14 -4 -8 -2.8639 -1.2856
-14 -4 -7 3.5436 -2.6290
-14 -4 -6 2.9861 1.5114
-14 -4 -5 -4.5960 -1.3076
-14 -4 -4 -3.2826 2.3230
-14 -4 -3 -5.9131 7.2844
-14 -4 -2 -0.4339 -0.8314
-14 -4 -1 1.6875 -4.4894
-14 -3 -19 -0.5155 1.3147
-14 -3 -18 -0.6377 1.5995
-14 -3 -17 -0.5371 -2.8118
-14 -3 -16 -0.1735 1.1319
-14 -3 -15 4.1517 2.8238
-14 -3 -14 1.0114 0.2682
-14 -3 -13 0.0394 -0.5129
-14 -3 -12 -1.3653 0.5232
-14 -3 -11 -5.8881 2.1488
-14 -3 -10 3.7261 -4.2423
-14 -3 -9 2.6133 -1.9927
-14 -3 -8 -3.5594 0.3419
-14 -3 -7 3.1817 0.8039
-14 -3 -6 -2.8531 1.3151
-14 -3 -5 -8.5994 -5.6683
-14 -3 -4 1.2039 -3.3139
-14 -3 -3 5.3580 2.8891
-14 -3 -2 3.2084 6.4308
-14 -3 -1 7.0965 1.7804
-14 -2 -19 1.5709 -1.1329
-14 -2 -18 1.0478 2.0261
-14 -2 -17 -2.8258 3.8415
-14 -2 -16 -2.5669 -3.8765
-14 -2 -15 -0.6207 -0.8758
-14 -2 -14 1.0004 3.8133
-14 -2 -13 0.1104 -3.9021
-14 -2 -12 6.8719 -2.6644
-14 -2 -11 0.4989 0.8475
-14 -2 -10 -1.6889 0.7594
-14 -2 -9 3.0616 2.0031
-14 -2 -8 -4.7522 -1.2598
-14 -2 -7 1.7557 -1.0430
-14 -2 -6 3.1625 2.7850
-14 -2 -5 -3.6485 0.0165
-14 -2 -4 -4.7558 -0.5283
-14 -2 -3 -2.9716 6.3362
-14 -2 -2 -1.2038 0.6709
-14 -2 -1 1.7626 -5.8357
-14 -1 -20 -0.6369 -1.5591
-14 -1 -19 -1.5538 0.5038
-14 -1 -18 0.1715 1.3525
-14 -1 -17 0.7475 -0.8427
-14 -1 -16 -0.2778 1.5192
-14 -1 -15 3.9426 1.2086
-14 -1 -14 0.7270 0.1101
-14 -1 -13 0.4023 -0.6680
-14 -1 -12 -1.2955 1.5414
-14 -1 -11 -7.1717 0.8111
-14 -1 -10 1.5432 -5.1511
-14 -1 -9 1.3227 -0.6802
-14 -1 -8 -1.2084 -1.7808
-14 -1 -7 5.9815 0.5569
-14 -1 -6 -1.0479 4.2476
-14 -1 -5 -11.4779 -2.6465
-14 -1 -4 0.0521 -6.0699
-14 -1 -3 11.3045 1.2171
-14 -1 -2 1.3923 10.5692
-14 -1 -1 4.0886 0.9413
-13 -16 -3 1.6514 -0.3399
-13 -16 -2 1.4402 0.0168
-13 -16 -1 -0.9651 -0.0936
-13 -15 -7 2.8289 -1.1515
-13 -15 -4 -0.0019 0.9814
-13 -15 -3 1.0629 -1.6842
-13 -15 -2 2.0492 1.2654
-13 -15 -1 -1.3201 -1.1085
-13 -14 -12 -0.7470 -1.3895
-13 -14 -11 -0.6193 1.8252
-13 -14 -10 0.3860 -0.6529
-13 -14 -9 -1.1617 0.5258
-13 -14 -8 0.4948 0.1271
-13 -14 -7 0.9847 -0.7820
-13 -14 -6 2.2893 4.1299
-13 -14 -5 0.7624 0.5375
-13 -14 -4 -3.5207 -1.8868
-13 -14 -3 2.0197 -3.1638
-13 -14 -2 2.5833 2.1200
-13 -14 -1 -1.7584 -1.1937
-13 -13 -14 0.0769 -0.2812
-13 -13 -13 -0.5346 0.6796
-13 -13 -12 0.6113 0.2375
-13 -13 -11 -2.0159 0.6392
-13 -13 -10 0.8120 1.2044
-13 -13 -9 0.7312 2.0134
-13 -13 -8 -2.6270 0.7707
-13 -13 -7 2.9912 -2.6238
-13 -13 -6 0.8780 -2.5274
-13 -13 -5 -0.4575 1.6881
-13 -13 -4 0.2623 -0.4071
-13 -13 -3 0.6533 -0.6709
-13 -13 -2 0.5564 2.6585
-13 -13 -1 -1.9837 -0.9958
-13 -12 -15 -1.9114 -0.4666
-13 -12 -14 0.5554 1.7722
-13 -12 -13 1.0503 -1.1216
-13 -12 -12 -2.4655 -1.8267
-13 -12 -11 -1.3546 2.5604
-13 -12 -10 0.8992 0.1092
-13 -12 -9 1.0688 2.1722
-13 -12 -8 2.9082 -2.1404
-13 -12 -7 -1.6585 -0.6845
-13 -12 -6 1.4061 4.4439
-13 -12 -5 2.7754 0.1142
-13 -12 -4 -3.2554 -3.2045
-13 -12 -3 0.3525 -4.9700
-13 -12 -2 1.2289 4.2015
-13 -12 -1 -1.2247 -1.7576
-13 -11 -14 -1.5506 0.4297
-13 -11 -13 -0.6006 0.1197
-13 -11 -12 3.0285 -0.4746
-13 -11 -11 -4.3149 1.6878
-13 -11 -10 -1.1314 1.4593
-13 -11 -9 3.2227 0.5645
-13 -11 -8 -0.2793 -0.2689
-13 -11 -7 1.0086 -2.6851
-13 -11 -6 0.4941 -1.6565
-13 -11 -5 1.6118 1.6703
-13 -11 -4 1.0724 -1.5984
-13 -11 -3 0.5196 -0.1968
-13 -11 -2 -3.3861 3.2999
-13 -11 -1 -2.8033 0.0666
-13 -10 -17 0.8018 -0.3053
-13 -10 -15 -1.9991 -0.8099
-13 -10 -14 2.3618 3.8179
-13 -10 -13 1.1904 -1.9209
-13 -10 -12 -3.5522 0.4288
-13 -10 -11 -0.9202 2.3868
-13 -10 -10 0.6257 -1.6314
-13 -10 -9 3.3524 2.2648
-13 -10 -8 5.4694 -1.5395
-13 -10 -7 -4.2604 2.8009
-13 -10 -6 -0.7990 1.8211
-13 -10 -5 3.2000 -3.6935
-13 -10 -4 -2.1709 -4.1833
-13 -10 -3 -2.8878 -2.8412
-13 -10 -2 -1.3256 2.7058
-13 -10 -1 1.4572 -3.6126
-13 -9 -18 1.4484 -0.3080
-13 -9 -17 1.6578 -0.7194
-13 -9 -16 -1.7397 0.4440
-13 -9 -15 -1.0380 -1.6225
-13 -9 -14 -3.5120 0.2065
-13 -9 -13 -1.1450 0.5959
-13 -9 -12 4.5386 -0.2698
-13 -9 -11 -2.8670 2.5390
-13 -9 -10 -1.6625 1.7851
-13 -9 -9 2.6725 -3.0955
-13 -9 -8 1.6985 -1.0394
-13 -9 -7 0.1178 -0.8065
-13 -9 -6 1.0333 -2.1220
-13 -9 -5 2.0342 1.8966
-13 -9 -4 -1.4127 -0.2053
-13 -9 -3 0.9157 -0.4513
-13 -9 -2 -3.2048 2.1364
-13 -9 -1 -3.0087 0.5803
-13 -8 -18 -1.4070 -1.6262
-13 -8 -17 -0.2637 1.6956
-13 -8 -16 -0.8165 -4.5831
-13 -8 -15 0.6375 -2.5049
-13 -8 -14 3.4672 6.5177
-13 -8 -13 -0.4858 -1.4428
-13 -8 -12 -3.4226 4.2052
-13 -8 -11 1.5302 2.9877
-13 -8 -10 -0.2183 -4.2401
-13 -8 -9 1.6100 -1.5934
-13 -8 -8 5.7579 0.5271
-13 -8 -7 -3.7277 5.6863
-13 -8 -6 -2.1936 -2.9640
-13 -8 -5 1.8741 -5.9407
-13 -8 -4 -1.0514 -2.9868
-13 -8 -3 -3.1791 1.6253
-13 -8 -2 -3.0301 -0.5140
-13 -8 -1 2.2180 -5.9358
-13 -7 -19 0.3826 1.9151
-13 -7 -18 0.3797 1.5889
-13 -7 -17 1.2844 0.9169
-13 -7 -16 -2.8553 0.6873
-13 -7 -15 -0.3631 -2.3047
-13 -7 -14 -4.1082 -1.8595
-13 -7 -13 -2.6250 1.0203
-13 -7 -12 4.2423 -0.7967
-13 -7 -11 0.5347 3.3181
-13 -7 -10 -0.3608 3.4535
-13 -7 -9 0.3267 -5.9376
-13 -7 -8 4.4065 -2.3312
-13 -7 -7 1.5154 1.6909
-13 -7 -6 0.5913 -2.6571
-13 -7 -5 0.8493 -0.3397
-13 -7 -4 -4.8248 2.5635
-13 -7 -3 -0.5015 2.0923
-13 -7 -2 -2.7757 1.2608
-13 -7 -1 -1.5201 -0.8892
-13 -6 -19 -0.7167 -0.5670
-13 -6 -18 -0.5535 -1.9172
-13 -6 -17 -1.4804 3.4748
-13 -6 -16 -1.0636 -5.0315
-13 -6 -15 1.8697 -3.3065
-13 -6 -14 4.7494 7.5738
-13 -6 -13 -1.6518 -0.1251
-13 -6 -12 -4.7478 4.3743
-13 -6 -11 5.1016 2.7873
-13 -6 -10 0.3818 -4.4816
-13 -6 -9 -2.5541 -5.1402
-13 -6 -8 4.6208 2.1350
-13 -6 -7 -1.4324 5.0176
-13 -6 -6 -2.7375 -5.5130
-13 -6 -5 -0.5159 -4.4485
-13 -6 -4 -0.8350 -1.9208
-13 -6 -3 -0.5071 3.7414
-13 -6 -2 -2.1896 -1.4837
-13 -6 -1 1.0981 -6.1758
-13 -5 -20 2.4888 -1.5466
-13 -5 -19 1.5285 0.0437
-13 -5 -18 -0.0302 1.8777
-13 -5 -17 -1.5247 2.6816
-13 -5 -16 -6.2488 2.1119
-13 -5 -15 0.1110 -2.5832
-13 -5 -14 -0.7003 -2.9612
-13 -5 -13 0.0194 1.7134
-13 -5 -12 1.1779 -2.3836
-13 -5 -11 3.7414 0.5988
-13 -5 -10 2.2601 4.3718
-13 -5 -9 -2.9430 -2.6765
-13 -5 -8 5.9786 -2.2493
-13 -5 -7 1.7275 1.3129
-13 -5 -6 -0.6913 -2.2400
-13 -5 -5 -1.6649 0.0760
-13 -5 -4 -6.3275 2.9201
-13 -5 -3 -0.0205 0.7104
-13 -5 -2 -3.7024 1.9363
-13 -5 -1 -0.2738 0.2374
-13 -4 -21 0.0184 -0.8114
-13 -4 -20 -0.8979 -0.7719
-13 -4 -19 -1.3430 0.3001
-13 -4 -18 -0.5747 -1.9537
-13 -4 -17 -1.7430 3.9734
-13 -4 -16 0.9724 -2.7806
-13 -4 -15 1.6748 -2.5154
-13 -4 -14 4.1460 5.3024
-13 -4 -13 -1.5721 1.3675
-13 -4 -12 -4.9144 4.1452
-13 -4 -11 6.0255 1.3028
-13 -4 -10 1.2223 -4.4905
-13 -4 -9 -4.9171 -5.9068
-13 -4 -8 1.1886 2.0421
-13 -4 -7 0.8435 0.3253
-13 -4 -6 -2.2504 -4.8137
-13 -4 -5 -2.2760 1.1771
-13 -4 -4 -0.4903 -2.2429
-13 -4 -3 0.3939 2.0507
-13 -4 -2 2.6081 1.0226
-13 -4 -1 1.4425 -2.4032
-13 -3 -21 -2.4302 -1.1506
-13 -3 -20 2.0704 -1.5737
-13 -3 -19 1.4073 -0.7561
-13 -3 -18 1.4029 0.0726
-13 -3 -17 -0.8183 2.4477
-13 -3 -16 -7.2868 4.4839
-13 -3 -15 -1.7894 -2.8407
-13 -3 -14 1.8067 -3.3680
-13 -3 -13 3.2818 3.0914
-13 -3 -12 -1.1491 -2.3716
-13 -3 -11 5.1200 -1.5860
-13 -3 -10 4.1080 2.7927
-13 -3 -9 -4.0102 -0.5721
-13 -3 -8 2.9781 0.3365
-13 -3 -7 0.2513 0.2852
-13 -3 -6 1.1003 -2.4665
-13 -3 -5 -3.5490 2.2512
-13 -3 -4 -7.2681 2.5680
-13 -3 -3 0.4833 -1.6460
-13 -3 -2 -2.4831 1.8515
-13 -3 -1 1.1923 2.0650
-13 -2 -22 -0.9017 -0.1466
-13 -2 -21 0.9261 -3.0789
-13 -2 -20 -0.4745 -0.2277
-13 -2 -19 -1.7448 0.4192
-13 -2 -18 -1.6947 -1.3327
-13 -2 -17 -1.1764 4.0030
-13 -2 -16 4.3836 -0.3717
-13 -2 -15 1.3803 -1.0310
-13 -2 -14 1.2258 1.2715
-13 -2 -13 -0.5317 2.4243
-13 -2 -12 -2.1258 3.3291
-13 -2 -11 2.6902 0.2111
-13 -2 -10 -1.0927 -3.7212
-13 -2 -9 -3.2801 -6.7587
-13 -2 -8 -1.6611 2.0343
-13 -2 -7 0.7753 -4.7011
-13 -2 -6 1.1572 -2.9403
-13 -2 -5 -0.8575 9.7813
-13 -2 -4 -0.9825 -2.0538
-13 -2 -3 -0.2773 -3.0938
-13 -2 -2 6.3518 2.2959
-13 -2 -1 1.6314 4.7622
-13 -1 -22 -0.3877 3.2213
-13 -1 -21 -3.4720 -0.6078
-13 -1 -20 0.6308 -3.2465
-13 -1 -19 -0.8172 0.0550
-13 -1 -18 1.0963 -0.5969
-13 -1 -17 2.6940 0.6844
-13 -1 -16 -3.0247 6.1511
-13 -1 -15 -2.5835 -1.5533
-13 -1 -14 0.5853 -4.5204
-13 -1 -13 3.2555 1.6524
-13 -1 -12 -0.4378 -0.5122
-13 -1 -11 5.2939 -0.6218
-13 -1 -10 2.5848 1.1569
-13 -1 -9 -2.7326 -0.7196
-13 -1 -8 0.0212 1.2270
-13 -1 -7 -3.0913 0.4960
-13 -1 -6 0.8753 -2.4402
-13 -1 -5 -2.2022 1.2590
-13 -1 -4 -3.8102 4.8749
-13 -1 -3 -1.2464 -0.8108
-13 -1 -2 0.1252 0.5428
-13 -1 -1 3.4082 0.8289
-12 -18 -2 0.7130 0.0662
-12 -18 -1 -1.1644 -2.4255
-12 -17 -4 1.5409 1.5170
-12 -17 -3 -2.0834 -0.0290
-12 -17 -2 0.0753 -1.5197
-12 -17 -1 3.0882 -1.7914
-12 -16 -11 -2.1054 -0.4182
-12 -16 -10 -0.4191 -0.3390
-12 -16 -9 0.2007 1.5572
-12 -16 -8 1.4762 1.4906
-12 -16 -7 -1.6671 -2.2871
-12 -16 -6 -0.9300 -0.1612
-12 -16 -5 2.2616 0.3637
-12 -16 -4 1.3451 -0.0299
-12 -16 -3 1.5328 4.7753
-12 -16 -2 1.6156 -1.3979
-12 -16 -1 -0.0785 -4.1636
-12 -15 -13 0.1704 -0.3310
-12 -15 -12 0.2139 2.2886
-12 -15 -11 -1.8342 -2.3363
-12 -15 -10 -1.0594 0.5662
-12 -15 -9 0.8749 0.5741
-12 -15 -8 -2.4286 0.0579
-12 -15 -7 2.4488 3.8108
-12 -15 -6 4.1810 -1.6432
-12 -15 -5 -0.2784 -0.0321
-12 -15 -4 -0.8810 1.0669
-12 -15 -3 -3.1032 -0.1203
-12 -15 -2 0.7794 -3.2992
-12 -15 -1 4.1414 -1.8444
-12 -14 -15 0.3260 -1.0934
-12 -14 -14 -0.2387 -1.2016
-12 -14 -13 1.0555 0.7076
-12 -14 -12 -1.1868 1.1753
-12 -14 -11 -3.4188 0.8280
-12 -14 -10 -2.1420 0.1005
-12 -14 -9 2.4377 0.7771
-12 -14 -8 3.2972 2.8846
-12 -14 -7 -2.5775 -2.3037
-12 -14 -6 0.5326 -2.1536
-12 -14 -5 1.9715 -0.9505
-12 -14 -4 1.7478 -0.0884
-12 -14 -3 0.9784 5.3262
-12 -14 -2 1.0698 -1.0477
-12 -14 -1 -0.0186 -3.8909
-12 -13 -15 1.5986 1.2920
-12 -13 -14 -1.0028 -1.8481
-12 -13 -13 -2.2032 -0.6820
-12 -13 -12 -0.3969 2.4020
-12 -13 -11 -1.4319 -1.3308
-12 -13 -10 0.6980 2.7950
-12 -13 -9 1.4657 -2.5906
-12 -13 -8 -4.0161 -0.9973
-12 -13 -7 2.2041 5.3176
-12 -13 -6 7.2347 2.0783
-12 -13 -5 1.4597 -0.8574
-12 -13 -4 -3.6626 -3.3933
-12 -13 -3 -3.0229 1.0366
-12 -13 -2 1.5868 -4.4712
-12 -13 -1 2.0632 -1.9561
-12 -12 -18 0.7741 -0.5135
-12 -12 -17 -1.1412 0.5132
-12 -12 -16 0.4363 -0.0472
-12 -12 -15 -0.0115 -0.6827
-12 -12 -14 -0.9610 -0.5392
-12 -12 -13 0.3782 0.3251
-12 -12 -12 -1.9284 0.2211
-12 -12 -11 -1.7778 3.0575
-12 -12 -10 -2.9866 1.1952
-12 -12 -9 1.9208 -2.7873
-12 -12 -8 4.8717 0.9354
-12 -12 -7 0.3295 0.6202
-12 -12 -6 2.1790 0.1260
-12 -12 -5 -1.0733 -3.6958
-12 -12 -4 0.0189 -2.7864
-12 -12 -3 1.0519 5.4062
-12 -12 -2 0.0646 1.5597
-12 -12 -1 -2.7429 -2.8190
-12 -11 -19 0.8678 0.9406
-12 -11 -18 1.5264 1.0661
-12 -11 -17 -1.4894 -2.9532
-12 -11 -14 -0.8142 -5.0959
-12 -11 -13 -2.2758 0.3495
-12 -11 -12 -0.6477 2.6127
-12 -11 -11 -2.0204 1.6936
-12 -11 -10 1.8214 4.5147
-12 -11 -9 2.3898 -4.5325
-12 -11 -8 -2.7859 -1.2796
-12 -11 -7 3.5106 3.9333
-12 -11 -6 5.8308 5.9902
-12 -11 -5 -1.8148 -3.9419
-12 -11 -4 -4.6227 -7.6190
-12 -11 -3 0.1154 3.3646
-12 -11 -2 0.5469 -5.4318
-12 -11 -1 -1.2435 -0.9420
-12 -10 -19 2.1684 0.1564
-12 -10 -18 2.2761 -0.1336
-12 -10 -17 -0.5550 -0.5532
-12 -10 -16 0.9451 -0.3993
-12 -10 -13 0.4753 0.0630
-12 -10 -12 -1.7963 -1.6161
-12 -10 -11 1.8537 3.8734
-12 -10 -10 -3.4514 1.4117
-12 -10 -9 -0.5359 -3.2322
-12 -10 -8 5.1876 -1.3705
-12 -10 -7 2.5021 0.5783
-12 -10 -6 2.5401 2.2942
-12 -10 -5 -2.4732 -4.3991
-12 -10 -4 -0.0092 -3.8781
-12 -10 -3 0.0465 4.3595
-12 -10 -2 -1.7940 3.5319
-12 -10 -1 -2.5948 -1.1813
-12 -9 -20 -0.9462 -2.3507
-12 -9 -19 -0.6465 0.0127
-12 -9 -18 2.8886 0.7031
-12 -9 -17 -0.6611 -3.1064
-12 -9 -16 -2.7023 1.2222
-12 -9 -15 0.9098 -0.0939
-12 -9 -14 -0.6967 -7.2335
-12 -9 -13 0.2267 4.0596
-12 -9 -12 2.4980 3.9438
-12 -9 -11 -2.5978 2.7388
-12 -9 -10 -1.3545 3.0208
-12 -9 -9 0.4627 -2.2720
-12 -9 -8 -0.4409 -1.0383
-12 -9 -7 7.7113 -0.9797
-12 -9 -6 4.0645 6.0484
-12 -9 -5 -7.2802 -6.3325
-12 -9 -4 -3.2535 -7.5846
-12 -9 -3 3.6503 4.2861
-12 -9 -2 -2.7625 -4.1790
-12 -9 -1 -6.0045 1.3362
-12 -8 -20 -0.8006 0.4297
-12 -8 -19 2.8432 1.3553
-12 -8 -18 3.1190 1.1325
-12 -8 -17 -0.0103 -0.7013
-12 -8 -16 1.8551 -1.2799
-12 -8 -15 -5.4710 -1.1689
-12 -8 -14 -4.0109 2.9375
-12 -8 -13 -1.2218 0.3957
-12 -8 -12 -1.1860 -2.1684
-12 -8 -11 5.4774 1.8136
-12 -8 -10 -1.3941 -0.4140
-12 -8 -9 -1.1953 -0.0455
-12 -8 -8 3.3654 -1.5285
-12 -8 -7 4.7242 -1.8282
-12 -8 -6 1.7515 2.1236
-12 -8 -5 -4.6571 -1.6805
-12 -8 -4 1.0641 -2.6500
-12 -8 -3 -1.0084 3.4659
-12 -8 -2 -2.7017 3.7776
-12 -8 -1 -1.9480 -1.5148
-12 -7 -21 1.4929 0.0185
-12 -7 -20 -2.1123 -2.2491
-12 -7 -19 -2.3112 -1.8412
-12 -7 -18 2.6024 0.5976
-12 -7 -17 1.2435 -2.4129
-12 -7 -16 -3.3521 3.3798
-12 -7 -15 -0.8004 -1.3376
-12 -7 -14 -0.7344 -8.4688
-12 -7 -13 0.5295 6.9739
-12 -7 -12 6.0220 5.5738
-12 -7 -11 -0.9869 2.5568
-12 -7 -10 -3.8565 0.0961
-12 -7 -9 0.3544 0.2332
-12 -7 -8 -0.0736 -1.9779
-12 -7 -7 7.0967 -5.3585
-12 -7 -6 2.7052 5.2300
-12 -7 -5 -8.2337 -5.0952
-12 -7 -4 -1.3906 -5.8032
-12 -7 -3 3.2936 2.1874
-12 -7 -2 -5.1011 -2.1552
-12 -7 -1 -6.3056 3.6680
-12 -6 -21 0.0580 -0.0017
-12 -6 -20 -0.6374 -0.7850
-12 -6 -19 2.6254 0.3333
-12 -6 -18 1.6176 1.8701
-12 -6 -17 -1.0189 2.1862
-12 -6 -16 1.4089 -0.8858
-12 -6 -15 -5.7452 -3.4905
-12 -6 -14 -3.0114 1.1098
-12 -6 -13 -2.2367 0.4775
-12 -6 -12 -0.1872 1.1840
-12 -6 -11 4.9984 0.0952
-12 -6 -10 2.4009 -1.6988
-12 -6 -9 2.1502 2.1036
-12 -6 -8 0.5151 -0.2525
-12 -6 -7 3.9611 -2.7904
-12 -6 -6 1.1166 0.6347
-12 -6 -5 -4.9688 0.5598
-12 -6 -4 -2.3638 -2.9865
-12 -6 -3 -3.5188 1.5161
-12 -6 -2 0.1206 4.5876
-12 -6 -1 -0.9924 -1.1374
-12 -5 -22 1.2281 0.3456
-12 -5 -21 1.7739 -0.8449
-12 -5 -20 -2.1632 -1.7066
-12 -5 -19 -3.1782 -2.4329
-12 -5 -18 0.0753 0.7780
-12 -5 -17 2.1886 -2.1630
-12 -5 -16 -2.3873 5.0714
-12 -5 -15 0.2710 -0.6786
-12 -5 -14 -0.4660 -6.7983
-12 -5 -13 -0.8293 6.1888
-12 -5 -12 7.2955 5.9647
-12 -5 -11 0.3706 2.0178
-12 -5 -10 -5.5303 -3.0263
-12 -5 -9 0.8650 2.6164
-12 -5 -8 0.6796 -3.8500
-12 -5 -7 1.6312 -7.5376
-12 -5 -6 1.6254 3.5706
-12 -5 -5 -2.8135 -3.7731
-12 -5 -4 -0.5420 -1.6756
-12 -5 -3 1.5955 -0.3854
-12 -5 -2 -5.0154 -0.9149
-12 -5 -1 -3.8503 5.8973
-12 -4 -23 1.5060 0.7159
-12 -4 -22 -2.0261 -0.5264
-12 -4 -21 -0.1806 0.4540
-12 -4 -20 -0.0100 -2.3630
-12 -4 -19 2.3687 -1.9457
-12 -4 -18 -0.8396 -0.2011
-12 -4 -17 -0.3350 3.8751
-12 -4 -16 0.0576 2.0448
-12 -4 -15 -6.6747 -2.5838
-12 -4 -14 0.5811 -1.3695
-12 -4 -13 -0.2057 -0.2502
-12 -4 -12 1.5822 4.5430
-12 -4 -11 2.3352 0.8311
-12 -4 -10 2.4532 -4.1887
-12 -4 -9 5.2754 0.3629
-12 -4 -8 -0.5205 1.3168
-12 -4 -7 -0.4387 -1.6110
-12 -4 -6 -0.6744 -0.0734
-12 -4 -5 0.0914 1.7982
-12 -4 -4 -4.4101 -0.7907
-12 -4 -3 -8.8970 -0.8981
-12 -4 -2 3.1561 1.8309
-12 -4 -1 1.2320 -0.2503
-12 -3 -23 -0.3150 1.7713
-12 -3 -22 1.2453 1.0572
-12 -3 -21 0.0782 -3.1031
-12 -3 -20 -1.1783 -4.9492
-12 -3 -19 -2.8620 -0.4233
-12 -3 -18 -1.8837 3.5175
-12 -3 -17 1.9907 -1.4270
-12 -3 -16 0.0212 3.6026
-12 -3 -15 2.0999 -0.1888
-12 -3 -14 -1.2957 -0.2490
-12 -3 -13 -1.7078 3.5593
-12 -3 -12 6.3048 1.6902
-12 -3 -11 1.9690 1.4294
-12 -3 -10 -6.0912 -3.3463
-12 -3 -9 0.0811 1.3956
-12 -3 -8 2.6983 -5.4435
-12 -3 -7 -5.0664 -4.6555
-12 -3 -6 0.1965 0.2103
-12 -3 -5 5.0561 -3.8119
-12 -3 -4 -0.8884 3.9670
-12 -3 -3 -0.1619 1.1117
-12 -3 -2 -2.4706 1.4692
-12 -3 -1 -0.1715 4.1332
-12 -2 -23 1.7851 0.7534
-12 -2 -22 -1.1326 1.0971
-12 -2 -21 -1.8511 1.4695
-12 -2 -20 -3.2819 -2.1369
-12 -2 -19 2.1992 -1.9255
-12 -2 -18 -0.8556 -1.8782
-12 -2 -17 1.1587 1.8537
-12 -2 -16 1.0301 2.3316
-12 -2 -15 -5.7904 -0.3609
-12 -2 -14 1.5735 -0.8839
-12 -2 -13 0.8800 -0.2727
-12 -2 -12 2.1144 3.8036
-12 -2 -11 1.5760 2.1622
-12 -2 -10 2.8279 -4.0058
-12 -2 -9 2.7211 -2.2082
-12 -2 -8 -0.3036 1.7040
-12 -2 -7 -0.8560 0.5692
-12 -2 -6 -6.0268 -0.9418
-12 -2 -5 2.6710 0.8574
-12 -2 -4 -2.4821 2.3795
-12 -2 -3 -8.8374 0.2048
-12 -2 -2 5.1180 -1.8643
-12 -2 -1 0.2737 -1.5911
-12 -1 -24 -0.0390 1.1139
-12 -1 -23 1.0522 1.1372
-12 -1 -22 0.3016 2.7870
-12 -1 -21 -2.2778 -2.1836
-12 -1 -20 -0.2653 -10.0268
-12 -1 -19 -2.1253 0.5849
-12 -1 -18 -0.9660 6.0232
-12 -1 -17 2.0626 -0.4937
-12 -1 -16 0.7140 3.0005
-12 -1 -15 3.6514 -0.1698
-12 -1 -14 -0.8126 5.0202
-12 -1 -13 -2.1102 1.0185
-12 -1 -12 2.7958 -4.3052
-12 -1 -11 1.5491 0.7721
-12 -1 -10 -3.1989 -1.2389
-12 -1 -9 0.1728 -0.3513
-12 -1 -8 1.0754 -6.3670
-12 -1 -7 -10.1508 -0.7571
-12 -1 -6 -0.2051 -0.9454
-12 -1 -5 12.4753 -2.1544
-12 -1 -4 0.2389 6.5960
-12 -1 -3 -4.2245 1.5249
-12 -1 -2 -0.1010 3.3779
-12 -1 -1 5.9566 1.0644
-11 -19 -3 1.3698 0.2869
-11 -18 -1 -0.8414 -2.6297
-11 -17 -12 -0.4843 -0.0689
-11 -17 -11 -1.1315 1.0159
-11 -17 -10 -3.3971 -0.4632
-11 -17 -9 1.8906 -0.4157
-11 -17 -8 0.7317 0.7015
-11 -17 -7 -1.3833 0.4268
-11 -17 -6 -0.0082 -0.7628
-11 -17 -5 -0.8676 -0.3331
-11 -17 -4 3.3288 1.6228
-11 -17 -3 3.6837 0.2394
-11 -17 -2 0.6740 -1.3682
-11 -17 -1 -2.4521 -0.6639
-11 -16 -14 0.3093 -0.3257
-11 -16 -13 0.0899 -1.6463
-11 -16 -12 0.6320 -1.1503
-11 -16 -11 -1.4918 3.2406
-11 -16 -10 -2.4892 -3.0095
-11 -16 -9 -0.3540 -0.9035
-11 -16 -8 4.1307 4.4314
-11 -16 -7 0.3413 0.0753
-11 -16 -6 -2.3330 1.8177
-11 -16 -5 1.1220 -1.6332
-11 -16 -4 -0.7070 0.1707
-11 -16 -3 1.1343 2.0275
-11 -16 -2 1.9187 -0.6066
-11 -16 -1 -1.0589 -5.8854
-11 -15 -15 -1.1768 -0.6303
-11 -15 -14 2.6470 1.5807
-11 -15 -13 0.4108 0.7217
-11 -15 -12 -1.5537 -0.5818
-11 -15 -11 -1.8731 2.0975
-11 -15 -10 -4.7505 -0.1589
-11 -15 -9 0.9573 -2.0095
-11 -15 -8 2.0126 0.5784
-11 -15 -7 1.0180 3.4094
-11 -15 -6 -1.5310 -1.6500
-11 -15 -5 0.7575 -3.5448
-11 -15 -4 4.7185 2.7791
-11 -15 -3 3.1792 0.5007
-11 -15 -2 0.8714 -1.0227
-11 -15 -1 -4.2605 0.4995
-11 -14 -17 1.5106 0.4014
-11 -14 -16 -2.3323 -0.6174
-11 -14 -15 -2.3334 -1.9568
-11 -14 -14 1.4489 -0.1445
-11 -14 -13 -1.4806 -0.1336
-11 -14 -12 -1.2311 -0.9429
-11 -14 -11 2.3470 2.5012
-11 -14 -10 -2.7135 -4.4920
-11 -14 -9 -3.4560 0.8391
-11 -14 -8 4.5140 6.3675
-11 -14 -7 3.8059 0.5716
-11 -14 -6 1.2335 -1.1528
-11 -14 -5 0.1196 -0.8420
-11 -14 -4 -3.3414 2.1195
-11 -14 -3 -1.2560 -1.1530
-11 -14 -2 2.1981 -1.6026
-11 -14 -1 0.1613 -6.8995
-11 -13 -19 -0.8359 -1.3964
-11 -13 -18 0.6568 0.1915
-11 -13 -17 2.3490 0.7691
-11 -13 -16 -1.0976 -1.2102
-11 -13 -15 -2.4728 -3.1441
-11 -13 -14 2.6749 0.8680
-11 -13 -13 -0.4167 1.4630
-11 -13 -12 -1.0090 0.5791
-11 -13 -11 -2.4849 2.2917
-11 -13 -10 -3.2565 0.6049
-11 -13 -9 -1.0165 -1.5854
-11 -13 -8 1.5931 -0.6373
-11 -13 -7 6.6075 3.9592
-11 -13 -6 -0.7667 -1.7267
-11 -13 -5 -0.4009 -2.6081
-11 -13 -4 2.8218 0.8093
-11 -13 -3 2.6927 -3.5494
-11 -13 -2 -0.5945 1.0284
-11 -13 -1 -5.1542 3.9423
-11 -12 -20 -0.4869 0.3427
-11 -12 -19 2.9044 -0.0482
-11 -12 -18 2.0201 0.8260
-11 -12 -17 1.4539 -0.4488
-11 -12 -16 -1.5259 -1.7708
-11 -12 -15 -3.3384 -3.6956
-11 -12 -14 0.7353 -0.7554
-11 -12 -13 -2.9528 0.0882
-11 -12 -12 -1.7017 3.3216
-11 -12 -11 5.2678 3.0062
-11 -12 -10 0.3445 -6.1145
-11 -12 -9 -4.8865 1.6011
-11 -12 -8 -0.0374 6.3594
-11 -12 -7 5.7780 1.9217
-11 -12 -6 4.1248 -4.4036
-11 -12 -5 -1.7427 1.0228
-11 -12 -4 -4.3763 2.6301
-11 -12 -3 -1.5708 -6.1254
-11 -12 -2 3.2306 0.1395
-11 -12 -1 0.4070 -7.1917
-11 -11 -20 0.4592 0.3593
-11 -11 -19 0.4992 -0.8877
-11 -11 -18 0.3653 -1.6554
-11 -11 -17 3.9878 -0.0160
-11 -11 -16 -3.2200 1.0597
-11 -11 -15 -3.9131 -2.6436
-11 -11 -14 1.8948 -0.5017
-11 -11 -13 -0.9085 2.2362
-11 -11 -12 1.6260 0.7545
-11 -11 -11 -2.6778 0.5176
-11 -11 -10 -1.4808 3.9379
-11 -11 -9 -2.4042 -0.8354
-11 -11 -8 0.6847 -2.9045
-11 -11 -7 9.1044 1.0995
-11 -11 -6 -0.0395 -2.3914
-11 -11 -5 -1.2575 1.4080
-11 -11 -4 0.3765 -2.4368
-11 -11 -3 3.8834 -5.7385
-11 -11 -2 -1.4257 4.5814
-11 -11 -1 -6.4511 5.8419
-11 -10 -21 -3.1075 0.8000
-11 -10 -20 -0.5434 -0.6402
-11 -10 -19 2.9047 -0.4278
-11 -10 -18 0.8428 0.0120
-11 -10 -17 2.4960 -0.7123
-11 -10 -16 1.2255 -2.0455
-11 -10 -13 -1.6181 -3.4977
-11 -10 -12 0.0725 6.2142
-11 -10 -11 2.8608 5.7753
-11 -10 -10 0.7003 -3.4116
-11 -10 -9 -2.0787 1.4355
-11 -10 -8 0.4966 2.8976
-11 -10 -7 2.9939 0.3551
-11 -10 -6 1.9995 -6.5442
-11 -10 -5 -0.7494 4.1548
-11 -10 -4 -3.7454 0.9684
-11 -10 -3 0.4905 -11.1075
-11 -10 -2 2.6152 4.9082
-11 -10 -1 -1.4400 -1.3777
-11 -9 -22 0.5851 -0.2344
-11 -9 -21 -1.9992 0.9008
-11 -9 -20 0.5462 0.1575
-11 -9 -19 2.0644 1.3417
-11 -9 -18 0.3638 -0.9336
-11 -9 -17 4.6754 -2.2494
-11 -9 -16 -4.7073 0.5906
-11 -9 -15 -3.9933 0.2472
-11 -9 -14 0.0290 -0.3689
-11 -9 -13 -1.1584 3.1701
-11 -9 -12 2.0033 -0.1685
-11 -9 -11 -3.0090 -3.4725
-11 -9 -10 2.0807 4.8865
-11 -9 -9 -1.2457 -0.0861
-11 -9 -8 1.5246 -4.2372
-11 -9 -7 7.6472 0.1529
-11 -9 -6 -1.0439 -0.4745
-11 -9 -5 -1.2416 1.6846
-11 -9 -4 -1.2269 -3.4937
-11 -9 -3 3.9830 -2.3496
-11 -9 -2 -2.5482 6.5406
-11 -9 -1 -6.5326 3.1004
-11 -8 -22 1.2123 1.9169
-11 -8 -21 -4.7996 1.0814
-11 -8 -20 -1.2226 -1.9473
-11 -8 -19 0.8821 -1.7739
-11 -8 -18 -0.2510 -1.8713
-11 -8 -17 4.2371 -0.3330
-11 -8 -16 3.9508 -1.7955
-11 -8 -15 -6.0107 -0.3029
-11 -8 -14 -5.7527 1.4242
-11 -8 -13 1.0936 -5.6593
-11 -8 -12 1.5766 5.2022
-11 -8 -11 2.3234 6.6519
-11 -8 -10 -0.0140 0.9206
-11 -8 -9 -0.3517 0.1546
-11 -8 -8 3.8254 0.1831
-11 -8 -7 -1.0454 -0.3995
-11 -8 -6 -0.3479 -6.0572
-11 -8 -5 1.6092 5.3846
-11 -8 -4 -4.4852 -3.6617
-11 -8 -3 -0.1362 -13.7743
-11 -8 -2 1.3503 7.3830
-11 -8 -1 -0.9988 4.2045
-11 -7 -23 0.0083 -1.2302
-11 -7 -22 0.2931 0.1185
-11 -7 -21 -0.9616 0.5425
-11 -7 -20 0.6602 -0.8055
-11 -7 -19 0.8364 1.9735
-11 -7 -18 0.8680 3.1468
-11 -7 -17 3.0796 -2.1885
-11 -7 -16 -4.7319 -3.6286
-11 -7 -15 -2.1657 -0.2458
-11 -7 -14 -2.7122 -0.2365
-11 -7 -13 0.1810 5.3100
-11 -7 -12 1.2631 1.8692
-11 -7 -11 -2.2726 -5.3764
-11 -7 -10 4.7201 1.4745
-11 -7 -9 1.0270 0.6250
-11 -7 -8 1.7919 -2.7141
-11 -7 -7 3.6530 1.0968
-11 -7 -6 -1.2223 0.9482
-11 -7 -5 -2.0962 -0.7498
-11 -7 -4 -2.2996 -1.5403
-11 -7 -3 3.4595 0.6413
-11 -7 -2 -2.7485 3.9846
-11 -7 -1 -4.9378 -0.2501
-11 -6 -23 4.3801 1.5979
-11 -6 -22 2.2722 1.4536
-11 -6 -21 -4.8714 0.6349
-11 -6 -20 -1.6829 -3.2191
-11 -6 -19 -0.5064 -1.8633
-11 -6 -18 -2.5662 -2.4679
-11 -6 -17 4.1394 0.5621
-11 -6 -16 7.4998 -2.3339
-11 -6 -15 -6.5378 1.1497
-11 -6 -14 -8.2185 2.9169
-11 -6 -13 1.2380 -3.7818
-11 -6 -12 2.2247 4.9006
-11 -6 -11 3.6794 6.1153
-11 -6 -10 2.3649 4.9629
-11 -6 -9 -0.4292 -4.7448
-11 -6 -8 1.6112 -5.2113
-11 -6 -7 -3.4646 0.1291
-11 -6 -6 -0.8230 -3.2606
-11 -6 -5 5.6000 4.6774
-11 -6 -4 -2.7230 -6.6665
-11 -6 -3 -4.6915 -9.5861
-11 -6 -2 1.0019 8.0803
-11 -6 -1 1.2863 3.0628
-11 -5 -24 2.3343 0.4047
-11 -5 -23 0.6721 -1.4107
-11 -5 -22 0.3744 1.3277
-11 -5 -21 0.3637 0.0955
-11 -5 -20 0.3561 -4.0355
-11 -5 -19 -2.0204 -0.2084
-11 -5 -18 1.4149 7.3211
-11 -5 -17 1.0962 -1.1044
-11 -5 -16 -3.1258 -4.6174
-11 -5 -15 -0.8253 -1.0373
-11 -5 -14 -4.8685 -2.0530
-11 -5 -13 1.5401 5.9235
-11 -5 -12 1.3928 4.5835
-11 -5 -11 -0.0404 -1.8013
-11 -5 -10 3.7695 -1.7275
-11 -5 -9 2.8489 -2.0198
-11 -5 -8 2.0312 -1.1448
-11 -5 -7 0.7455 2.8179
-11 -5 -6 -0.2652 1.5282
-11 -5 -5 -4.5842 -5.4627
-11 -5 -4 -2.1383 0.9448
-11 -5 -3 2.6643 5.8378
-11 -5 -2 -5.7791 -1.1411
-11 -5 -1 -2.0452 -3.3047
-11 -4 -24 -1.6818 2.2275
-11 -4 -23 3.8321 0.3398
-11 -4 -22 4.2217 0.0159
-11 -4 -21 -4.5787 -0.6868
-11 -4 -20 -3.6627 -3.9187
-11 -4 -19 0.0096 -1.9658
-11 -4 -18 -3.3379 -0.3455
-11 -4 -17 2.3005 2.8853
-11 -4 -16 7.6734 -3.1496
-11 -4 -15 -4.3923 2.5185
-11 -4 -14 -4.3526 3.0322
-11 -4 -13 -0.0757 -0.3878
-11 -4 -12 -1.6621 2.2874
-11 -4 -11 4.1140 1.9228
-11 -4 -10 5.3222 8.0339
-11 -4 -9 -0.4023 -6.8815
-11 -4 -8 -0.9252 -8.4748
-11 -4 -7 -4.0188 -0.4075
-11 -4 -6 -2.1359 -0.7954
-11 -4 -5 6.7020 4.0048
-11 -4 -4 3.3082 -6.3588
-11 -4 -3 -5.1204 -3.5779
-11 -4 -2 -1.9205 7.0142
-11 -4 -1 1.2187 2.3123
-11 -3 -25 -0.4434 1.8562
-11 -3 -24 1.9867 1.3819
-11 -3 -23 2.5300 -1.4496
-11 -3 -22 0.8094 0.0675
-11 -3 -21 -0.2822 1.6194
-11 -3 -20 -0.6591 -3.4941
-11 -3 -19 -4.3928 -3.5011
-11 -3 -18 1.6143 6.8501
-11 -3 -17 -0.6237 -1.1371
-11 -3 -16 -1.4699 -1.8338
-11 -3 -15 0.6373 1.5038
-11 -3 -14 -4.5809 -4.6029
-11 -3 -13 2.6902 3.7677
-11 -3 -12 1.6209 6.8459
-11 -3 -11 2.8035 0.0363
-11 -3 -10 2.8426 -2.6132
-11 -3 -9 2.6646 -3.4793
-11 -3 -8 0.7166 -2.4847
-11 -3 -7 -3.5027 4.8178
-11 -3 -6 -0.9076 3.1132
-11 -3 -5 -7.3248 -7.3620
-11 -3 -4 1.1675 2.1051
-11 -3 -3 6.8994 7.7857
-11 -3 -2 -9.5473 -4.3850
-11 -3 -1 -1.2105 -6.9746
-11 -2 -25 0.0823 -0.9061
-11 -2 -24 -2.3045 2.4245
-11 -2 -23 2.3494 -0.5919
-11 -2 -22 7.2084 -1.2086
-11 -2 -21 -4.0807 -1.2723
-11 -2 -20 -7.9348 -2.6518
-11 -2 -19 1.5185 -3.4971
-11 -2 -18 -2.1896 0.8622
-11 -2 -17 1.1807 6.0399
-11 -2 -16 5.9866 -2.6963
-11 -2 -15 -2.5013 1.7760
-11 -2 -14 3.5684 3.1170
-11 -2 -13 -1.0995 3.3739
-11 -2 -12 -8.8870 -0.2798
-11 -2 -11 3.7770 -1.3474
-11 -2 -10 8.3541 5.2971
-11 -2 -9 -1.0299 -9.3826
-11 -2 -8 -2.5333 -5.6744
-11 -2 -7 -1.5126 2.2830
-11 -2 -6 -5.3975 -0.0900
-11 -2 -5 2.0087 -0.4421
-11 -2 -4 8.6221 -3.3186
-11 -2 -3 -0.9117 4.9766
-11 -2 -2 -0.9871 3.5373
-11 -2 -1 0.2946 0.6153
-11 -1 -25 -0.8977 0.9026
-11 -1 -24 0.6759 2.0344
-11 -1 -23 3.8244 -0.7714
-11 -1 -22 0.4765 -4.0926
-11 -1 -21 -0.5483 1.4350
-11 -1 -20 -0.5193 2.1292
-11 -1 -19 -5.9221 -2.4005
-11 -1 -18 0.8322 4.0858
-11 -1 -17 -1.2104 -0.6561
-11 -1 -16 -0.1824 -0.2804
-11 -1 -15 1.5134 1.4856
-11 -1 -14 -1.7062 -6.5718
-11 -1 -13 3.1499 1.1287
-11 -1 -12 0.2999 9.1377
-11 -1 -11 3.1062 -0.3000
-11 -1 -10 0.9326 -2.7894
-11 -1 -9 4.6881 -1.3049
-11 -1 -8 -0.0009 -3.0743
-11 -1 -7 -9.0747 2.4698
-11 -1 -6 -0.0248 2.7188
-11 -1 -5 -9.1968 -3.1142
-11 -1 -4 1.6239 2.6088
-11 -1 -3 13.6471 3.4280
-11 -1 -2 -6.1355 -5.6787
-11 -1 -1 -2.7039 -3.9846
-10 -19 -2 -0.4658 0.5981
-10 -19 -1 1.4178 -2.4112
-10 -18 -12 0.9347 -0.2792
-10 -18 -11 -1.9191 -0.1312
-10 -18 -10 -0.8375 1.8117
-10 -18 -9 -1.7387 -1.7287
-10 -18 -8 0.9558 -1.0027
-10 -18 -7 -1.2812 1.0057
-10 -18 -6 -2.0151 0.1393
-10 -18 -5 1.4834 2.0435
-10 -18 -4 1.5210 0.1500
-10 -18 -3 6.7498 -1.6810
-10 -18 -2 -2.5123 -0.8852
-10 -18 -1 -2.9231 0.3286
-10 -17 -15 -0.5815 -0.4256
-10 -17 -14 -0.2995 -0.6311
-10 -17 -13 0.6187 -1.0766
-10 -17 -12 0.1831 0.9031
-10 -17 -11 0.7354 -1.7647
-10 -17 -10 -1.7963 -0.6510
-10 -17 -9 -2.3165 -1.4602
-10 -17 -8 1.1983 -1.1885
-10 -17 -7 3.3515 6.8205
-10 -17 -6 0.1446 2.4559
-10 -17 -5 -5.1072 -0.8863
-10 -17 -4 0.7590 -2.9566
-10 -17 -3 4.2637 1.5355
-10 -17 -2 -0.1649 1.7489
-10 -17 -1 0.9193 -4.0011
-10 -16 -15 1.6297 0.9846
-10 -16 -14 -0.7014 0.1055
-10 -16 -13 2.2564 -0.5238
-10 -16 -12 0.8742 0.7009
-10 -16 -11 -3.9018 -0.6046
-10 -16 -10 -1.2762 1.9067
-10 -16 -9 -3.7822 0.6690
-10 -16 -8 1.9045 -1.9895
-10 -16 -7 0.3320 -0.8051
-10 -16 -6 -1.3166 1.2685
-10 -16 -5 2.1375 0.8296
-10 -16 -4 3.9016 -0.5987
-10 -16 -3 7.0644 0.1479
-10 -16 -2 -4.8860 -1.2728
-10 -16 -1 -3.4176 -0.3123
-10 -15 -18 1.5352 -1.6039
-10 -15 -17 0.9290 0.5432
-10 -15 -16 1.0064 3.1633
-10 -15 -15 -1.7157 -0.0952
-10 -15 -14 -3.4293 -3.7412
-10 -15 -13 1.8208 -0.4976
-10 -15 -12 0.5930 -0.2835
-10 -15 -11 -0.9274 -5.4961
-10 -15 -10 -0.7522 3.1772
-10 -15 -9 -2.2752 1.4561
-10 -15 -8 1.9258 0.8245
-10 -15 -7 5.3135 5.1193
-10 -15 -6 1.1173 0.4575
-10 -15 -5 -5.0244 1.1597
-10 -15 -4 -0.0051 -3.6547
-10 -15 -3 2.6467 -0.3691
-10 -15 -2 -1.6638 -0.3371
-10 -15 -1 1.4887 -2.8903
-10 -14 -19 0.8884 0.8586
-10 -14 -18 1.9202 -0.6369
-10 -14 -17 -1.0204 -0.6343
-10 -14 -16 -1.8696 -2.1172
-10 -14 -15 1.1705 0.6011
-10 -14 -14 -2.1532 -0.8743
-10 -14 -13 3.4325 -1.2129
-10 -14 -12 1.0394 3.0897
-10 -14 -11 -2.4925 -0.1635
-10 -14 -10 -2.8957 -0.4755
-10 -14 -9 -5.4685 2.4540
-10 -14 -8 3.3560 1.3831
-10 -14 -7 -0.5158 -2.9363
-10 -14 -6 2.2179 0.0072
-10 -14 -5 4.3736 0.6748
-10 -14 -4 2.0053 -2.5831
-10 -14 -3 3.6203 1.3266
-10 -14 -2 -4.4610 -0.0751
-10 -14 -1 -1.8812 -1.0102
-10 -13 -20 -1.4798 2.7351
-10 -13 -19 0.4183 -1.0113
-10 -13 -18 4.8298 -3.9868
-10 -13 -17 0.8840 0.2185
-10 -13 -16 -0.0774 1.7183
-10 -13 -15 -2.6508 -0.7477
-10 -13 -14 -6.1917 -3.9328
-10 -13 -13 2.6782 2.6791
-10 -13 -12 3.0883 1.0240
-10 -13 -11 -1.0133 -7.7979
-10 -13 -10 -1.4490 2.2612
-10 -13 -9 -0.9408 5.3086
-10 -13 -8 2.4338 5.3862
-10 -13 -7 1.7723 0.8990
-10 -13 -6 1.8575 -3.1916
-10 -13 -5 -0.6716 0.4552
-10 -13 -4 -0.7444 -0.4167
-10 -13 -3 -0.0292 -1.7240
-10 -13 -2 -3.3597 -6.0084
-10 -13 -1 0.3805 0.0091
-10 -12 -21 -1.0109 0.0890
-10 -12 -20 0.8118 0.5397
-10 -12 -19 3.6420 -0.5028
-10 -12 -18 2.1304 0.8216
-10 -12 -17 -4.2314 -0.7015
-10 -12 -16 0.8970 -3.5654
-10 -12 -15 -0.0724 1.5224
-10 -12 -14 -4.2974 -1.1206
-10 -12 -13 3.7207 -2.2190
-10 -12 -12 -1.1615 2.9835
-10 -12 -11 0.4871 2.9472
-10 -12 -10 -2.9116 -0.9518
-10 -12 -9 -2.6194 1.0185
-10 -12 -8 2.3362 3.2532
-10 -12 -7 -5.1483 -3.4552
-10 -12 -6 6.4596 -1.1124
-10 -12 -5 8.5686 -0.1822
-10 -12 -4 1.0496 -4.3384
-10 -12 -3 -3.7144 -0.9184
-10 -12 -2 -0.7069 2.3615
-10 -12 -1 2.0190 1.9467
-10 -11 -20 -4.0932 3.6488
-10 -11 -19 0.7611 -2.8598
-10 -11 -18 6.5798 -3.9185
-10 -11 -17 1.2463 0.2143
-10 -11 -16 0.4467 -2.3961
-10 -11 -15 -1.2681 -1.5090
-10 -11 -14 -6.4185 -1.4476
-10 -11 -13 -1.6959 5.5031
-10 -11 -12 3.5375 1.8064
-10 -11 -11 3.0491 -4.0940
-10 -11 -10 -1.7889 0.7814
-10 -11 -9 -0.3674 0.9896
-10 -11 -8 1.5003 6.0227
-10 -11 -7 -2.2191 1.1855
-10 -11 -6 1.5864 -2.7557
-10 -11 -5 3.1991 -2.5242
-10 -11 -4 0.4582 -0.0161
-10 -11 -3 -2.6670 0.0160
-10 -11 -2 -2.2318 -8.3000
-10 -11 -1 -1.2635 0.8279
-10 -10 -23 1.3053 -0.0860
-10 -10 -22 -0.8026 -0.6962
-10 -10 -20 -1.1283 1.5686
-10 -10 -19 4.8914 -2.6309
-10 -10 -18 4.4374 1.8981
-10 -10 -17 -7.8746 -0.9943
-10 -10 -16 1.5138 -3.2608
-10 -10 -15 -0.0305 3.3447
-10 -10 -14 -4.4594 0.2678
-10 -10 -13 1.3870 -3.4871
-10 -10 -12 -3.4292 1.1631
-10 -10 -11 1.2800 4.9305
-10 -10 -10 -0.8843 -2.8645
-10 -10 -9 5.0539 -1.2757
-10 -10 -8 0.0251 2.9861
-10 -10 -7 -6.0099 -2.7361
-10 -10 -6 8.3281 1.8797
-10 -10 -5 6.1902 0.5459
-10 -10 -4 -0.3335 -5.4490
-10 -10 -3 -7.3912 -3.0948
-10 -10 -2 4.6130 2.9292
-10 -10 -1 1.0882 3.7228
-10 -9 -23 1.4020 0.1331
-10 -9 -22 1.7643 1.9839
-10 -9 -21 -0.8952 2.6787
-10 -9 -20 -7.0882 3.4259
-10 -9 -19 -1.1011 -3.5159
-10 -9 -18 5.2284 -2.9183
-10 -9 -17 2.8890 -2.4057
-10 -9 -16 0.9368 -3.2626
-10 -9 -15 0.7072 -0.2038
-10 -9 -14 -3.1860 -0.9482
-10 -9 -13 -6.7235 6.5221
-10 -9 -12 1.2379 -0.1802
-10 -9 -11 4.7755 1.5938
-10 -9 -10 0.3963 3.2522
-10 -9 -9 2.9326 -5.9743
-10 -9 -8 -0.2900 1.9033
-10 -9 -7 -4.5905 5.4295
-10 -9 -6 -0.3240 2.6857
-10 -9 -5 3.4980 -6.4209
-10 -9 -4 0.8136 -4.4171
-10 -9 -3 -5.6746 -0.5746
-10 -9 -2 -0.8915 -7.9273
-10 -9 -1 2.6585 3.1724
-10 -8 -24 0.4752 -2.4025
-10 -8 -23 2.3405 0.6105
-10 -8 -22 -0.0290 -2.2204
-10 -8 -21 1.4578 0.6301
-10 -8 -20 -3.4948 3.1558
-10 -8 -19 2.7708 -2.3552
-10 -8 -18 7.2897 2.4003
-10 -8 -17 -7.6458 0.4447
-10 -8 -16 -1.9197 -3.6935
-10 -8 -15 -1.5030 0.4125
-10 -8 -14 -1.3911 1.9342
-10 -8 -13 -0.2081 -1.7721
-10 -8 -12 -1.9575 0.8665
-10 -8 -11 1.5896 5.8353
-10 -8 -10 -1.1286 -5.5285
-10 -8 -9 8.4509 -3.4078
-10 -8 -8 0.3862 5.2299
-10 -8 -7 -4.3524 -2.7340
-10 -8 -6 5.8249 1.0552
-10 -8 -5 2.2704 2.9377
-10 -8 -4 -2.0561 -4.3142
-10 -8 -3 -4.4027 -2.9926
-10 -8 -2 7.7841 3.0897
-10 -8 -1 -6.5877 2.2328
-10 -7 -24 2.7635 -0.8563
-10 -7 -23 1.1468 0.0751
-10 -7 -22 2.7498 0.7082
-10 -7 -21 0.8074 2.2480
-10 -7 -20 -7.3278 2.7749
-10 -7 -19 -3.6537 -3.2160
-10 -7 -18 2.8541 -1.3990
-10 -7 -17 4.7455 -6.6444
-10 -7 -16 0.2217 -3.7203
-10 -7 -15 1.4922 1.4842
-10 -7 -14 -1.6219 1.1327
-10 -7 -13 -7.9299 7.2903
-10 -7 -12 0.2031 -0.0321
-10 -7 -11 4.1610 4.8539
-10 -7 -10 3.1795 3.1535
-10 -7 -9 2.7546 -8.0275
-10 -7 -8 -4.0644 -4.1336
-10 -7 -7 -2.6912 7.2746
-10 -7 -6 1.9453 6.3463
-10 -7 -5 3.3803 -10.0660
-10 -7 -4 -0.6798 -3.7912
-10 -7 -3 -5.6063 -3.0941
-10 -7 -2 -1.1992 -8.1546
-10 -7 -1 1.9840 7.6881
-10 -6 -24 -1.3602 -2.5947
-10 -6 -23 2.0374 2.4353
-10 -6 -22 2.7135 -2.9425
-10 -6 -21 2.8270 -2.2306
-10 -6 -20 -5.8123 3.1254
-10 -6 -19 1.6377 -0.3642
-10 -6 -18 7.8530 1.9068
-10 -6 -17 -4.5863 3.0778
-10 -6 -16 -5.0741 -3.4916
-10 -6 -15 -4.6442 -3.7062
-10 -6 -14 1.1219 3.2350
-10 -6 -13 -1.1470 0.9024
-10 -6 -12 1.9259 0.3790
-10 -6 -11 2.9071 5.6648
-10 -6 -10 -1.9025 -4.7707
-10 -6 -9 6.4086 -6.3861
-10 -6 -8 1.9125 5.8799
-10 -6 -7 -2.2588 -0.1628
-10 -6 -6 -0.7229 -1.8661
-10 -6 -5 0.4397 5.3571
-10 -6 -4 1.7550 -2.0033
-10 -6 -3 -0.7148 -2.8699
-10 -6 -2 6.3729 3.1152
-10 -6 -1 -15.1642 -0.9178
-10 -5 -25 -1.3286 1.5556
-10 -5 -24 3.2158 -0.6474
-10 -5 -23 1.2730 0.5893
-10 -5 -22 1.9034 -2.5191
-10 -5 -21 1.4277 0.1795
-10 -5 -20 -5.5217 1.4177
-10 -5 -19 -5.0704 -1.5651
-10 -5 -18 1.6736 1.3814
-10 -5 -17 3.5683 -8.0920
-10 -5 -16 0.3569 -3.0182
-10 -5 -15 2.4109 0.8076
-10 -5 -14 -3.9627 1.5870
-10 -5 -13 -6.7969 8.2880
-10 -5 -12 -0.0564 3.4525
-10 -5 -11 4.5871 5.4866
-10 -5 -10 8.6727 0.5740
-10 -5 -9 1.7433 -8.3029
-10 -5 -8 -9.9581 -9.1811
-10 -5 -7 -2.8402 5.8872
-10 -5 -6 5.6300 7.0045
-10 -5 -5 4.4826 -9.3675
-10 -5 -4 -2.1532 -0.4889
-10 -5 -3 -2.3500 -1.9406
-10 -5 -2 -0.1236 -5.8990
-10 -5 -1 -1.8823 7.5513
-10 -4 -26 1.2950 0.9516
-10 -4 -25 0.2649 1.0456
-10 -4 -24 -0.9531 -0.8434
-10 -4 -23 0.2529 1.7288
-10 -4 -22 3.9283 -2.5247
-10 -4 -21 3.4468 -4.2566
-10 -4 -20 -6.6293 2.2000
-10 -4 -19 1.1786 1.7608
-10 -4 -18 4.4085 -0.8014
-10 -4 -17 -2.1444 5.4701
-10 -4 -16 -3.6451 -1.8523
-10 -4 -15 -4.8064 -5.3163
-10 -4 -14 -0.6201 2.8461
-10 -4 -13 -1.8517 1.2262
-10 -4 -12 5.8373 1.8803
-10 -4 -11 3.8467 3.2814
-10 -4 -10 -0.0941 -2.0773
-10 -4 -9 1.9273 -4.4579
-10 -4 -8 2.9034 2.8183
-10 -4 -7 1.2168 1.6562
-10 -4 -6 -8.7322 -2.6384
-10 -4 -5 -3.2089 5.9487
-10 -4 -4 3.9193 -2.0606
-10 -4 -3 4.0305 -6.4239
-10 -4 -2 5.6375 3.6398
-10 -4 -1 -22.1542 -0.0562
-10 -3 -26 -1.8452 4.2462
-10 -3 -25 -2.8740 0.9754
-10 -3 -24 3.5047 -1.0575
-10 -3 -23 1.9970 1.1772
-10 -3 -22 -0.2561 -6.1916
-10 -3 -21 2.1555 -1.1478
-10 -3 -20 -3.1713 0.6876
-10 -3 -19 -7.5553 -0.9003
-10 -3 -18 0.7187 3.5417
-10 -3 -17 2.5349 -5.8939
-10 -3 -16 0.7426 0.9864
-10 -3 -15 4.2736 0.3074
-10 -3 -14 -3.4128 -2.9248
-10 -3 -13 -3.4576 7.1603
-10 -3 -12 0.0245 9.6645
-10 -3 -11 2.2151 1.9999
-10 -3 -10 8.0154 -4.1088
-10 -3 -9 0.0434 -3.8065
-10 -3 -8 -10.1190 -12.0462
-10 -3 -7 -2.6860 2.4564
-10 -3 -6 5.2272 9.3389
-10 -3 -5 5.6255 -6.1545
-10 -3 -4 0.4378 0.6173
-10 -3 -3 1.5045 -2.5205
-10 -3 -2 -1.0962 -2.3883
-10 -3 -1 -4.3671 7.0873
-10 -2 -26 0.9935 0.4786
-10 -2 -25 0.9695 3.1654
-10 -2 -24 1.7631 -0.1391
-10 -2 -23 -0.6903 -1.2361
-10 -2 -22 1.8353 -1.2190
-10 -2 -21 3.4512 -5.1980
-10 -2 -20 -3.9282 1.1361
-10 -2 -19 -0.0230 4.5834
-10 -2 -18 -2.0509 -1.7602
-10 -2 -17 -1.0594 6.4644
-10 -2 -16 0.6911 -0.4017
-10 -2 -15 -2.8947 -5.3009
-10 -2 -14 -3.6070 1.8809
-10 -2 -13 -1.0312 0.0418
-10 -2 -12 9.2376 2.4730
-10 -2 -11 3.5580 2.7600
-10 -2 -10 0.0190 -2.2713
-10 -2 -9 -1.1257 -4.3086
-10 -2 -8 3.0265 1.1851
-10 -2 -7 1.9020 2.9830
-10 -2 -6 -15.2338 -0.7063
-10 -2 -5 -4.5116 5.8093
-10 -2 -4 6.3334 -2.1600
-10 -2 -3 6.3674 -9.4285
-10 -2 -2 6.5686 2.3387
-10 -2 -1 -18.8279 2.0358
-10 -1 -26 -1.0826 6.5351
-10 -1 -25 -4.4440 0.0427
-10 -1 -24 1.5646 -2.9790
-10 -1 -23 2.8684 0.4349
-10 -1 -22 -0.6334 -7.6559
-10 -1 -21 3.4992 -0.2610
-10 -1 -20 -0.6154 1.4907
-10 -1 -19 -10.8295 -0.4134
-10 -1 -18 0.3770 4.9356
-10 -1 -17 3.3528 -2.1833
-10 -1 -16 0.3894 1.5944
-10 -1 -15 4.0511 0.2746
-10 -1 -14 -1.3359 -6.1415
-10 -1 -13 -0.0178 2.9431
-10 -1 -12 -0.3435 16.8903
-10 -1 -11 2.8261 -0.6172
-10 -1 -10 2.5410 -10.3659
-10 -1 -9 -6.7877 -0.0882
-10 -1 -8 -2.9070 -13.2556
-10 -1 -7 2.4089 0.1811
-10 -1 -6 1.6412 11.6067
-10 -1 -5 2.2797 -1.6817
-10 -1 -4 0.5029 2.7643
-10 -1 -3 7.6442 -1.8353
-10 -1 -2 -1.0895 -1.3003
-10 -1 -1 -9.5367 3.3719
-9 -20 -1 -0.1546 -0.2835
-9 -19 -12 0.1643 -1.0269
-9 -19 -11 2.2124 -0.0637
-9 -19 -10 -1.8342 1.3513
-9 -19 -9 -3.2140 1.7120
-9 -19 -8 -1.3268 -2.0819
-9 -19 -7 -0.7163 -1.1220
-9 -19 -6 0.5635 0.0094
-9 -19 -5 0.0726 1.4947
-9 -19 -4 3.6798 3.3050
-9 -19 -3 -1.1566 -3.5048
-9 -19 -2 1.7968 1.1324
-9 -19 -1 2.4351 3.2651
-9 -18 -15 0.5745 0.6631
-9 -18 -14 -0.2146 -1.4081
-9 -18 -13 0.0890 0.9285
-9 -18 -12 1.8563 -1.3751
-9 -18 -11 -0.4816 -1.4593
-9 -18 -10 -1.9971 -2.1625
-9 -18 -9 -3.3101 -1.8581
-9 -18 -8 -1.0788 4.7682
-9 -18 -7 5.6666 1.3025
-9 -18 -6 1.5553 1.4108
-9 -18 -5 -2.2101 1.4907
-9 -18 -4 -0.8089 -1.4529
-9 -18 -3 0.7372 -0.4915
-9 -18 -2 1.8007 4.2519
-9 -18 -1 -1.0119 0.2171
-9 -17 -15 -3.8455 0.8221
-9 -17 -14 1.4693 0.8109
-9 -17 -13 1.7615 -1.2657
-9 -17 -12 -0.7869 -1.2780
-9 -17 -11 2.0454 0.5076
-9 -17 -10 -2.5009 0.7845
-9 -17 -9 -1.4855 2.4621
-9 -17 -8 -4.3401 -2.4354
-9 -17 -7 -1.1856 -1.1257
-9 -17 -6 0.9001 1.9433
-9 -17 -5 2.5430 -0.1733
-9 -17 -4 7.7683 0.5750
-9 -17 -3 -1.5274 -3.0053
-9 -17 -2 1.4100 4.2379
-9 -17 -1 -0.0796 3.7925
-9 -16 -18 -1.6448 2.1600
-9 -16 -17 0.5966 -0.4979
-9 -16 -16 3.3168 -0.1440
-9 -16 -15 -0.9668 0.3856
-9 -16 -14 -2.9888 -0.8921
-9 -16 -13 -0.3850 -0.7287
-9 -16 -12 2.1022 -3.0758
-9 -16 -11 0.0716 -1.1454
-9 -16 -10 -2.1735 -3.1999
-9 -16 -9 -1.4744 2.0474
-9 -16 -8 0.1788 5.0743
-9 -16 -7 4.3106 0.1588
-9 -16 -6 2.0800 4.1644
-9 -16 -5 -0.2541 0.1794
-9 -16 -4 -3.6735 -0.5885
-9 -16 -3 -2.0297 -2.3232
-9 -16 -2 3.8804 1.7643
-9 -16 -1 -0.2283 1.4328
-9 -15 -19 0.5711 -0.3757
-9 -15 -18 0.4037 -0.0099
-9 -15 -17 3.1622 -1.3026
-9 -15 -16 1.2906 -0.3985
-9 -15 -15 -5.5545 0.2916
-9 -15 -14 1.7894 0.1032
-9 -15 -13 0.7503 -1.0955
-9 -15 -12 0.8799 -1.5004
-9 -15 -11 0.6404 0.9753
-9 -15 -10 -4.4751 2.2152
-9 -15 -9 -0.1405 2.8272
-9 -15 -8 -4.5573 -2.5305
-9 -15 -7 0.3450 -0.1794
-9 -15 -6 -0.3083 0.8315
-9 -15 -5 4.8015 -3.3962
-9 -15 -4 10.4807 -0.1470
-9 -15 -3 -2.8432 -0.6991
-9 -15 -2 -1.8128 5.4246
-9 -15 -1 -1.7134 1.6196
-9 -14 -21 -0.4499 1.5159
-9 -14 -20 0.6714 0.1979
-9 -14 -19 -0.4981 1.6291
-9 -14 -18 -3.0213 0.3917
-9 -14 -17 3.1643 -2.9468
-9 -14 -16 5.5804 -0.2233
-9 -14 -15 -2.4920 -0.8629
-9 -14 -14 -4.3611 0.8347
-9 -14 -13 0.2825 -1.5492
-9 -14 -12 2.5068 -3.9199
-9 -14 -11 -2.6454 1.5438
-9 -14 -10 -1.9220 -3.2617
-9 -14 -9 1.5372 3.1582
-9 -14 -8 1.7763 5.4687
-9 -14 -7 2.1921 4.1290
-9 -14 -6 -1.3735 3.4429
-9 -14 -5 4.5304 -5.4867
-9 -14 -4 -2.1904 -1.2164
-9 -14 -3 -7.3265 -2.6532
-9 -14 -2 3.6770 0.3431
-9 -14 -1 1.2642 0.5651
-9 -13 -22 -1.4620 -0.2781
-9 -13 -21 0.1668 2.5945
-9 -13 -20 0.2717 0.3355
-9 -13 -19 2.4359 -2.7433
-9 -13 -18 1.8672 1.2900
-9 -13 -17 2.9063 0.0876
-9 -13 -16 -1.3424 -2.7494
-9 -13 -15 -4.2373 -1.6982
-9 -13 -14 2.5192 2.5601
-9 -13 -13 -2.9518 0.8777
-9 -13 -12 1.8777 -1.6127
-9 -13 -11 1.3043 -0.3891
-9 -13 -10 -3.6865 1.3319
-9 -13 -9 -3.7698 2.7433
-9 -13 -8 -3.4829 -1.5373
-9 -13 -7 4.7424 2.4190
-9 -13 -6 -2.0665 -1.3760
-9 -13 -5 6.2337 -10.3613
-9 -13 -4 11.0015 1.6179
-9 -13 -3 -1.7905 5.9727
-9 -13 -2 -5.3157 2.1806
-9 -13 -1 -4.1714 -0.8290
-9 -12 -23 0.3877 -0.9268
-9 -12 -22 0.1412 1.1816
-9 -12 -21 -0.0127 4.5076
-9 -12 -20 0.3523 0.9385
-9 -12 -19 -1.6739 1.1174
-9 -12 -18 -1.5926 -2.0428
-9 -12 -17 4.6729 -5.3673
-9 -12 -16 4.0576 -0.2144
-9 -12 -15 -2.6831 -2.8854
-9 -12 -14 -4.4424 2.7930
-9 -12 -13 1.0038 2.0574
-9 -12 -12 1.7484 -1.0916
-9 -12 -11 -3.7797 0.1190
-9 -12 -10 -0.3599 -3.4678
-9 -12 -9 0.9076 2.7146
-9 -12 -8 3.2892 3.1131
-9 -12 -7 2.3953 9.4632
-9 -12 -6 -3.6594 1.8970
-9 -12 -5 5.6610 -9.4183
-9 -12 -4 -0.0064 -1.9785
-9 -12 -3 -8.1447 -5.2081
-9 -12 -2 -1.5394 -0.4103
-9 -12 -1 1.3582 2.4896
-9 -11 -22 -1.1389 0.2524
-9 -11 -21 -1.0508 3.2615
-9 -11 -20 0.0387 -0.3369
-9 -11 -19 4.0688 -3.6140
-9 -11 -18 2.9854 0.1198
-9 -11 -17 1.7358 4.1754
-9 -11 -16 -5.2159 -3.6954
-9 -11 -15 -0.9408 -4.0718
-9 -11 -14 2.7141 4.5198
-9 -11 -13 -7.2201 1.2578
-9 -11 -12 -1.5577 0.5174
-9 -11 -11 2.5436 -1.2725
-9 -11 -10 4.0934 -3.8260
-9 -11 -9 -6.8407 -0.5723
-9 -11 -8 -1.8067 1.4965
-9 -11 -7 8.3083 7.8884
-9 -11 -6 -0.8776 -2.0356
-9 -11 -5 5.4159 -13.6216
-9 -11 -4 3.9865 2.9105
-9 -11 -3 0.7049 9.3924
-9 -11 -2 -6.3602 -4.4536
-9 -11 -1 -6.4690 -4.2983
-9 -10 -24 0.4213 0.0470
-9 -10 -21 -0.7900 6.0115
-9 -10 -20 -0.9238 1.0013
-9 -10 -19 -2.6814 1.1111
-9 -10 -18 -0.2109 -3.1672
-9 -10 -17 3.1143 -4.6873
-9 -10 -16 2.7027 -0.8690
-9 -10 -15 -1.6429 -5.5752
-9 -10 -14 -3.6618 2.3955
-9 -10 -13 2.7215 4.0763
-9 -10 -12 -0.4580 5.5127
-9 -10 -11 -1.3823 -1.0091
-9 -10 -10 2.9813 -4.3844
-9 -10 -9 -2.5735 1.3216
-9 -10 -8 1.3278 0.1549
-9 -10 -7 4.0455 12.7104
-9 -10 -6 -2.1796 1.7059
-9 -10 -5 -0.3539 -8.9711
-9 -10 -4 -0.4927 -5.7250
-9 -10 -3 -5.0691 -10.2354
-9 -10 -2 -4.9727 0.3160
-9 -10 -1 3.1768 3.4503
-9 -9 -25 0.3554 0.8396
-9 -9 -24 0.4050 0.0542
-9 -9 -23 -0.4168 -2.3665
-9 -9 -22 1.1484 0.4204
-9 -9 -21 -2.0243 0.2442
-9 -9 -20 0.4661 1.1440
-9 -9 -19 3.5645 -0.8414
-9 -9 -18 2.2269 -3.1440
-9 -9 -17 1.9915 5.0540
-9 -9 -16 -7.2692 -1.6557
-9 -9 -15 -0.7383 -2.8458
-9 -9 -14 0.7653 1.9519
-9 -9 -13 -4.5747 0.4550
-9 -9 -12 -3.4910 3.5406
-9 -9 -11 0.3896 -2.3676
-9 -9 -10 9.0895 -4.2172
-9 -9 -9 -4.6478 -2.8097
-9 -9 -8 1.5596 1.4187
-9 -9 -7 5.2317 9.7030
-9 -9 -6 -0.4302 -2.8800
-9 -9 -5 5.3490 -8.8992
-9 -9 -4 -1.7570 3.6171
-9 -9 -3 3.6188 4.7763
-9 -9 -2 -6.6769 -9.9449
-9 -9 -1 -8.8350 0.5818
-9 -8 -25 -1.0924 -0.5936
-9 -8 -24 -1.2881 1.6518
-9 -8 -23 2.0703 -2.3834
-9 -8 -22 1.7000 -0.3478
-9 -8 -21 0.2830 4.9063
-9 -8 -20 -0.9291 0.3850
-9 -8 -19 -3.6460 2.0802
-9 -8 -18 0.7478 -4.3739
-9 -8 -17 -1.0192 -3.3312
-9 -8 -16 1.6844 -2.2942
-9 -8 -15 0.9220 -5.1159
-9 -8 -14 -2.4676 1.6781
-9 -8 -13 4.3411 2.6464
-9 -8 -12 -1.3733 11.1462
-9 -8 -11 -0.4079 1.8283
-9 -8 -10 4.5286 -3.9706
-9 -8 -9 -5.9847 -3.3277
-9 -8 -8 -2.8338 -2.3899
-9 -8 -7 6.6523 10.9177
-9 -8 -6 0.7679 1.1948
-9 -8 -5 -5.4459 -5.2089
-9 -8 -4 1.0114 -9.6100
-9 -8 -3 -3.0661 -10.6491
-9 -8 -2 -6.8402 3.0961
-9 -8 -1 5.4050 2.9355
-9 -7 -25 -0.2513 1.1242
-9 -7 -24 -1.0798 1.0248
-9 -7 -23 0.9247 -2.8464
-9 -7 -22 3.3824 -1.1836
-9 -7 -21 -2.7374 -2.6490
-9 -7 -20 1.5237 3.7566
-9 -7 -19 1.6618 1.4375
-9 -7 -18 1.3519 -5.6319
-9 -7 -17 4.5409 3.3339
-9 -7 -16 -6.9879 1.3879
-9 -7 -15 -4.7223 0.0468
-9 -7 -14 -2.5560 -0.3385
-9 -7 -13 0.7548 0.3256
-9 -7 -12 -3.6014 4.9275
-9 -7 -11 -1.0752 -4.0855
-9 -7 -10 9.3146 -3.9936
-9 -7 -9 -0.5422 -0.2084
-9 -7 -8 5.6274 -0.6744
-9 -7 -7 1.5110 5.7575
-9 -7 -6 -2.5869 2.7784
-9 -7 -5 2.0858 -4.5801
-9 -7 -4 -1.6933 0.9221
-9 -7 -3 7.9034 -0.3337
-9 -7 -2 -9.7104 -13.0004
-9 -7 -1 -10.7045 14.2374
-9 -6 -26 0.4545 1.2259
-9 -6 -25 -0.3147 -0.5179
-9 -6 -24 -2.4910 3.0107
-9 -6 -23 1.2226 -2.8767
-9 -6 -22 1.3617 -0.6179
-9 -6 -21 1.2265 2.5379
-9 -6 -20 -0.5254 -0.2516
-9 -6 -19 -2.7209 0.5454
-9 -6 -18 1.6187 -2.6140
-9 -6 -17 -4.1884 -0.0100
-9 -6 -16 -0.0720 -7.4675
-9 -6 -15 1.4081 -3.2754
-9 -6 -14 -2.0852 2.5087
-9 -6 -13 3.1517 1.6788
-9 -6 -12 0.5083 13.1905
-9 -6 -11 3.0761 3.9069
-9 -6 -10 2.7142 -4.8576
-9 -6 -9 -8.3273 -5.8451
-9 -6 -8 -4.0429 1.5366
-9 -6 -7 6.3126 4.2242
-9 -6 -6 3.7119 -3.0131
-9 -6 -5 -6.4320 0.5605
-9 -6 -4 3.7357 -9.4600
-9 -6 -3 -0.6899 -8.4654
-9 -6 -2 -9.4608 1.5502
-9 -6 -1 5.0771 4.1164
-9 -5 -26 -1.0350 -0.6368
-9 -5 -25 0.7586 1.0308
-9 -5 -24 -1.6269 2.3825
-9 -5 -23 1.2327 -1.6226
-9 -5 -22 3.4314 -3.1410
-9 -5 -21 -3.2293 -3.3518
-9 -5 -20 4.2819 4.4511
-9 -5 -19 -0.4330 0.7921
-9 -5 -18 -1.2140 -5.0412
-9 -5 -17 4.7471 1.9560
-9 -5 -16 -3.9461 2.1625
-9 -5 -15 -6.7308 1.9350
-9 -5 -14 -6.5909 0.8326
-9 -5 -13 6.1502 0.5285
-9 -5 -12 -0.7512 4.4377
-9 -5 -11 -1.9047 -4.0324
-9 -5 -10 8.0549 -4.8423
-9 -5 -9 1.8017 2.5199
-9 -5 -8 4.5867 -2.7447
-9 -5 -7 -1.4825 1.1157
-9 -5 -6 -4.5361 12.1484
-9 -5 -5 -2.0754 0.8264
-9 -5 -4 0.4562 -5.5814
-9 -5 -3 10.4625 -9.8132
-9 -5 -2 -10.4042 -12.7921
-9 -5 -1 -8.7443 24.1603
-9 -4 -27 0.8893 2.7847
-9 -4 -26 1.9067 2.1490
-9 -4 -25 -0.2889 0.9378
-9 -4 -24 -2.4323 1.9277
-9 -4 -23 1.7072 -3.5332
-9 -4 -22 1.1204 0.1756
-9 -4 -21 0.3111 -0.3030
-9 -4 -20 -1.4330 -1.9748
-9 -4 -19 -1.7606 -2.4964
-9 -4 -18 0.0666 0.5866
-9 -4 -17 -3.4547 5.7827
-9 -4 -16 1.6609 -11.1992
-9 -4 -15 -0.2260 -3.0398
-9 -4 -14 -4.4742 4.7716
-9 -4 -13 1.8428 0.2565
-9 -4 -12 4.5502 12.0855
-9 -4 -11 4.9792 8.1490
-9 -4 -10 2.0034 -6.3961
-9 -4 -9 -7.9873 -7.8714
-9 -4 -8 -6.4119 4.2540
-9 -4 -7 4.4699 -3.8200
-9 -4 -6 4.4523 -5.7326
-9 -4 -5 -3.6853 4.8074
-9 -4 -4 5.4715 -6.4473
-9 -4 -3 -1.3331 -1.2266
-9 -4 -2 -4.7303 0.0570
-9 -4 -1 4.3454 3.5605
-9 -3 -27 -0.7562 -0.0811
-9 -3 -26 -1.1132 0.1603
-9 -3 -25 4.5494 0.2015
-9 -3 -24 -1.1596 1.0963
-9 -3 -23 -0.0558 0.3913
-9 -3 -22 2.1671 -2.9318
-9 -3 -21 -3.0845 -3.5010
-9 -3 -20 5.1693 2.5478
-9 -3 -19 -1.3542 0.9276
-9 -3 -18 -2.3492 0.4389
-9 -3 -17 2.1812 -0.3944
-9 -3 -16 -0.7710 -0.5143
-9 -3 -15 -5.9674 3.2983
-9 -3 -14 -8.5808 2.9421
-9 -3 -13 8.4657 1.0591
-9 -3 -12 3.5762 1.0611
-9 -3 -11 -2.4430 -2.9004
-9 -3 -10 2.6450 -2.3483
-9 -3 -9 3.9343 3.9257
-9 -3 -8 3.6762 -5.4014
-9 -3 -7 -2.6748 -5.1563
-9 -3 -6 -3.7580 17.2236
-9 -3 -5 -7.5311 7.4052
-9 -3 -4 1.8669 -10.3136
-9 -3 -3 8.6581 -17.2868
-9 -3 -2 -10.7089 -11.5710
-9 -3 -1 -1.2737 28.1533
-9 -2 -27 0.9001 2.3182
-9 -2 -26 4.4361 1.4443
-9 -2 -25 -0.6355 2.6298
-9 -2 -24 -2.9615 0.2205
-9 -2 -23 2.1736 -5.0545
-9 -2 -22 2.2106 1.4562
-9 -2 -21 -0.2910 -2.8924
-9 -2 -20 -2.9115 -2.6715
-9 -2 -19 -2.1636 -2.6150
-9 -2 -18 -3.2287 1.5190
-9 -2 -17 -1.6177 9.3415
-9 -2 -16 5.2319 -7.4675
-9 -2 -15 0.2832 -0.3148
-9 -2 -14 -6.7380 3.7328
-9 -2 -13 2.3184 -3.4777
-9 -2 -12 9.2616 5.5552
-9 -2 -11 1.2082 7.8847
-9 -2 -10 0.0896 -2.4052
-9 -2 -9 -5.3723 -5.6206
-9 -2 -8 -10.1791 1.7780
-9 -2 -7 3.2660 -9.6172
-9 -2 -6 7.1226 -2.7581
-9 -2 -5 0.5277 9.8129
-9 -2 -4 8.0780 -5.3612
-9 -2 -3 -3.5936 3.0645
-9 -2 -2 -4.5465 2.4816
-9 -2 -1 3.4049 1.7276
-9 -1 -28 -0.1911 0.2608
-9 -1 -27 -2.0397 -0.2410
-9 -1 -26 -0.3987 1.0181
-9 -1 -25 7.8474 -0.1617
-9 -1 -24 -0.2902 -0.2831
-9 -1 -23 -0.7934 1.1304
-9 -1 -22 1.1458 -2.1499
-9 -1 -21 -4.2702 -1.4835
-9 -1 -20 2.3174 0.5957
-9 -1 -19 -1.0994 0.5726
-9 -1 -18 -1.0388 5.3144
-9 -1 -17 -0.6301 -1.2614
-9 -1 -16 -0.7208 -3.3911
-9 -1 -15 -3.6426 1.9140
-9 -1 -14 -4.3812 5.1229
-9 -1 -13 7.0124 0.6667
-9 -1 -12 3.4071 -1.6343
-9 -1 -11 1.9525 -1.5974
-9 -1 -10 0.1748 -1.2600
-9 -1 -9 0.1826 2.5441
-9 -1 -8 1.7143 -8.5654
-9 -1 -7 -0.0186 -3.6461
-9 -1 -6 -2.4710 20.7207
-9 -1 -5 -15.0971 5.1418
-9 -1 -4 1.4284 -12.0530
-9 -1 -3 9.9252 -9.6762
-9 -1 -2 -4.5687 -11.0641
-9 -1 -1 3.7857 13.6343
-8 -21 -3 2.4017 1.7660
-8 -21 -2 4.2042 1.5800
-8 -21 -1 -0.0800 -1.8491
-8 -20 -12 3.6374 -1.0386
-8 -20 -11 -1.7303 -2.4397
-8 -20 -10 1.6374 0.3032
-8 -20 -9 0.6495 3.3741
-8 -20 -8 -6.4461 1.4472
-8 -20 -7 -1.8581 -3.9496
-8 -20 -6 -0.3336 -1.0887
-8 -20 -5 4.8784 3.1155
-8 -20 -4 2.4550 -0.6340
-8 -20 -3 -2.3206 2.5518
-8 -20 -2 -1.4742 0.4150
-8 -20 -1 3.5763 -2.6745
-8 -19 -15 -0.3127 -0.8935
-8 -19 -14 -1.6482 1.2902
-8 -19 -13 0.7527 -1.3950
-8 -19 -12 1.0455 0.5940
-8 -19 -11 -0.0681 -1.5467
-8 -19 -10 -2.5504 -3.0555
-8 -19 -9 -1.6303 3.1593
-8 -19 -8 2.8131 0.2098
-8 -19 -7 -0.7832 -0.2618
-8 -19 -6 1.7352 0.4614
-8 -19 -5 0.2033 1.2815
-8 -19 -4 -4.3103 1.3765
-8 -19 -3 2.7303 2.3399
-8 -19 -2 6.1896 2.5403
-8 -19 -1 -0.7565 -4.4282
-8 -18 -17 -0.9125 -1.3838
-8 -18 -15 4.1970 2.3251
-8 -18 -14 -3.0614 1.1234
-8 -18 -13 -0.4887 -1.8138
-8 -18 -12 5.7311 -0.7206
-8 -18 -11 -5.5700 -0.9201
-8 -18 -10 1.5861 -0.8210
-8 -18 -9 1.5875 1.7086
-8 -18 -8 -7.8861 3.1326
-8 -18 -7 -3.2641 -1.7001
-8 -18 -6 3.2602 -0.7990
-8 -18 -5 5.9299 1.7767
-8 -18 -4 0.5188 -4.1592
-8 -18 -3 0.6245 2.0052
-8 -18 -2 -0.1305 3.5472
-8 -18 -1 4.9992 -2.0496
-8 -17 -18 0.3597 1.2920
-8 -17 -17 -0.2953 2.6809
-8 -17 -16 0.2518 -3.4706
-8 -17 -15 1.1488 -1.7465
-8 -17 -14 -1.4940 3.8386
-8 -17 -13 -0.6333 -2.0466
-8 -17 -12 1.4137 -1.2676
-8 -17 -11 -0.2010 -2.8308
-8 -17 -10 -2.4560 -2.5806
-8 -17 -9 0.1431 1.5781
-8 -17 -8 1.8427 1.5842
-8 -17 -7 -1.9513 4.0522
-8 -17 -6 3.8022 0.9510
-8 -17 -5 1.7580 2.0500
-8 -17 -4 -3.5276 -0.3341
-8 -17 -3 -0.1432 1.9648
-8 -17 -2 2.6050 -0.0583
-8 -17 -1 -0.9095 -6.1236
-8 -16 -19 0.9596 2.7383
-8 -16 -18 4.0405 -1.0701
-8 -16 -17 -1.4104 -2.9568
-8 -16 -16 -1.8621 -2.4633
-8 -16 -15 6.2299 2.1347
-8 -16 -14 -6.1317 1.8221
-8 -16 -13 -0.7051 -2.3903
-8 -16 -12 6.7521 0.5418
-8 -16 -11 -5.1054 2.2150
-8 -16 -10 -0.0376 -0.1468
-8 -16 -9 -0.7089 -3.1147
-8 -16 -8 -5.9018 2.1468
-8 -16 -7 -3.9265 2.5669
-8 -16 -6 7.6347 -0.4217
-8 -16 -5 2.7600 -0.2837
-8 -16 -4 -1.8501 -6.5245
-8 -16 -3 8.1673 1.1927
-8 -16 -2 0.5115 4.3882
-8 -16 -1 0.6065 -1.1525
-8 -15 -20 -1.1164 2.9297
-8 -15 -19 -0.8016 1.3058
-8 -15 -18 1.0866 2.2181
-8 -15 -17 0.2664 2.4918
-8 -15 -16 -0.5008 -9.5742
-8 -15 -15 2.8309 -1.9245
-8 -15 -14 0.1542 5.6390
-8 -15 -13 -2.3516 -3.4585
-8 -15 -12 0.2049 -0.4586
-8 -15 -11 0.8495 -1.7706
-8 -15 -10 -2.3760 0.1402
-8 -15 -9 -0.7229 -0.7281
-8 -15 -8 2.0151 0.6810
-8 -15 -7 -0.1016 7.3665
-8 -15 -6 2.7327 2.9211
-8 -15 -5 -0.5414 -0.1954
-8 -15 -4 -0.1080 -3.8763
-8 -15 -3 -0.0325 4.2833
-8 -15 -2 -3.0360 -1.7860
-8 -15 -1 -1.4523 -7.2552
-8 -14 -22 -2.1111 1.2278
-8 -14 -21 -0.5564 -1.0625
-8 -14 -20 -0.5788 1.2034
-8 -14 -19 -1.3031 3.8201
-8 -14 -18 8.3466 -3.2908
-8 -14 -17 1.7969 -3.6444
-8 -14 -16 -3.6137 -0.9648
-8 -14 -15 5.5125 0.3842
-8 -14 -14 -5.7784 1.0740
-8 -14 -13 -0.4335 1.9185
-8 -14 -12 2.3741 0.0121
-8 -14 -11 -5.5383 0.0021
-8 -14 -10 -1.5853 2.7997
-8 -14 -9 0.6804 -3.5026
-8 -14 -8 -2.8748 -0.8693
-8 -14 -7 -3.1528 1.4550
-8 -14 -6 10.3873 0.0646
-8 -14 -5 -2.8338 0.1488
-8 -14 -4 -0.7624 -8.8729
-8 -14 -3 14.2798 0.6035
-8 -14 -2 0.2819 7.0651
-8 -14 -1 -7.2977 0.0792
-8 -13 -23 -0.1430 1.0626
-8 -13 -22 0.9287 -0.1618
-8 -13 -21 1.4919 -1.6621
-8 -13 -20 -0.6044 5.8949
-8 -13 -19 -1.4979 0.7256
-8 -13 -18 1.7371 0.4756
-8 -13 -17 0.6924 4.2278
-8 -13 -16 -0.5886 -11.7765
-8 -13 -15 2.5514 -2.4481
-8 -13 -14 0.7949 4.1901
-8 -13 -13 -3.4377 -3.3159
-8 -13 -12 -1.4175 1.4486
-8 -13 -11 1.5179 0.6134
-8 -13 -10 -2.7939 0.6129
-8 -13 -9 -1.3252 -3.4562
-8 -13 -8 2.9211 4.2026
-8 -13 -7 4.8553 7.5307
-8 -13 -6 2.0595 5.0635
-8 -13 -5 -7.0418 -1.2956
-8 -13 -4 2.2636 -10.9975
-8 -13 -3 1.6042 4.0955
-8 -13 -2 -7.1579 -1.4111
-8 -13 -1 -1.3396 -5.7633
-8 -12 -24 -0.8373 0.5831
-8 -12 -23 -1.0906 -0.2757
-8 -12 -22 -1.7638 1.5934
-8 -12 -21 1.1891 0.2868
-8 -12 -20 0.1061 1.3685
-8 -12 -19 -5.6589 1.5767
-8 -12 -18 10.3599 -4.0847
-8 -12 -17 4.7031 -2.3553
-8 -12 -16 -6.6637 2.7823
-8 -12 -15 1.9852 -2.7305
-8 -12 -14 -2.9493 -2.2389
-8 -12 -13 0.1410 8.6782
-8 -12 -12 -0.2725 0.2766
-8 -12 -11 -4.8985 -7.4182
-8 -12 -10 -5.6626 0.8051
-8 -12 -9 4.8427 0.8772
-8 -12 -8 2.4982 0.9944
-8 -12 -7 -0.6454 -2.3008
-8 -12 -6 9.2744 -0.6048
-8 -12 -5 -8.1149 3.6978
-8 -12 -4 0.6443 -8.4024
-8 -12 -3 15.3922 -3.0917
-8 -12 -2 -1.0034 7.9261
-8 -12 -1 -15.1071 3.0416
-8 -11 -25 -0.3448 0.3326
-8 -11 -24 -0.4608 -0.5869
-8 -11 -23 -0.7432 1.7375
-8 -11 -22 -0.2013 0.8593
-8 -11 -21 3.0867 -2.3876
-8 -11 -20 0.2635 6.3974
-8 -11 -19 -2.2117 -1.6030
-8 -11 -18 1.5044 -1.7254
-8 -11 -17 0.9197 5.8724
-8 -11 -16 -1.8901 -8.6799
-8 -11 -15 0.3461 -4.0950
-8 -11 -14 1.4203 -0.3658
-8 -11 -13 -2.6429 -0.6274
-8 -11 -12 1.1068 2.4714
-8 -11 -11 1.0151 5.7819
-8 -11 -10 -4.3242 -0.0160
-8 -11 -9 1.0857 -6.0468
-8 -11 -8 3.1907 9.2131
-8 -11 -7 4.3769 4.5760
-8 -11 -6 1.8682 6.5042
-8 -11 -5 -7.9273 -2.2993
-8 -11 -4 -1.1794 -16.3639
-8 -11 -3 -1.5874 -1.5161
-8 -11 -2 -6.2383 -4.0847
-8 -11 -1 2.8495 1.0412
-8 -10 -21 2.0582 0.7060
-8 -10 -20 1.4146 0.6927
-8 -10 -19 -5.5655 -0.5410
-8 -10 -18 8.2753 -2.7827
-8 -10 -17 2.4252 -0.6675
-8 -10 -16 -5.4182 5.4311
-8 -10 -15 -0.3166 -5.2976
-8 -10 -14 -1.9013 -4.0010
-8 -10 -13 -2.4292 9.9635
-8 -10 -12 0.2145 1.1535
-8 -10 -11 0.4182 -7.6601
-8 -10 -10 -9.0870 -3.0774
-8 -10 -9 7.9007 2.0410
-8 -10 -8 7.2431 3.5509
-8 -10 -7 -2.0267 -2.5785
-8 -10 -6 4.9228 -2.9734
-8 -10 -5 -6.2422 2.6906
-8 -10 -4 3.2498 -1.9963
-8 -10 -3 9.3578 -6.7558
-8 -10 -2 -3.5943 6.8095
-8 -10 -1 -15.1275 7.6621
-8 -9 -26 0.9320 -1.2256
-8 -9 -25 -0.3150 1.0878
-8 -9 -24 0.5161 -1.2057
-8 -9 -21 3.6358 -4.1831
-8 -9 -20 1.6997 5.2538
-8 -9 -19 -1.9444 -3.2149
-8 -9 -18 -1.1644 -3.0379
-8 -9 -17 1.3710 4.8516
-8 -9 -16 -3.0455 -3.3660
-8 -9 -15 -0.7001 -3.8165
-8 -9 -14 2.6439 -4.0128
-8 -9 -13 -1.5374 0.6812
-8 -9 -12 5.1229 4.9598
-8 -9 -11 1.1092 11.2191
-8 -9 -10 -7.0801 -2.6928
-8 -9 -9 -0.4959 -5.2528
-8 -9 -8 2.8781 7.6075
-8 -9 -7 2.8006 -1.7647
-8 -9 -6 2.6310 7.4862
-8 -9 -5 -1.1854 -4.0109
-8 -9 -4 -8.1696 -16.1889
-8 -9 -3 -8.3416 -4.1362
-8 -9 -2 2.1387 -4.0261
-8 -9 -1 4.0220 6.7235
-8 -8 -26 1.1340 -0.8420
-8 -8 -25 -3.8466 2.5105
-8 -8 -24 -2.0872 -0.4775
-8 -8 -23 4.9639 -1.5886
-8 -8 -22 -2.0355 -0.7830
-8 -8 -21 2.5139 1.5754
-8 -8 -20 2.5322 -1.8979
-8 -8 -19 -2.6840 0.1130
-8 -8 -18 3.8589 -1.4227
-8 -8 -17 -1.1327 -2.5498
-8 -8 -16 -2.1132 7.5309
-8 -8 -15 -0.1811 -2.9806
-8 -8 -14 -0.9503 -2.9864
-8 -8 -13 -7.6023 6.7158
-8 -8 -12 0.6857 -0.6285
-8 -8 -11 1.2178 -4.5815
-8 -8 -10 -10.2684 -2.9109
-8 -8 -9 16.6637 -0.2191
-8 -8 -8 11.3070 1.0664
-8 -8 -7 -6.6656 1.8492
-8 -8 -6 -1.4136 -1.2221
-8 -8 -5 -1.6703 1.7347
-8 -8 -4 6.9106 3.4130
-8 -8 -3 -3.4418 -10.8954
-8 -8 -2 -6.8865 6.2304
-8 -8 -1 -4.3050 9.5207
-8 -7 -27 2.2830 -1.5125
-8 -7 -26 0.7848 0.0944
-8 -7 -25 -1.9871 1.2890
-8 -7 -24 1.8202 -3.4671
-8 -7 -23 -2.9935 7.2565
-8 -7 -22 -3.2909 3.5391
-8 -7 -21 4.0447 -6.4042
-8 -7 -20 2.7885 2.3741
-8 -7 -19 -0.8985 -2.8315
-8 -7 -18 -1.8432 -4.2110
-8 -7 -17 0.8717 3.0834
-8 -7 -16 -5.7263 2.3502
-8 -7 -15 -2.2306 -6.1413
-8 -7 -14 3.3483 -4.0126
-8 -7 -13 0.7312 3.5865
-8 -7 -12 8.2775 4.8321
-8 -7 -11 2.5937 11.3209
-8 -7 -10 -8.9668 -4.2558
-8 -7 -9 -3.8752 -1.5790
-8 -7 -8 3.6454 3.7767
-8 -7 -7 1.2174 -7.6977
-8 -7 -6 -1.1766 7.3287
-8 -7 -5 5.9658 -3.2683
-8 -7 -4 -10.3162 -16.5113
-8 -7 -3 -12.4976 -3.2120
-8 -7 -2 10.0910 3.5541
-8 -7 -1 5.4587 8.1369
-8 -6 -27 -0.8671 -1.2998
-8 -6 -26 2.2298 -0.5646
-8 -6 -25 -5.6808 3.2986
-8 -6 -24 0.2280 0.2944
-8 -6 -23 5.3874 -4.3042
-8 -6 -22 -3.5030 -1.0815
-8 -6 -21 4.4181 4.0205
-8 -6 -20 3.3848 -4.8987
-8 -6 -19 -2.1616 0.8391
-8 -6 -18 -0.0749 1.5624
-8 -6 -17 -1.0506 -5.7071
-8 -6 -16 -2.2251 3.8847
-8 -6 -15 -0.9098 2.5715
-8 -6 -14 2.2237 -0.6962
-8 -6 -13 -9.6232 3.0864
-8 -6 -12 2.4177 0.2134
-8 -6 -11 -0.8684 -2.6947
-8 -6 -10 -12.1721 0.2835
-8 -6 -9 20.7741 -0.9530
-8 -6 -8 15.2969 -3.7693
-8 -6 -7 -8.6110 5.2481
-8 -6 -6 -6.0066 0.3173
-8 -6 -5 2.0649 3.6688
-8 -6 -4 2.6213 5.0233
-8 -6 -3 -14.4619 -15.9182
-8 -6 -2 -4.8469 4.9803
-8 -6 -1 8.4073 8.8639
-8 -5 -27 2.8579 -1.8543
-8 -5 -26 1.9902 1.6454
-8 -5 -25 -2.7182 1.6894
-8 -5 -24 1.5486 -5.2237
-8 -5 -23 -2.5937 7.7155
-8 -5 -22 -1.7118 4.6728
-8 -5 -21 3.2175 -5.9135
-8 -5 -20 0.1557 -2.6253
-8 -5 -19 -1.6803 -1.9231
-8 -5 -18 0.9855 -4.4071
-8 -5 -17 2.9871 1.5712
-8 -5 -16 -8.9890 7.4407
-8 -5 -15 -3.4545 -9.3184
-8 -5 -14 4.0055 -0.8875
-8 -5 -13 -0.1306 6.1224
-8 -5 -12 10.6684 1.1666
-8 -5 -11 3.9226 9.1607
-8 -5 -10 -12.0188 -3.1267
-8 -5 -9 -4.6806 1.3153
-8 -5 -8 5.2191 -0.9780
-8 -5 -7 0.0830 -7.8833
-8 -5 -6 -5.2582 5.7849
-8 -5 -5 10.3629 -5.2716
-8 -5 -4 -4.3533 -11.7169
-8 -5 -3 -11.6209 -4.9727
-8 -5 -2 6.7375 10.0085
-8 -5 -1 7.0447 12.0586
-8 -4 -28 -1.1463 0.0064
-8 -4 -27 -1.3709 -1.4938
-8 -4 -26 3.2557 -0.0552
-8 -4 -25 -4.7923 2.5510
-8 -4 -24 2.1534 1.1254
-8 -4 -23 5.0354 -3.8031
-8 -4 -22 -3.3241 -1.2796
-8 -4 -21 4.2844 3.8288
-8 -4 -20 2.2130 -5.9154
-8 -4 -19 -0.8479 -0.3708
-8 -4 -18 -1.8259 5.0190
-8 -4 -17 -1.7176 -5.0284
-8 -4 -16 -6.1250 -1.9748
-8 -4 -15 -1.7010 7.5995
-8 -4 -14 7.5785 4.9902
-8 -4 -13 -9.2457 -0.9985
-8 -4 -12 3.9358 -2.8641
-8 -4 -11 0.9206 1.0335
-8 -4 -10 -10.0979 4.1944
-8 -4 -9 16.9068 -5.2837
-8 -4 -8 9.9014 -7.0854
-8 -4 -7 -9.5230 6.9864
-8 -4 -6 -5.2624 3.2143
-8 -4 -5 7.1278 6.0650
-8 -4 -4 -3.3471 1.4553
-8 -4 -3 -21.5456 -14.2663
-8 -4 -2 3.4472 1.5881
-8 -4 -1 17.6815 4.1400
-8 -3 -28 -1.8479 5.1291
-8 -3 -27 0.1313 -2.0282
-8 -3 -26 2.3263 0.6622
-8 -3 -25 0.6436 1.6573
-8 -3 -24 0.1704 -5.2777
-8 -3 -23 -1.6918 4.8104
-8 -3 -22 1.5971 4.3798
-8 -3 -21 1.2925 -2.8023
-8 -3 -20 -2.8560 -6.0687
-8 -3 -19 -4.3230 -1.6783
-8 -3 -18 2.3359 -4.4355
-8 -3 -17 5.0250 0.2749
-8 -3 -16 -7.7281 11.7766
-8 -3 -15 -1.4828 -7.4314
-8 -3 -14 2.5913 1.6987
-8 -3 -13 -6.1339 4.4371
-8 -3 -12 8.2183 -3.4405
-8 -3 -11 9.3549 7.3285
-8 -3 -10 -8.3577 -0.8268
-8 -3 -9 -3.6074 1.2301
-8 -3 -8 3.3549 -4.3140
-8 -3 -7 -3.9266 -6.8705
-8 -3 -6 -1.9701 1.1690
-8 -3 -5 10.3024 -3.9561
-8 -3 -4 -5.0854 0.2761
-8 -3 -3 -1.7818 -3.6723
-8 -3 -2 2.9498 12.0498
-8 -3 -1 -0.1419 10.1943
-8 -2 -28 -1.2805 -0.3749
-8 -2 -27 -0.9452 0.0396
-8 -2 -26 3.8911 -0.3277
-8 -2 -25 -2.6817 -0.0586
-8 -2 -24 4.0208 1.6685
-8 -2 -23 3.9358 -1.2976
-8 -2 -22 -3.0533 -1.0587
-8 -2 -21 1.0816 2.4824
-8 -2 -20 -0.2507 -3.2794
-8 -2 -19 1.5517 -0.5867
-8 -2 -18 -2.7933 3.2460
-8 -2 -17 -2.3985 -1.3549
-8 -2 -16 -9.3736 -3.0081
-8 -2 -15 -0.3855 6.3050
-8 -2 -14 11.1909 6.8923
-8 -2 -13 -7.0398 -1.3420
-8 -2 -12 5.1498 -6.3771
-8 -2 -11 0.1654 -0.2116
-8 -2 -10 -3.1439 7.4021
-8 -2 -9 12.2627 -3.7507
-8 -2 -8 1.1657 -7.1730
-8 -2 -7 -7.8736 3.5719
-8 -2 -6 -5.4376 4.5231
-8 -2 -5 8.5817 8.3574
-8 -2 -4 -10.5909 -3.4383
-8 -2 -3 -19.9787 -14.3880
-8 -2 -2 13.4349 1.4586
-8 -2 -1 17.1178 4.2014
-8 -1 -29 -1.1294 0.5015
-8 -1 -28 -0.5253 8.4973
-8 -1 -27 -2.6271 -0.8240
-8 -1 -26 0.9282 -1.3797
-8 -1 -25 4.2647 1.2048
-8 -1 -24 -0.1792 -5.3168
-8 -1 -23 -2.1495 1.5207
-8 -1 -22 1.4418 3.0072
-8 -1 -21 0.0846 -1.0694
-8 -1 -20 -2.0185 -7.3358
-8 -1 -19 -5.9840 -1.2848
-8 -1 -18 0.5728 -4.0695
-8 -1 -17 4.7002 0.2943
-8 -1 -16 -2.4711 16.4626
-8 -1 -15 3.4764 -2.2697
-8 -1 -14 1.5295 2.9226
-8 -1 -13 -11.3052 1.2450
-8 -1 -12 2.8553 -10.5625
-8 -1 -11 12.1042 3.0472
-8 -1 -10 -2.7921 0.8503
-8 -1 -9 -1.7791 0.7263
-8 -1 -8 -0.7531 -2.0264
-8 -1 -7 -9.1858 -3.7295
-8 -1 -6 1.7106 -2.9440
-8 -1 -5 11.5357 -1.0985
-8 -1 -4 -3.0512 7.6523
-8 -1 -3 7.4230 -0.7886
-8 -1 -2 1.6768 13.3873
-8 -1 -1 -12.0139 3.5751
-7 -22 -5 0.4962 0.6991
-7 -22 -4 1.4612 1.9783
-7 -22 -3 -0.0308 2.7259
-7 -22 -2 0.7335 -1.3979
-7 -22 -1 -0.3757 1.5876
-7 -21 -11 2.5425 0.7571
-7 -21 -10 -0.2750 -0.8753
-7 -21 -9 -0.5087 -1.4387
-7 -21 -8 1.1666 1.8526
-7 -21 -7 -5.9026 2.4459
-7 -21 -6 -0.5323 -0.0412
-7 -21 -5 2.5609 -3.5980
-7 -21 -4 0.9092 -0.6219
-7 -21 -3 -0.3095 1.5062
-7 -21 -2 0.2125 1.8744
-7 -21 -1 2.1428 1.3477
-7 -20 -14 -0.7002 0.1355
-7 -20 -13 -1.3218 0.9406
-7 -20 -12 2.1432 -2.4900
-7 -20 -11 0.8676 -2.1151
-7 -20 -10 -2.1153 0.7421
-7 -20 -9 0.7829 -2.7342
-7 -20 -8 -1.0466 2.6661
-7 -20 -7 -0.6605 3.1142
-7 -20 -6 -0.9599 -1.7230
-7 -20 -5 0.1254 -0.3191
-7 -20 -4 0.8932 4.1962
-7 -20 -3 1.6308 2.3033
-7 -20 -2 3.0145 -5.7702
-7 -20 -1 -2.3148 4.3649
-7 -19 -15 0.7573 -3.0406
-7 -19 -14 5.5974 2.0517
-7 -19 -13 -1.1065 1.0632
-7 -19 -12 -4.4568 -1.6246
-7 -19 -11 5.5103 2.2085
-7 -19 -10 -2.1204 -1.9246
-7 -19 -9 -3.4200 -5.0528
-7 -19 -8 0.8941 3.9057
-7 -19 -7 -4.7160 7.2716
-7 -19 -6 0.8575 -2.0805
-7 -19 -5 3.4686 -7.0973
-7 -19 -4 1.0714 1.3297
-7 -19 -3 -2.5764 2.7442
-7 -19 -2 3.7054 -0.2615
-7 -19 -1 2.8684 0.3415
-7 -18 -18 0.7642 1.9804
-7 -18 -17 1.3526 -1.2316
-7 -18 -14 0.0003 -0.5074
-7 -18 -13 -2.3969 3.9768
-7 -18 -12 1.5120 -3.6929
-7 -18 -11 1.0650 -3.0519
-7 -18 -10 -1.1257 -0.7151
-7 -18 -9 0.7977 -4.0557
-7 -18 -8 -1.3607 4.8787
-7 -18 -7 2.1750 4.9576
-7 -18 -6 -0.1267 1.6824
-7 -18 -5 -1.1246 -1.5507
-7 -18 -4 -0.6987 3.1258
-7 -18 -3 1.5631 -0.1248
-7 -18 -2 2.5007 -6.8438
-7 -18 -1 -2.9804 5.5548
-7 -17 -19 2.1450 0.1849
-7 -17 -18 -0.7702 0.0426
-7 -17 -17 0.1847 1.6984
-7 -17 -16 -2.1498 -0.0719
-7 -17 -15 -1.0642 -4.6863
-7 -17 -14 9.7882 0.1200
-7 -17 -13 -2.7440 2.2009
-7 -17 -12 -6.2852 -1.2049
-7 -17 -11 9.1992 3.1907
-7 -17 -10 -3.9493 -0.0943
-7 -17 -9 -9.0332 -4.7540
-7 -17 -8 -1.4934 3.7459
-7 -17 -7 2.5978 5.7414
-7 -17 -6 1.2540 -3.1224
-7 -17 -5 2.4540 -6.0245
-7 -17 -4 3.6914 1.2188
-7 -17 -3 -4.1145 -0.3137
-7 -17 -2 4.9645 -2.7223
-7 -17 -1 1.8223 3.0062
-7 -16 -20 -0.8087 1.3022
-7 -16 -19 -0.4257 1.8905
-7 -16 -18 1.5400 2.2460
-7 -16 -17 1.6143 -3.2410
-7 -16 -16 -3.0041 0.5822
-7 -16 -15 -0.2233 -2.9325
-7 -16 -14 2.9089 -2.3535
-7 -16 -13 -1.5668 6.2494
-7 -16 -12 -0.0369 -2.7458
-7 -16 -11 -0.9297 -1.8183
-7 -16 -10 1.0972 -2.7903
-7 -16 -9 1.6510 -3.4670
-7 -16 -8 -4.7409 4.0439
-7 -16 -7 1.5699 4.4258
-7 -16 -6 4.0507 5.8908
-7 -16 -5 -1.1644 -0.8362
-7 -16 -4 -2.1657 0.3826
-7 -16 -3 4.0392 -4.0382
-7 -16 -2 -1.7166 -1.7640
-7 -16 -1 -4.9893 3.2148
-7 -15 -21 -4.6932 1.8874
-7 -15 -20 1.0051 0.3458
-7 -15 -19 6.7951 -1.3965
-7 -15 -18 -1.2877 -0.8417
-7 -15 -17 2.5328 0.2501
-7 -15 -16 2.0024 -0.2440
-7 -15 -15 -5.4748 -3.9976
-7 -15 -14 8.2185 0.3821
-7 -15 -13 -3.9844 2.2577
-7 -15 -12 -7.2593 0.6658
-7 -15 -11 7.1562 5.2570
-7 -15 -10 -2.1143 -2.0524
-7 -15 -9 -9.2444 -4.6387
-7 -15 -8 -2.9710 1.9417
-7 -15 -7 8.2306 0.4413
-7 -15 -6 -2.0630 -1.0449
-7 -15 -5 3.0092 1.0595
-7 -15 -4 6.5252 0.7412
-7 -15 -3 -3.3080 -8.7676
-7 -15 -2 6.0028 -5.3006
-7 -15 -1 -1.5370 9.2596
-7 -14 -23 0.7161 -0.5812
-7 -14 -22 -0.1852 -2.3711
-7 -14 -21 -0.9002 1.4869
-7 -14 -20 1.1098 0.8364
-7 -14 -19 0.5132 4.8491
-7 -14 -18 0.8383 3.5422
-7 -14 -17 2.5327 -5.1610
-7 -14 -16 -2.3882 2.2495
-7 -14 -15 -0.7923 -5.2990
-7 -14 -14 1.7580 -5.2343
-7 -14 -13 -1.5823 6.1422
-7 -14 -12 0.2798 -1.5344
-7 -14 -11 -1.2307 -1.8453
-7 -14 -10 0.9504 -2.9636
-7 -14 -9 3.3208 1.9986
-7 -14 -8 -3.0502 1.5702
-7 -14 -7 -2.9071 2.6850
-7 -14 -6 4.2461 7.9562
-7 -14 -5 0.6993 1.5877
-7 -14 -4 -4.8271 -2.1798
-7 -14 -3 6.4310 -10.6786
-7 -14 -2 -1.5616 4.6383
-7 -14 -1 -6.6868 4.8410
-7 -13 -24 -0.2395 -0.6625
-7 -13 -23 -0.6115 0.7334
-7 -13 -22 0.4683 0.4167
-7 -13 -21 -3.8914 0.8399
-7 -13 -20 -2.1265 3.3127
-7 -13 -19 7.7687 0.6517
-7 -13 -18 -4.3201 -4.1194
-7 -13 -17 4.8639 -0.6732
-7 -13 -16 7.1600 1.3892
-7 -13 -15 -10.1714 -3.6172
-7 -13 -14 3.7373 -0.6573
-7 -13 -13 0.1085 -0.9428
-7 -13 -12 -6.4741 2.1975
-7 -13 -11 -2.0794 8.1931
-7 -13 -10 1.3207 -1.7230
-7 -13 -9 -4.4095 -5.8593
-7 -13 -8 -0.0447 -2.9715
-7 -13 -7 10.0322 -1.7466
-7 -13 -6 -5.3474 1.6575
-7 -13 -5 5.8088 8.3801
-7 -13 -4 4.8714 2.2354
-7 -13 -3 -5.1669 -17.9170
-7 -13 -2 4.8656 -7.1329
-7 -13 -1 -2.4124 14.1764
-7 -12 -25 0.7744 0.0154
-7 -12 -24 -1.1814 2.1227
-7 -12 -23 -0.0339 0.8489
-7 -12 -22 0.4239 -1.9285
-7 -12 -21 -1.2176 1.1425
-7 -12 -20 2.4964 -2.4893
-7 -12 -19 0.3035 5.5655
-7 -12 -18 -1.6247 5.0640
-7 -12 -17 4.6555 -5.6075
-7 -12 -16 0.4088 2.5748
-7 -12 -15 -2.4055 -7.0085
-7 -12 -14 -2.1475 -6.1292
-7 -12 -13 -1.9145 3.2264
-7 -12 -12 1.7145 1.1734
-7 -12 -11 1.4909 -0.9975
-7 -12 -10 -0.0899 -0.7475
-7 -12 -9 0.3624 7.2856
-7 -12 -8 1.8163 -0.4365
-7 -12 -7 -1.7281 5.0682
-7 -12 -6 -2.5214 6.4440
-7 -12 -5 1.1204 0.3813
-7 -12 -4 -3.7698 -7.6411
-7 -12 -3 2.6253 -15.3123
-7 -12 -2 1.6567 8.6267
-7 -12 -1 -3.6884 2.4896
-7 -11 -26 -0.0568 0.2449
-7 -11 -25 -1.7996 0.9077
-7 -11 -24 -2.0123 0.1955
-7 -11 -23 -2.2793 0.2616
-7 -11 -22 4.1548 -0.3617
-7 -11 -21 -1.0036 -0.9036
-7 -11 -20 -2.0363 2.9775
-7 -11 -19 6.7424 1.8735
-7 -11 -18 -7.3195 -5.3466
-7 -11 -17 5.3619 0.2671
-7 -11 -16 7.0830 2.9835
-7 -11 -15 -11.8729 -2.7164
-7 -11 -14 -1.3852 -2.0618
-7 -11 -13 5.1040 -0.8797
-7 -11 -12 -1.2227 0.2683
-7 -11 -11 -6.8834 4.3544
-7 -11 -10 3.4773 4.1952
-7 -11 -9 -4.2892 -3.9283
-7 -11 -8 2.6907 -8.5691
-7 -11 -7 10.5074 -2.7459
-7 -11 -6 -7.4898 2.0016
-7 -11 -5 8.4280 10.0667
-7 -11 -4 6.1727 3.4194
-7 -11 -3 -6.2749 -16.3848
-7 -11 -2 -3.1907 -7.7914
-7 -11 -1 -3.3190 14.4631
-7 -10 -24 -1.9062 3.2676
-7 -10 -23 0.4157 1.8022
-7 -10 -22 2.3277 1.7950
-7 -10 -21 -1.6523 2.0927
-7 -10 -20 2.0748 -8.5562
-7 -10 -19 -0.5319 3.6549
-7 -10 -18 -2.9965 4.9764
-7 -10 -17 2.8953 -4.5782
-7 -10 -16 3.0687 0.9902
-7 -10 -15 0.5093 -6.8040
-7 -10 -14 -5.0392 -2.1037
-7 -10 -13 -3.8199 1.1281
-7 -10 -12 2.7954 4.4492
-7 -10 -11 3.7783 2.5687
-7 -10 -10 -0.5051 2.2170
-7 -10 -9 -4.8842 3.8246
-7 -10 -8 1.2887 -3.0114
-7 -10 -7 5.5493 7.8600
-7 -10 -6 -3.0916 -0.1177
-7 -10 -5 -2.4610 -1.7465
-7 -10 -4 -1.1502 -6.7683
-7 -10 -3 0.0099 -11.9980
-7 -10 -2 -2.1513 7.5703
-7 -10 -1 -0.6512 -7.4594
-7 -9 -27 -0.2085 -0.2550
-7 -9 -22 7.7384 -1.1698
-7 -9 -21 -0.8610 -0.4106
-7 -9 -20 0.0708 1.1895
-7 -9 -19 6.7878 -1.4913
-7 -9 -18 -7.6540 -3.0237
-7 -9 -17 4.3148 4.4015
-7 -9 -16 4.9780 2.6150
-7 -9 -15 -9.9972 -2.8383
-7 -9 -14 -6.4562 -2.1110
-7 -9 -13 5.0572 1.6066
-7 -9 -12 -1.2311 -2.8113
-7 -9 -11 -6.0608 0.7243
-7 -9 -10 11.1429 5.8207
-7 -9 -9 -3.2617 -5.0145
-7 -9 -8 3.3332 -8.6246
-7 -9 -7 10.6116 -1.2049
-7 -9 -6 -9.7821 4.3468
-7 -9 -5 3.7972 7.2621
-7 -9 -4 7.5940 1.7158
-7 -9 -3 -4.1924 -2.9075
-7 -9 -2 -12.3515 -6.2675
-7 -9 -1 -3.4337 4.5515
-7 -8 -27 -2.2225 -1.4976
-7 -8 -26 0.3983 -3.0063
-7 -8 -25 1.9483 -0.8633
-7 -8 -24 -4.3125 3.5569
-7 -8 -23 2.2056 0.8472
-7 -8 -22 4.0836 6.2313
-7 -8 -21 -3.4479 3.4245
-7 -8 -20 0.9795 -13.5094
-7 -8 -19 0.0701 0.1691
-7 -8 -18 -3.7612 4.8333
-7 -8 -17 -0.1362 -2.4186
-7 -8 -16 3.9527 -0.7094
-7 -8 -15 1.2835 -3.6146
-7 -8 -14 -3.8947 -0.1813
-7 -8 -13 -2.7011 0.5314
-7 -8 -12 4.1428 5.8026
-7 -8 -11 2.8966 4.2439
-7 -8 -10 -4.0241 6.3703
-7 -8 -9 -1.6817 -1.7537
-7 -8 -8 -2.3556 -3.9971
-7 -8 -7 1.8463 8.3783
-7 -8 -6 8.1948 -10.2145
-7 -8 -5 -6.8727 -4.5554
-7 -8 -4 -6.0121 2.4684
-7 -8 -3 5.1300 -6.5024
-7 -8 -2 -6.1540 0.1957
-7 -8 -1 0.4312 -11.2532
-7 -7 -28 0.8808 -0.4422
-7 -7 -27 -0.1495 -0.7640
-7 -7 -26 -3.6911 0.7805
-7 -7 -25 2.5483 2.6225
-7 -7 -24 -4.4870 1.1277
-7 -7 -23 -5.3921 -2.4658
-7 -7 -22 10.2241 -1.3036
-7 -7 -21 0.7562 -1.9711
-7 -7 -20 1.0991 0.9629
-7 -7 -19 4.6300 -3.2136
-7 -7 -18 -4.6702 -1.8381
-7 -7 -17 -0.5413 6.1839
-7 -7 -16 2.0085 3.1860
-7 -7 -15 -3.5760 -2.9661
-7 -7 -14 -8.4778 -1.6239
-7 -7 -13 6.7372 0.4580
-7 -7 -12 -5.2932 -6.7027
-7 -7 -11 -10.3728 5.0112
-7 -7 -10 17.6709 10.1708
-7 -7 -9 1.3835 -10.4851
-7 -7 -8 2.4698 -9.4242
-7 -7 -7 9.3194 3.6986
-7 -7 -6 -10.4750 6.8125
-7 -7 -5 -2.7112 3.4945
-7 -7 -4 7.1608 -0.9671
-7 -7 -3 -2.9935 9.7335
-7 -7 -2 -16.0789 -0.5399
-7 -7 -1 -0.1552 -12.6308
-7 -6 -28 1.6518 1.8095
-7 -6 -27 -2.9992 0.3626
-7 -6 -26 0.9590 -3.7274
-7 -6 -25 1.5495 -0.8058
-7 -6 -24 -6.0267 5.5472
-7 -6 -23 3.2286 -0.6630
-7 -6 -22 5.1600 5.7334
-7 -6 -21 -3.4746 4.7908
-7 -6 -20 -1.0751 -11.5621
-7 -6 -19 -0.6985 -5.3390
-7 -6 -18 -2.5531 0.9116
-7 -6 -17 1.4315 0.3772
-7 -6 -16 2.1808 1.1543
-7 -6 -15 -3.2474 1.3247
-7 -6 -14 -0.1980 -2.6426
-7 -6 -13 1.2513 1.1980
-7 -6 -12 3.4556 7.7420
-7 -6 -11 -0.0703 3.1828
-7 -6 -10 -6.6262 7.6868
-7 -6 -9 4.0710 -6.2504
-7 -6 -8 -4.6679 -7.4272
-7 -6 -7 -5.6816 8.0870
-7 -6 -6 17.7628 -10.9707
-7 -6 -5 -7.1066 -9.1334
-7 -6 -4 -14.2031 5.6373
-7 -6 -3 8.0306 2.7013
-7 -6 -2 2.9544 -4.8249
-7 -6 -1 1.7654 -6.1883
-7 -5 -28 0.7341 -0.7613
-7 -5 -27 -0.6576 0.1366
-7 -5 -26 -4.9163 0.1854
-7 -5 -25 6.7473 2.1314
-7 -5 -24 -2.5432 0.0277
-7 -5 -23 -5.8656 -0.8599
-7 -5 -22 8.7160 -0.5090
-7 -5 -21 3.1149 -4.4295
-7 -5 -20 0.5587 0.9971
-7 -5 -19 2.1347 -0.9030
-7 -5 -18 1.2465 -3.3590
-7 -5 -17 -6.8336 4.2745
-7 -5 -16 -3.5655 7.4370
-7 -5 -15 2.5385 -3.8695
-7 -5 -14 -6.6280 -1.5069
-7 -5 -13 5.7357 0.5354
-7 -5 -12 -8.9680 -10.5306
-7 -5 -11 -9.3431 8.1061
-7 -5 -10 18.1106 13.6372
-7 -5 -9 3.9916 -9.7662
-7 -5 -8 2.1151 -6.7699
-7 -5 -7 6.6043 3.1447
-7 -5 -6 -5.8976 4.6936
-7 -5 -5 -10.6994 -1.3244
-7 -5 -4 4.8751 0.8820
-7 -5 -3 1.3895 16.8531
-7 -5 -2 -18.5429 -0.5469
-7 -5 -1 3.8630 -21.7067
-7 -4 -29 0.5899 0.3858
-7 -4 -28 1.3262 1.1782
-7 -4 -27 -2.4010 4.6673
-7 -4 -26 -0.4409 -4.0807
-7 -4 -25 1.1789 -2.3948
-7 -4 -24 -3.7277 7.1785
-7 -4 -23 3.2028 -1.5876
-7 -4 -22 3.9829 2.2072
-7 -4 -21 -1.0802 4.3944
-7 -4 -20 -2.2644 -5.1916
-7 -4 -19 -4.2539 -9.5205
-7 -4 -18 -2.7123 -3.3715
-7 -4 -17 3.3891 2.9745
-7 -4 -16 3.3292 3.9060
-7 -4 -15 -4.9150 7.4616
-7 -4 -14 0.1471 -7.3671
-7 -4 -13 2.8581 0.7075
-7 -4 -12 1.1760 8.6946
-7 -4 -11 -0.3015 -1.4337
-7 -4 -10 -7.3518 7.6490
-7 -4 -9 5.2042 -8.2506
-7 -4 -8 -0.7311 -8.0457
-7 -4 -7 -8.7763 6.8446
-7 -4 -6 17.5377 -7.3232
-7 -4 -5 -1.2068 -6.0931
-7 -4 -4 -14.1456 0.1943
-7 -4 -3 1.0497 8.7441
-7 -4 -2 7.0466 -4.8759
-7 -4 -1 4.7688 1.7097
-7 -3 -29 -3.7688 -0.1168
-7 -3 -28 0.2961 -1.9152
-7 -3 -27 0.6246 0.6037
-7 -3 -26 -4.8545 0.5804
-7 -3 -25 6.8919 0.9107
-7 -3 -24 0.9183 -0.5355
-7 -3 -23 -2.3127 -0.1014
-7 -3 -22 5.1417 0.6972
-7 -3 -21 1.6631 -2.5276
-7 -3 -20 0.6713 -1.0775
-7 -3 -19 0.1609 -1.0267
-7 -3 -18 2.8973 -4.8035
-7 -3 -17 -11.6382 3.6489
-7 -3 -16 -7.3049 12.3041
-7 -3 -15 4.8354 -5.2627
-7 -3 -14 -2.0386 -0.8604
-7 -3 -13 6.6567 2.2459
-7 -3 -12 -12.5449 -10.1682
-7 -3 -11 -1.9051 6.5324
-7 -3 -10 20.8270 8.3323
-7 -3 -9 4.3923 -6.9781
-7 -3 -8 -2.5400 0.4944
-7 -3 -7 -1.8986 4.2591
-7 -3 -6 -0.8314 -2.8671
-7 -3 -5 -17.9532 -3.7839
-7 -3 -4 -0.5789 9.4865
-7 -3 -3 11.2786 12.7833
-7 -3 -2 -10.3068 -9.1649
-7 -3 -1 5.3056 -23.8537
-7 -2 -29 0.4847 0.2657
-7 -2 -28 2.1989 0.5301
-7 -2 -27 -1.4765 10.2826
-7 -2 -26 -1.9253 -2.2964
-7 -2 -25 0.4939 -6.5430
-7 -2 -24 -1.0387 4.7490
-7 -2 -23 1.5740 -1.7492
-7 -2 -22 0.8350 0.6017
-7 -2 -21 1.2588 3.2899
-7 -2 -20 -1.7882 -2.0955
-7 -2 -19 -4.4556 -9.6124
-7 -2 -18 -4.6572 -3.1119
-7 -2 -17 2.9454 1.5396
-7 -2 -16 7.9957 3.0126
-7 -2 -15 -4.1717 13.8004
-7 -2 -14 -2.3404 -6.4410
-7 -2 -13 1.3754 -0.0007
-7 -2 -12 1.0179 7.1114
-7 -2 -11 0.5461 -6.2565
-7 -2 -10 -8.1333 4.7283
-7 -2 -9 6.5086 -5.7814
-7 -2 -8 6.2289 -4.4178
-7 -2 -7 -9.2628 -2.0131
-7 -2 -6 4.6258 -7.2367
-7 -2 -5 3.6583 3.2897
-7 -2 -4 -1.2990 1.2678
-7 -2 -3 -5.9586 10.9642
-7 -2 -2 2.8108 -4.9710
-7 -2 -1 6.1077 18.9845
-7 -1 -29 -5.4196 0.2577
-7 -1 -28 -0.0691 -2.4769
-7 -1 -27 2.8737 0.4571
-7 -1 -26 -2.4230 2.0749
-7 -1 -25 4.5399 0.1464
-7 -1 -24 1.3603 -2.8836
-7 -1 -23 1.3577 -0.6702
-7 -1 -22 1.6286 2.7177
-7 -1 -21 0.0095 -0.2648
-7 -1 -20 0.4467 -3.2233
-7 -1 -19 -1.4558 -0.5196
-7 -1 -18 1.1182 -2.6489
-7 -1 -17 -14.2816 2.5233
-7 -1 -16 -3.0158 12.7866
-7 -1 -15 3.3764 -3.1426
-7 -1 -14 0.1892 -1.2352
-7 -1 -13 13.0714 0.7146
-7 -1 -12 -8.4699 -10.0968
-7 -1 -11 -2.5557 2.8781
-7 -1 -10 10.9321 7.4747
-7 -1 -9 11.4806 -3.5928
-7 -1 -8 -1.9323 4.2287
-7 -1 -7 -11.4449 3.3905
-7 -1 -6 2.0129 -12.1102
-7 -1 -5 -21.5179 -1.5685
-7 -1 -4 -2.7096 17.3200
-7 -1 -3 13.8917 4.5169
-7 -1 -2 -2.8581 -16.3343
-7 -1 -1 8.6156 -12.0560
-6 -23 -4 -0.9229 0.3653
-6 -23 -3 1.4305 1.9169
-6 -23 -2 -0.3943 2.4134
-6 -23 -1 -1.9821 -0.1567
-6 -22 -8 -2.0796 -0.5817
-6 -22 -7 1.2549 2.6811
-6 -22 -6 -1.2522 2.6173
-6 -22 -5 -1.4434 -1.6458
-6 -22 -4 -0.3546 -4.1130
-6 -22 -3 0.9252 0.3233
-6 -22 -2 1.5878 2.6856
-6 -22 -1 1.8264 0.1217
-6 -21 -13 1.0107 -0.3921
-6 -21 -12 1.5911 -0.0336
-6 -21 -11 -0.4936 -1.9093
-6 -21 -10 -2.0359 -4.1697
-6 -21 -9 -1.9086 1.2470
-6 -21 -8 3.1846 0.2205
-6 -21 -7 1.3810 2.2837
-6 -21 -6 -2.5639 2.5849
-6 -21 -5 -3.1626 -2.7202
-6 -21 -4 0.6020 0.3371
-6 -21 -3 3.7517 2.3774
-6 -21 -2 -2.2177 4.9722
-6 -21 -1 -0.3391 -1.8420
-6 -20 -15 -0.2378 -0.9392
-6 -20 -14 1.3369 -3.1601
-6 -20 -13 2.4408 1.0077
-6 -20 -12 2.5136 3.1076
-6 -20 -11 -1.1123 -0.7674
-6 -20 -10 -1.8148 -1.8607
-6 -20 -9 -4.1702 -0.2294
-6 -20 -8 -0.7512 -0.9602
-6 -20 -7 4.4164 2.3940
-6 -20 -6 -1.8348 4.0215
-6 -20 -5 -2.9366 -1.5772
-6 -20 -4 -2.1391 -4.8593
-6 -20 -3 5.1015 -0.0027
-6 -20 -2 0.8886 1.7087
-6 -20 -1 -1.7611 0.4530
-6 -19 -17 0.8694 1.1647
-6 -19 -14 -1.1276 1.9855
-6 -19 -13 1.4782 -0.6353
-6 -19 -12 -0.0448 -0.5682
-6 -19 -11 0.2529 -4.2144
-6 -19 -10 -3.2915 -5.5546
-6 -19 -9 -2.6988 3.0179
-6 -19 -8 6.4458 2.0198
-6 -19 -7 1.0124 4.5066
-6 -19 -6 -2.2877 1.2321
-6 -19 -5 -2.3069 -0.3129
-6 -19 -4 1.1004 -1.2901
-6 -19 -3 1.2484 -0.8530
-6 -19 -2 -3.6822 6.5017
-6 -19 -1 4.3293 -2.6057
-6 -18 -19 0.8499 0.1621
-6 -18 -18 0.4363 0.1260
-6 -18 -17 -0.8932 0.1700
-6 -18 -14 -1.5632 -7.4131
-6 -18 -13 3.5857 2.7263
-6 -18 -12 5.8888 5.6471
-6 -18 -10 -3.7429 -1.4468
-6 -18 -9 -6.1277 3.1155
-6 -18 -8 0.2543 -0.0540
-6 -18 -7 2.4456 -2.8598
-6 -18 -6 -1.1230 1.0864
-6 -18 -5 -0.5842 0.9892
-6 -18 -4 -2.6641 -3.6177
-6 -18 -3 8.9657 -0.0063
-6 -18 -2 0.3526 0.9135
-6 -18 -1 -5.3540 0.4222
-6 -17 -20 -0.9139 0.8804
-6 -17 -19 -1.0549 1.0473
-6 -17 -18 2.1255 -1.6570
-6 -17 -17 1.7201 1.8352
-6 -17 -16 0.2423 -0.4021
-6 -17 -15 -2.2299 -1.5963
-6 -17 -14 -0.1309 1.3977
-6 -17 -13 1.4662 -0.6578
-6 -17 -12 -3.0428 2.5904
-6 -17 -11 1.0676 -3.8165
-6 -17 -10 -3.0454 -4.9447
-6 -17 -9 -2.7334 -0.1994
-6 -17 -8 8.2631 2.4452
-6 -17 -7 -0.5140 7.2402
-6 -17 -6 -1.2459 -1.8404
-6 -17 -5 3.0396 2.9191
-6 -17 -4 -1.0514 -2.0935
-6 -17 -3 -4.9125 -3.5552
-6 -17 -2 -0.8152 4.9128
-6 -17 -1 3.8712 -2.6742
-6 -16 -21 -0.8106 -0.2089
-6 -16 -20 0.2595 -1.5066
-6 -16 -19 -0.0999 -2.1599
-6 -16 -18 4.5220 0.8074
-6 -16 -17 0.3610 2.5499
-6 -16 -16 -1.6242 3.6111
-6 -16 -15 3.6849 -3.6996
-6 -16 -14 -4.3406 -7.3742
-6 -16 -13 0.3343 3.7638
-6 -16 -12 5.5451 4.3570
-6 -16 -11 -1.7141 -3.9978
-6 -16 -10 -4.8992 0.9158
-6 -16 -9 -4.7530 5.5333
-6 -16 -8 2.1541 -1.4553
-6 -16 -7 -4.3584 -5.2769
-6 -16 -6 2.0362 0.3858
-6 -16 -5 6.2265 1.7138
-6 -16 -4 -1.7475 -3.9165
-6 -16 -3 5.8070 -1.3209
-6 -16 -2 -1.9223 1.4901
-6 -16 -1 -1.2016 2.1844
-6 -15 -22 -2.0283 1.3178
-6 -15 -21 1.6621 -0.5943
-6 -15 -20 0.3552 1.0677
-6 -15 -19 -1.8827 2.3522
-6 -15 -18 2.0132 -0.7541
-6 -15 -17 1.6296 2.6942
-6 -15 -16 0.0111 -1.8802
-6 -15 -15 -2.3321 -1.7983
-6 -15 -14 0.2556 -0.6670
-6 -15 -13 1.5824 -1.8664
-6 -15 -12 -2.3626 3.5184
-6 -15 -11 1.9729 -2.7671
-6 -15 -10 -2.2443 -2.1417
-6 -15 -9 -1.6744 -4.5474
-6 -15 -8 5.9301 3.2203
-6 -15 -7 -2.3946 9.8850
-6 -15 -6 -2.6092 -2.1053
-6 -15 -5 7.9034 2.3425
-6 -15 -4 0.1854 -1.8011
-6 -15 -3 -11.5410 -2.2443
-6 -15 -2 5.5945 -0.9614
-6 -15 -1 3.4101 -2.5283
-6 -14 -24 -0.8130 -1.2666
-6 -14 -23 1.3158 0.3649
-6 -14 -22 -2.0984 2.0275
-6 -14 -21 -1.7809 2.4103
-6 -14 -20 1.1563 -2.2289
-6 -14 -19 -3.0821 -2.5387
-6 -14 -18 6.4317 2.4637
-6 -14 -17 2.8830 1.7442
-6 -14 -16 -1.7665 0.8681
-6 -14 -15 3.9572 -1.2193
-6 -14 -14 -6.6652 -7.5355
-6 -14 -13 -3.6000 -0.3352
-6 -14 -12 2.2894 4.5828
-6 -14 -11 3.8829 -1.4662
-6 -14 -10 -5.2225 2.8086
-6 -14 -9 -4.6463 3.8469
-6 -14 -8 3.4264 -5.2161
-6 -14 -7 -9.2247 -5.0726
-6 -14 -6 7.1642 4.5544
-6 -14 -5 13.8969 2.5166
-6 -14 -4 -0.1831 -4.4721
-6 -14 -3 -4.0509 -0.5108
-6 -14 -2 -6.0020 -2.0458
-6 -14 -1 5.3160 1.4959
-6 -13 -25 -0.6313 -0.8126
-6 -13 -24 2.5503 -0.1223
-6 -13 -23 -1.0716 -0.5468
-6 -13 -22 -3.1062 3.4605
-6 -13 -21 2.2929 -1.4104
-6 -13 -20 1.1381 -0.3132
-6 -13 -19 -1.7792 3.5510
-6 -13 -18 1.4938 1.5588
-6 -13 -17 2.0352 1.8543
-6 -13 -16 0.1558 -5.4367
-6 -13 -15 -3.0300 -1.6518
-6 -13 -14 0.5788 -0.4470
-6 -13 -13 0.2969 -0.9589
-6 -13 -12 0.4568 -0.4749
-6 -13 -11 2.7628 -2.4790
-6 -13 -10 -1.6914 3.0769
-6 -13 -9 0.3786 -3.5965
-6 -13 -8 1.1437 4.1813
-6 -13 -7 -4.3042 9.4328
-6 -13 -6 -3.1669 3.0997
-6 -13 -5 5.6772 -3.1507
-6 -13 -4 0.8502 -5.1581
-6 -13 -3 -11.1037 -1.7070
-6 -13 -2 12.3757 -6.4412
-6 -13 -1 8.3766 1.0622
-6 -12 -26 -0.8901 1.5927
-6 -12 -25 -0.9331 -0.0261
-6 -12 -24 -3.5543 -0.6143
-6 -12 -23 0.9270 -0.2278
-6 -12 -22 -0.5144 1.3709
-6 -12 -21 -0.5091 2.7182
-6 -12 -20 1.9142 -2.5184
-6 -12 -19 -4.1700 -3.3771
-6 -12 -18 5.2282 3.5703
-6 -12 -17 1.9776 0.1809
-6 -12 -16 1.2389 -0.7851
-6 -12 -15 1.1060 3.9680
-6 -12 -14 -6.4527 -6.6703
-6 -12 -13 -3.7291 -7.3188
-6 -12 -12 -3.7596 3.5701
-6 -12 -11 8.6367 3.6294
-6 -12 -10 -1.2370 4.3283
-6 -12 -9 -3.3806 3.4026
-6 -12 -8 -1.9688 -6.8848
-6 -12 -7 -10.0558 -8.7592
-6 -12 -6 14.2613 5.6357
-6 -12 -5 18.6148 5.3798
-6 -12 -4 2.9924 -4.6835
-6 -12 -3 -12.1762 1.7268
-6 -12 -2 -10.2621 -2.1450
-6 -12 -1 1.6564 -0.4062
-6 -11 -27 -0.5097 0.0539
-6 -11 -26 -2.4259 -2.6573
-6 -11 -25 -0.5405 -0.9438
-6 -11 -24 3.4272 0.6809
-6 -11 -23 -1.4641 1.0978
-6 -11 -21 3.4592 -2.3922
-6 -11 -20 -0.9531 0.5251
-6 -11 -19 -1.7245 2.0060
-6 -11 -18 0.4927 1.5852
-6 -11 -17 3.5200 0.2885
-6 -11 -16 1.0522 -8.2145
-6 -11 -15 -3.2016 -2.6092
-6 -11 -14 2.5646 0.5542
-6 -11 -13 -2.8212 6.9813
-6 -11 -12 -1.6242 -2.0496
-6 -11 -11 4.0052 -5.0272
-6 -11 -10 -2.3743 4.9708
-6 -11 -9 -2.2726 1.4938
-6 -11 -8 2.0216 3.3152
-6 -11 -7 -0.0899 3.6012
-6 -11 -6 -1.2512 8.3206
-6 -11 -5 -0.2124 -4.8461
-6 -11 -4 -2.9626 -7.7440
-6 -11 -3 -5.7975 -5.5929
-6 -11 -2 16.6783 -10.0818
-6 -11 -1 3.9137 6.1435
-6 -10 -27 0.2947 -0.9821
-6 -10 -26 -1.9992 0.8885
-6 -10 -25 -0.3500 1.4059
-6 -10 -21 4.4972 3.2379
-6 -10 -20 2.0120 -4.4495
-6 -10 -19 -3.9645 -6.0815
-6 -10 -18 6.0513 2.7941
-6 -10 -17 1.2374 0.5145
-6 -10 -16 0.6868 1.6047
-6 -10 -15 -5.7587 8.4468
-6 -10 -14 -4.4876 -1.8918
-6 -10 -13 -2.4465 -11.2812
-6 -10 -12 -5.2794 -1.3840
-6 -10 -11 9.6317 2.7930
-6 -10 -10 2.7469 2.9951
-6 -10 -9 4.4269 3.2205
-6 -10 -8 -6.3497 -4.9018
-6 -10 -7 -10.3506 -8.2376
-6 -10 -6 13.9186 5.6609
-6 -10 -5 16.6536 8.9131
-6 -10 -4 6.7801 -4.6103
-6 -10 -3 -14.0264 -1.2689
-6 -10 -2 -11.6391 0.2743
-6 -10 -1 -11.5174 0.7012
-6 -9 -23 -2.2149 3.1751
-6 -9 -22 4.3275 2.4804
-6 -9 -21 5.1372 -1.9929
-6 -9 -20 -6.1531 2.0400
-6 -9 -19 -1.8831 -2.4223
-6 -9 -18 0.6003 1.2541
-6 -9 -17 1.2295 -0.8286
-6 -9 -16 1.8658 -8.2946
-6 -9 -15 -0.5233 -4.2250
-6 -9 -14 3.5042 0.6827
-6 -9 -13 -3.5752 14.9157
-6 -9 -12 -7.3053 -1.1991
-6 -9 -11 5.8724 -3.2481
-6 -9 -10 0.8870 4.7662
-6 -9 -9 -10.4293 0.5029
-6 -9 -8 6.4556 4.5158
-6 -9 -7 7.5603 -1.6602
-6 -9 -6 -8.9409 4.6326
-6 -9 -5 -1.8379 -3.9275
-6 -9 -4 0.5547 -6.6522
-6 -9 -3 -4.2740 -4.6715
-6 -9 -2 14.7894 -13.0739
-6 -9 -1 -4.4449 6.3202
-6 -8 -28 1.0886 1.1228
-6 -8 -27 -1.8177 -0.5323
-6 -8 -26 -1.6575 -0.0296
-6 -8 -25 -0.1720 2.2272
-6 -8 -24 -0.8514 -0.9675
-6 -8 -23 -2.4022 -2.9876
-6 -8 -22 -4.5406 2.1337
-6 -8 -21 7.9441 3.1722
-6 -8 -20 2.0844 -5.0429
-6 -8 -19 -2.9396 -4.1422
-6 -8 -18 5.3713 -0.7131
-6 -8 -17 3.3224 -0.5748
-6 -8 -16 0.5265 4.9153
-6 -8 -15 -11.5413 11.3176
-6 -8 -14 -2.9080 -0.5975
-6 -8 -13 -3.8090 -15.4268
-6 -8 -12 -5.1188 -0.8642
-6 -8 -11 12.2784 3.8290
-6 -8 -10 5.5341 0.4209
-6 -8 -9 5.9406 1.2505
-6 -8 -8 -4.5454 -3.9447
-6 -8 -7 -7.4967 -4.7881
-6 -8 -6 6.6610 5.4021
-6 -8 -5 8.3249 8.4630
-6 -8 -4 2.7445 -1.5767
-6 -8 -3 -7.5220 -2.7195
-6 -8 -2 -1.6455 2.3067
-6 -8 -1 -22.7870 1.4604
-6 -7 -28 1.8300 -0.0215
-6 -7 -27 0.1948 1.1166
-6 -7 -26 -2.8023 -2.2855
-6 -7 -25 -1.0968 0.2009
-6 -7 -24 1.2400 2.3807
-6 -7 -23 -2.1614 5.0149
-6 -7 -22 6.8775 -0.4995
-6 -7 -21 6.5230 -2.5299
-6 -7 -20 -8.0537 2.3972
-6 -7 -19 -5.0232 -3.5947
-6 -7 -18 -1.2232 -0.0611
-6 -7 -17 -0.9574 -3.5154
-6 -7 -16 4.9560 -3.5483
-6 -7 -15 4.0816 -2.5519
-6 -7 -14 0.7947 -0.6129
-6 -7 -13 -1.3346 14.0258
-6 -7 -12 -9.6760 1.9090
-6 -7 -11 1.2951 3.9198
-6 -7 -10 4.1069 1.5506
-6 -7 -9 -15.6039 -6.3526
-6 -7 -8 9.4800 5.6948
-6 -7 -7 17.9477 -1.1266
-6 -7 -6 -21.8746 -3.9090
-6 -7 -5 -3.6725 -6.8499
-6 -7 -4 14.2462 -0.8350
-6 -7 -3 -5.2204 -1.5764
-6 -7 -2 3.3445 -11.7088
-6 -7 -1 -1.3434 7.7185
-6 -6 -29 -1.2436 -0.6879
-6 -6 -28 -0.1277 1.0966
-6 -6 -27 -2.9168 0.2802
-6 -6 -26 -0.5822 -0.0727
-6 -6 -25 -2.1314 1.1536
-6 -6 -24 3.5861 -1.0032
-6 -6 -23 0.7720 -2.7268
-6 -6 -22 -4.7466 2.4182
-6 -6 -21 6.3641 2.0604
-6 -6 -20 1.8504 -4.5161
-6 -6 -19 1.2737 -0.7694
-6 -6 -18 0.5662 -3.6863
-6 -6 -17 1.6637 -2.2873
-6 -6 -16 1.8092 8.2310
-6 -6 -15 -11.9914 12.8402
-6 -6 -14 0.1540 -4.1197
-6 -6 -13 -6.2301 -16.1381
-6 -6 -12 -7.1486 -0.7606
-6 -6 -11 12.0051 2.7333
-6 -6 -10 7.3358 1.6190
-6 -6 -9 5.2157 2.7471
-6 -6 -8 -4.1035 -1.5958
-6 -6 -7 -0.5153 -2.7036
-6 -6 -6 1.5083 5.0774
-6 -6 -5 -2.4604 6.5871
-6 -6 -4 -1.5550 -2.7808
-6 -6 -3 -1.5337 -0.9694
-6 -6 -2 12.8268 6.3773
-6 -6 -1 -25.1111 -1.5091
-6 -5 -29 0.7019 0.3378
-6 -5 -28 1.5555 1.2736
-6 -5 -27 1.1070 -1.0984
-6 -5 -26 -2.6293 1.1184
-6 -5 -25 -2.3026 2.1151
-6 -5 -24 1.3143 0.1351
-6 -5 -23 -1.3149 5.1198
-6 -5 -22 4.5165 -1.1348
-6 -5 -21 7.7842 -2.7883
-6 -5 -20 -3.0921 0.9529
-6 -5 -19 -8.7517 -1.7118
-6 -5 -18 -6.3278 -0.9866
-6 -5 -17 -1.3177 -5.8978
-6 -5 -16 8.8158 1.3879
-6 -5 -15 2.7367 -0.6642
-6 -5 -14 -4.8047 -4.2086
-6 -5 -13 4.7439 9.5153
-6 -5 -12 -5.9295 8.3750
-6 -5 -11 -3.3714 8.9221
-6 -5 -10 5.3352 -2.1815
-6 -5 -9 -16.6276 -10.9735
-6 -5 -8 11.0126 0.7348
-6 -5 -7 25.7678 -1.2427
-6 -5 -6 -26.8918 -7.6129
-6 -5 -5 -12.2000 -6.8533
-6 -5 -4 19.8760 9.3354
-6 -5 -3 0.1659 0.4451
-6 -5 -2 -8.8119 -7.1570
-6 -5 -1 11.5645 8.8066
-6 -4 -29 -1.9788 -1.2325
-6 -4 -28 -3.0094 1.1682
-6 -4 -27 -0.7840 1.1625
-6 -4 -26 2.1687 0.6294
-6 -4 -25 -4.4529 0.1767
-6 -4 -24 5.4440 -1.6240
-6 -4 -23 3.3090 -4.1419
-6 -4 -22 -2.0118 3.2339
-6 -4 -21 3.5608 4.3670
-6 -4 -20 0.0286 -3.5645
-6 -4 -19 3.8269 -2.2911
-6 -4 -18 -3.2558 -3.0568
-6 -4 -17 -0.5075 -2.3675
-6 -4 -16 -0.0369 6.0879
-6 -4 -15 -9.9023 12.7902
-6 -4 -14 2.8988 -9.3408
-6 -4 -13 -7.4288 -11.0979
-6 -4 -12 -3.9554 5.1713
-6 -4 -11 7.2236 -3.5473
-6 -4 -10 6.0566 1.0045
-6 -4 -9 7.4707 8.9312
-6 -4 -8 1.6479 2.0006
-6 -4 -7 3.5678 -0.1031
-6 -4 -6 -13.7392 1.8219
-6 -4 -5 -4.3968 2.6085
-6 -4 -4 1.9279 -3.9600
-6 -4 -3 -3.9418 -5.8463
-6 -4 -2 15.4842 6.3547
-6 -4 -1 -18.5638 1.0985
-6 -3 -30 0.0959 -3.1074
-6 -3 -29 -0.7527 0.8693
-6 -3 -28 1.0229 3.4832
-6 -3 -27 3.6475 -2.0345
-6 -3 -26 -1.6652 5.0764
-6 -3 -25 -3.8950 3.0824
-6 -3 -24 0.4921 -3.9565
-6 -3 -23 -0.8379 4.0045
-6 -3 -22 3.4987 -1.4578
-6 -3 -21 5.6347 -2.5429
-6 -3 -20 -1.2963 -0.9071
-6 -3 -19 -6.4327 -1.3873
-6 -3 -18 -7.4658 0.3187
-6 -3 -17 -3.5730 -4.4727
-6 -3 -16 7.8963 3.3485
-6 -3 -15 1.6456 0.2862
-6 -3 -14 -5.3825 -2.1429
-6 -3 -13 10.8955 1.7098
-6 -3 -12 -1.5411 7.2635
-6 -3 -11 -8.8439 14.4646
-6 -3 -10 4.9083 -0.2665
-6 -3 -9 -12.5080 -10.9315
-6 -3 -8 8.5485 -13.9698
-6 -3 -7 26.8542 -0.3290
-6 -3 -6 -22.8636 -1.0278
-6 -3 -5 -19.7303 -12.4946
-6 -3 -4 21.7458 16.6812
-6 -3 -3 2.6162 5.4599
-6 -3 -2 -16.8902 4.3085
-6 -3 -1 26.8800 7.7675
-6 -2 -30 -2.3139 -0.6225
-6 -2 -29 -1.3608 -1.6617
-6 -2 -28 -5.3312 0.9368
-6 -2 -27 0.0447 1.5549
-6 -2 -26 5.7294 0.8914
-6 -2 -25 -3.7579 1.4998
-6 -2 -24 2.4954 -2.1010
-6 -2 -23 3.2529 -7.3762
-6 -2 -22 2.4161 2.5581
-6 -2 -21 3.0525 8.1050
-6 -2 -20 -2.5769 -1.8306
-6 -2 -19 1.6109 -8.4318
-6 -2 -18 -4.8731 -0.4229
-6 -2 -17 -0.9095 -0.4133
-6 -2 -16 -4.6036 2.0064
-6 -2 -15 -7.3603 15.3630
-6 -2 -14 7.0797 -10.0360
-6 -2 -13 -5.7075 -9.8544
-6 -2 -12 -1.1035 11.7067
-6 -2 -11 6.7171 -1.5109
-6 -2 -10 8.1006 -5.5680
-6 -2 -9 4.5582 7.3377
-6 -2 -8 9.4868 3.9439
-6 -2 -7 1.4488 -2.1960
-6 -2 -6 -37.2477 0.4799
-6 -2 -5 -0.5065 3.2962
-6 -2 -4 15.5217 0.5961
-6 -2 -3 -4.9089 -6.4541
-6 -2 -2 6.3117 -2.2782
-6 -2 -1 -8.1534 0.9550
-6 -1 -30 -0.1428 -2.9101
-6 -1 -29 -3.3932 0.6474
-6 -1 -28 0.2651 4.4550
-6 -1 -27 7.2945 -0.8267
-6 -1 -26 -0.3221 7.1046
-6 -1 -25 -5.3684 0.8939
-6 -1 -24 -0.3504 -6.7664
-6 -1 -23 -0.4351 1.7022
-6 -1 -22 1.9705 -2.4160
-6 -1 -21 1.6921 -0.6330
-6 -1 -20 -1.0078 1.1586
-6 -1 -19 -1.0350 -0.5162
-6 -1 -18 -2.1559 -2.2662
-6 -1 -17 -8.1849 -1.9929
-6 -1 -16 2.5172 3.3302
-6 -1 -15 3.9793 0.0065
-6 -1 -14 -3.0005 4.9974
-6 -1 -13 14.4367 -1.8026
-6 -1 -12 -0.5901 2.0276
-6 -1 -11 -15.0963 9.3963
-6 -1 -10 3.4729 6.4801
-6 -1 -9 -1.9045 -5.1127
-6 -1 -8 4.3661 -31.6018
-6 -1 -7 20.6612 1.0512
-6 -1 -6 -10.7283 6.2727
-6 -1 -5 -24.6343 -8.7929
-6 -1 -4 10.3486 17.1980
-6 -1 -3 0.4706 4.4893
-6 -1 -2 -9.8914 23.0580
-6 -1 -1 41.7140 2.6289
-5 -23 -7 -1.3246 1.2960
-5 -23 -6 1.0594 0.3779
-5 -23 -5 -1.9387 -0.9048
-5 -23 -4 -1.5450 -0.5793
-5 -23 -3 -0.5339 0.1527
-5 -22 -11 -0.8269 -0.6994
-5 -22 -10 -1.7976 1.8917
-5 -22 -9 -1.4080 -2.8997
-5 -22 -8 0.8556 -1.6077
-5 -22 -7 3.6444 -1.4123
-5 -22 -6 -0.0705 1.8721
-5 -22 -5 -3.7579 6.3521
-5 -22 -4 -0.0008 -2.0278
-5 -22 -3 0.2147 -0.6449
-5 -22 -2 -0.7704 1.4713
-5 -22 -1 0.1116 2.2649
-5 -21 -14 0.2132 -2.5729
-5 -21 -13 2.5350 -1.9125
-5 -21 -12 1.8611 0.3459
-5 -21 -11 0.1994 0.8653
-5 -21 -10 -2.7656 1.7818
-5 -21 -9 -1.3439 -1.6175
-5 -21 -8 -1.0319 -1.9043
-5 -21 -7 -0.6317 2.1640
-5 -21 -6 1.3188 2.1600
-5 -21 -5 -2.7413 -0.3564
-5 -21 -4 1.1120 -0.6464
-5 -21 -3 -2.4539 -3.6380
-5 -21 -2 0.5064 1.3645
-5 -21 -1 5.5411 5.3947
-5 -20 -14 -1.2237 0.9928
-5 -20 -13 3.7135 0.1428
-5 -20 -12 -0.2491 -4.0897
-5 -20 -10 -1.1279 3.2805
-5 -20 -9 -0.3432 -2.9411
-5 -20 -8 0.8691 -1.3554
-5 -20 -7 5.0985 -2.3655
-5 -20 -6 -3.1681 4.3382
-5 -20 -5 -4.2948 5.2660
-5 -20 -4 1.5105 -3.3312
-5 -20 -3 0.8858 2.2616
-5 -20 -2 1.4719 4.3620
-5 -20 -1 -0.6697 2.6732
-5 -19 -18 -0.6209 0.2347
-5 -19 -17 -1.5559 0.4962
-5 -19 -14 -1.6486 -0.9623
-5 -19 -13 3.8911 -3.3627
-5 -19 -12 2.9081 -0.3092
-5 -19 -11 0.5280 3.2452
-5 -19 -10 -4.4600 4.2760
-5 -19 -9 -1.2830 -1.6112
-5 -19 -8 -1.3531 -5.2526
-5 -19 -7 -1.5652 0.9832
-5 -19 -6 0.4178 3.1180
-5 -19 -5 -2.3829 0.8717
-5 -19 -4 6.2721 1.1101
-5 -19 -3 -2.5767 -7.9103
-5 -19 -2 -2.1866 -2.3654
-5 -19 -1 5.2375 10.1915
-5 -18 -19 -0.2277 -0.5763
-5 -18 -18 -2.0978 0.4854
-5 -18 -17 2.9840 -0.5905
-5 -18 -16 3.5010 0.6143
-5 -18 -15 -3.0255 1.6597
-5 -18 -14 -1.6741 -1.4372
-5 -18 -13 3.8607 1.1320
-5 -18 -12 -1.3667 -2.1197
-5 -18 -11 -7.1914 -0.9412
-5 -18 -10 0.4138 -0.4104
-5 -18 -9 0.5572 -2.7443
-5 -18 -8 0.7151 1.4782
-5 -18 -7 7.7080 -0.3650
-5 -18 -6 -3.8914 5.0862
-5 -18 -5 -3.6344 -2.6164
-5 -18 -4 1.0439 -1.4486
-5 -18 -3 -0.8067 6.6118
-5 -18 -2 3.4575 4.5946
-5 -18 -1 -0.5485 0.2153
-5 -17 -20 -1.2596 -2.1313
-5 -17 -19 2.2754 0.8102
-5 -17 -18 -0.4399 0.7474
-5 -17 -17 1.1798 2.3570
-5 -17 -16 4.5242 -0.5124
-5 -17 -15 -5.5888 -1.3640
-5 -17 -14 -1.4206 0.0213
-5 -17 -13 5.1551 -2.7540
-5 -17 -12 0.4599 -1.5897
-5 -17 -11 -0.4497 3.8824
-5 -17 -10 -2.4245 5.2392
-5 -17 -9 0.4429 -2.3604
-5 -17 -8 -3.1082 -6.3830
-5 -17 -7 -2.0932 0.0865
-5 -17 -6 -1.4170 1.5186
-5 -17 -5 -0.3478 0.7859
-5 -17 -4 8.7991 2.8988
-5 -17 -3 -1.0886 -5.6721
-5 -17 -2 -1.0869 -4.6352
-5 -17 -1 1.6197 7.3038
-5 -16 -21 -2.5477 1.3701
-5 -16 -20 0.1306 0.3733
-5 -16 -19 1.9708 -0.6359
-5 -16 -18 -4.0471 2.7300
-5 -16 -17 0.9613 -1.1776
-5 -16 -16 5.1132 1.2574
-5 -16 -15 -1.1136 -0.7591
-5 -16 -14 -2.5748 -4.8101
-5 -16 -13 2.0127 0.0824
-5 -16 -12 -0.6847 -0.5863
-5 -16 -11 -6.3882 3.9541
-5 -16 -10 2.2261 -3.0613
-5 -16 -9 0.0386 -2.4959
-5 -16 -8 -1.2244 2.8273
-5 -16 -7 9.7616 2.6848
-5 -16 -6 -0.4349 4.1480
-5 -16 -5 -5.0747 -10.1093
-5 -16 -4 -0.0900 2.6656
-5 -16 -3 -1.1213 8.7966
-5 -16 -2 -0.5678 1.0445
-5 -16 -1 -0.3074 -3.5303
-5 -15 -23 -1.6931 -0.0549
-5 -15 -22 0.9491 2.2195
-5 -15 -21 1.7533 -0.8677
-5 -15 -20 -5.0080 -2.9733
-5 -15 -19 -0.3710 -1.4430
-5 -15 -18 1.9971 1.1934
-5 -15 -17 5.5898 4.5987
-5 -15 -16 3.8232 1.3725
-5 -15 -15 -7.7950 -1.7850
-5 -15 -14 -1.2105 -1.6849
-5 -15 -13 2.8369 -3.3558
-5 -15 -12 -1.2498 -3.8639
-5 -15 -11 -2.1085 1.5865
-5 -15 -10 2.9186 6.3521
-5 -15 -9 1.1019 -0.1697
-5 -15 -8 -8.4499 -4.4300
-5 -15 -7 0.2754 1.4311
-5 -15 -6 -0.0603 -0.5012
-5 -15 -5 2.6548 -4.5901
-5 -15 -4 8.6534 2.6850
-5 -15 -3 -0.1259 4.1172
-5 -15 -2 -2.5016 -2.3703
-5 -15 -1 -2.1314 -2.7429
-5 -14 -24 -1.8595 -1.9986
-5 -14 -23 1.5402 1.8268
-5 -14 -22 3.7399 -0.0649
-5 -14 -21 -3.4789 2.7869
-5 -14 -20 -2.1039 0.0458
-5 -14 -19 4.1688 -0.7759
-5 -14 -18 -3.6204 4.4206
-5 -14 -17 -3.3938 -2.3333
-5 -14 -16 3.8030 1.0790
-5 -14 -15 2.0039 -2.5335
-5 -14 -14 -1.0361 -4.0442
-5 -14 -13 3.4686 -1.4686
-5 -14 -12 -1.2571 -1.4091
-5 -14 -11 -5.0308 6.0210
-5 -14 -10 4.9309 -3.1127
-5 -14 -9 -0.5867 -0.5059
-5 -14 -8 -5.6369 3.6114
-5 -14 -7 7.1664 7.5660
-5 -14 -6 3.4816 1.2455
-5 -14 -5 -8.3988 -12.7707
-5 -14 -4 -0.6962 4.0637
-5 -14 -3 4.8984 6.7980
-5 -14 -2 -4.4381 -7.0080
-5 -14 -1 -2.6794 -8.7355
-5 -13 -25 -2.7316 -1.0093
-5 -13 -24 1.3161 1.2672
-5 -13 -23 -1.6046 1.1664
-5 -13 -22 -0.8673 1.7383
-5 -13 -21 2.8304 1.0526
-5 -13 -20 -5.0798 -1.8140
-5 -13 -19 -3.1677 -5.8607
-5 -13 -18 2.4831 -0.1010
-5 -13 -17 8.8201 5.9259
-5 -13 -16 3.4704 2.1979
-5 -13 -15 -1.9815 -1.6138
-5 -13 -14 -3.4740 -2.4370
-5 -13 -13 -6.9576 -3.7688
-5 -13 -12 -0.0337 -2.5623
-5 -13 -11 -4.0633 -0.6197
-5 -13 -10 6.3217 2.9093
-5 -13 -9 3.9521 2.7992
-5 -13 -8 -9.8502 0.9421
-5 -13 -7 -0.8896 3.4281
-5 -13 -6 1.9211 -2.7639
-5 -13 -5 9.3206 -11.4056
-5 -13 -4 9.2304 3.8325
-5 -13 -3 0.8902 10.6469
-5 -13 -2 -10.1032 -1.5326
-5 -13 -1 -6.3570 -5.8564
-5 -12 -26 -0.4681 0.1565
-5 -12 -25 -1.1928 -3.8840
-5 -12 -24 -4.4706 -2.2092
-5 -12 -23 1.8314 4.6877
-5 -12 -22 6.2656 -0.4796
-5 -12 -21 -1.2615 3.6853
-5 -12 -20 -2.6035 -0.2829
-5 -12 -19 4.2741 0.1541
-5 -12 -18 -0.6300 3.4620
-5 -12 -17 -6.8251 -4.6441
-5 -12 -16 1.8528 0.1952
-5 -12 -15 2.6749 -2.4797
-5 -12 -14 -0.6916 -0.3781
-5 -12 -13 9.2488 -1.3071
-5 -12 -12 -3.8807 0.8928
-5 -12 -11 -10.3076 2.4304
-5 -12 -10 6.7261 -3.7872
-5 -12 -9 3.0129 2.8794
-5 -12 -8 -8.2089 2.8802
-5 -12 -7 4.6333 8.7496
-5 -12 -6 6.7478 0.9477
-5 -12 -5 -10.7352 -5.6647
-5 -12 -4 -4.8164 1.3489
-5 -12 -3 9.0286 -1.6402
-5 -12 -2 -2.9689 -17.7381
-5 -12 -1 -4.4509 -11.0536
-5 -11 -27 0.9355 2.5260
-5 -11 -26 0.6178 -1.2044
-5 -11 -23 -1.6181 2.5964
-5 -11 -22 -1.4006 -0.2775
-5 -11 -21 2.1998 1.2639
-5 -11 -20 -1.7749 0.2325
-5 -11 -19 -3.0644 -8.6932
-5 -11 -18 1.2546 -4.8927
-5 -11 -17 10.1850 7.8111
-5 -11 -16 -0.2202 5.7751
-5 -11 -15 2.5509 -0.3836
-5 -11 -14 -4.2789 -3.2897
-5 -11 -13 -13.3994 -5.4857
-5 -11 -12 -1.4449 0.1158
-5 -11 -11 -5.1575 1.6956
-5 -11 -10 10.5203 -3.2175
-5 -11 -9 7.9934 1.3375
-5 -11 -8 -3.3240 5.0389
-5 -11 -7 -3.2400 6.4076
-5 -11 -6 -1.0473 -0.8476
-5 -11 -5 12.3124 -15.0798
-5 -11 -4 8.3617 3.6954
-5 -11 -3 0.1202 7.8301
-5 -11 -2 -15.6221 -1.6557
-5 -11 -1 -7.3848 0.4045
-5 -10 -28 1.2180 -1.4688
-5 -10 -27 0.8093 -1.1989
-5 -10 -24 -4.3178 -0.0794
-5 -10 -23 0.3574 7.7644
-5 -10 -22 5.2151 -2.0342
-5 -10 -21 2.8189 3.5198
-5 -10 -20 -0.6062 0.9842
-5 -10 -19 0.8054 0.7761
-5 -10 -18 0.7824 0.0029
-5 -10 -17 -6.0153 -5.3954
-5 -10 -16 1.1070 -2.8101
-5 -10 -15 0.3860 -2.1570
-5 -10 -14 -0.7882 2.7761
-5 -10 -13 11.8762 0.0914
-5 -10 -12 -3.7044 6.9940
-5 -10 -11 -15.0995 -3.6127
-5 -10 -10 1.1495 -3.7410
-5 -10 -9 8.7836 10.9086
-5 -10 -8 -5.5354 0.4845
-5 -10 -7 3.3071 1.9514
-5 -10 -6 10.3179 1.8891
-5 -10 -5 -15.0778 2.7550
-5 -10 -4 -9.3078 -4.3789
-5 -10 -3 11.2925 -11.8164
-5 -10 -2 -3.1867 -20.6521
-5 -10 -1 -2.8554 -8.3163
-5 -9 -25 -4.4122 -5.0717
-5 -9 -24 -0.7614 0.1468
-5 -9 -23 -1.5345 3.7963
-5 -9 -22 2.4973 -0.4095
-5 -9 -21 -0.1539 -0.1320
-5 -9 -20 0.7366 1.2249
-5 -9 -19 -0.3396 -8.6738
-5 -9 -18 0.9552 -7.6149
-5 -9 -17 5.4157 5.8898
-5 -9 -16 -4.8630 7.3637
-5 -9 -15 6.4483 6.2011
-5 -9 -14 -6.5713 -0.9616
-5 -9 -13 -13.7671 -8.5600
-5 -9 -12 1.2250 -3.2612
-5 -9 -11 -0.6963 3.3946
-5 -9 -10 12.3974 -1.3654
-5 -9 -9 4.8791 -0.8219
-5 -9 -8 0.6763 1.8042
-5 -9 -7 -1.9601 7.2152
-5 -9 -6 -7.0178 1.7949
-5 -9 -5 8.7517 -12.1394
-5 -9 -4 8.5124 0.3860
-5 -9 -3 2.1797 2.7028
-5 -9 -2 -13.8372 1.3136
-5 -9 -1 -8.4079 4.6630
-5 -8 -29 -0.2616 -0.5882
-5 -8 -27 2.4432 -1.0575
-5 -8 -26 -0.2375 3.0836
-5 -8 -25 -1.1899 -5.4369
-5 -8 -24 -2.6208 3.2655
-5 -8 -23 -0.0719 7.3168
-5 -8 -22 2.7404 -3.1472
-5 -8 -21 5.3860 1.8440
-5 -8 -20 1.8369 2.5298
-5 -8 -19 -2.7808 0.3112
-5 -8 -18 -2.2059 -3.6553
-5 -8 -17 -4.1375 -2.0655
-5 -8 -16 1.1954 -8.1264
-5 -8 -15 1.2585 -4.4708
-5 -8 -14 2.0850 8.1801
-5 -8 -13 6.1592 3.2618
-5 -8 -12 -2.3748 12.4770
-5 -8 -11 -14.0749 -6.4619
-5 -8 -10 -8.5763 -6.0347
-5 -8 -9 8.7621 15.9190
-5 -8 -8 2.0470 -4.2241
-5 -8 -7 5.9007 -5.5635
-5 -8 -6 10.8988 5.5764
-5 -8 -5 -20.8160 4.1219
-5 -8 -4 -11.6309 -12.9470
-5 -8 -3 18.1110 -14.6170
-5 -8 -2 0.0881 -5.7650
-5 -8 -1 -3.6547 -1.8835
-5 -7 -29 1.1630 0.3008
-5 -7 -28 -2.6055 -1.3180
-5 -7 -27 -0.3608 4.3472
-5 -7 -26 -2.0948 1.8514
-5 -7 -25 -2.1848 -6.6797
-5 -7 -24 -2.2076 -3.2459
-5 -7 -23 0.8638 3.2292
-5 -7 -22 5.8958 1.3376
-5 -7 -21 -3.0095 0.6367
-5 -7 -20 3.1681 2.7438
-5 -7 -19 2.1374 -7.7403
-5 -7 -18 -0.5991 -5.2124
-5 -7 -17 -1.2068 3.1962
-5 -7 -16 -4.4534 2.9856
-5 -7 -15 9.3949 9.4320
-5 -7 -14 -10.0802 5.5499
-5 -7 -13 -14.3278 -11.2336
-5 -7 -12 4.6593 -11.8684
-5 -7 -11 5.5682 4.0044
-5 -7 -10 11.1009 0.6337
-5 -7 -9 3.7834 2.6940
-5 -7 -8 3.1089 5.5450
-5 -7 -7 -5.0784 -0.8037
-5 -7 -6 -11.5841 -2.4186
-5 -7 -5 4.4813 -3.6027
-5 -7 -4 3.8266 2.6795
-5 -7 -3 9.0176 1.5757
-5 -7 -2 -5.5934 -3.4061
-5 -7 -1 -11.0446 10.6699
-5 -6 -29 0.1328 -1.1021
-5 -6 -28 -0.1304 -1.9351
-5 -6 -27 2.0811 -0.0511
-5 -6 -26 1.1739 2.5550
-5 -6 -25 -0.3396 -0.5670
-5 -6 -24 -1.5506 4.7220
-5 -6 -23 -0.8736 3.4512
-5 -6 -22 1.5312 -0.9932
-5 -6 -21 6.6756 -2.8948
-5 -6 -20 2.9895 -0.0903
-5 -6 -19 -3.5119 1.6747
-5 -6 -18 -6.2010 -0.8824
-5 -6 -17 -6.7583 2.8029
-5 -6 -16 0.1645 -14.1055
-5 -6 -15 3.9855 -6.9813
-5 -6 -14 2.6907 12.1475
-5 -6 -13 4.2669 3.1779
-5 -6 -12 3.9322 10.3935
-5 -6 -11 -12.3416 -2.5459
-5 -6 -10 -19.7954 -0.7651
-5 -6 -9 7.1164 10.9483
-5 -6 -8 11.5194 -11.3432
-5 -6 -7 4.5556 -7.3923
-5 -6 -6 10.6757 9.7207
-5 -6 -5 -20.5871 6.1224
-5 -6 -4 -12.5216 -23.7763
-5 -6 -3 23.4040 -11.4469
-5 -6 -2 4.9648 15.9214
-5 -6 -1 -6.2338 0.0687
-5 -5 -29 -0.7940 1.5154
-5 -5 -28 -2.1719 -1.1785
-5 -5 -27 -0.1462 3.0659
-5 -5 -26 -2.9958 3.5603
-5 -5 -25 0.0577 -5.1767
-5 -5 -24 -3.9115 -5.5190
-5 -5 -23 3.2121 1.9277
-5 -5 -22 7.3994 1.1657
-5 -5 -21 -1.9736 2.8138
-5 -5 -20 5.2014 6.4651
-5 -5 -19 -0.1550 -7.9288
-5 -5 -18 -2.4796 -7.6870
-5 -5 -17 -4.7576 4.6753
-5 -5 -16 -4.3296 0.3477
-5 -5 -15 7.6014 2.3707
-5 -5 -14 -8.7874 13.4348
-5 -5 -13 -5.8030 -11.1744
-5 -5 -12 2.4219 -18.2214
-5 -5 -11 3.2833 6.1532
-5 -5 -10 11.8168 0.8020
-5 -5 -9 3.0062 5.7737
-5 -5 -8 5.0115 12.7210
-5 -5 -7 -8.0389 -2.9483
-5 -5 -6 -12.6190 -7.0009
-5 -5 -5 0.9493 0.9472
-5 -5 -4 -5.1861 3.4612
-5 -5 -3 13.8901 -0.8639
-5 -5 -2 4.5881 -9.9246
-5 -5 -1 -9.5084 11.4651
-5 -4 -30 -2.4762 -1.8389
-5 -4 -29 1.6113 -0.8834
-5 -4 -28 0.1359 -1.0087
-5 -4 -27 0.3908 1.3793
-5 -4 -26 3.1801 0.6341
-5 -4 -25 0.4326 3.4583
-5 -4 -24 -2.2484 4.8463
-5 -4 -23 -2.7334 -0.8226
-5 -4 -22 -0.2857 1.7375
-5 -4 -21 7.3814 -4.9104
-5 -4 -20 3.0767 -3.4736
-5 -4 -19 -2.9397 1.0321
-5 -4 -18 -2.9379 -0.1847
-5 -4 -17 -7.7330 6.0371
-5 -4 -16 -7.2275 -12.5100
-5 -4 -15 4.2183 -6.3966
-5 -4 -14 0.9010 10.8346
-5 -4 -13 0.8849 2.6304
-5 -4 -12 17.3080 6.5940
-5 -4 -11 -5.4560 5.4032
-5 -4 -10 -26.8672 8.8035
-5 -4 -9 8.2336 -2.0150
-5 -4 -8 13.3072 -18.4453
-5 -4 -7 0.3729 -12.9500
-5 -4 -6 6.2117 10.8886
-5 -4 -5 -18.6107 13.5669
-5 -4 -4 -12.8701 -28.3867
-5 -4 -3 27.7544 4.9393
-5 -4 -2 17.4151 28.0211
-5 -4 -1 -12.0228 -8.4851
-5 -3 -30 -1.6928 -2.0002
-5 -3 -29 -4.6591 2.2997
-5 -3 -28 -1.1963 0.0381
-5 -3 -27 1.4005 1.5354
-5 -3 -26 -1.5203 4.5941
-5 -3 -25 2.1649 -2.6069
-5 -3 -24 -4.1449 -6.5427
-5 -3 -23 2.3952 0.5023
-5 -3 -22 5.0777 -1.1616
-5 -3 -21 1.4260 2.6335
-5 -3 -20 5.1726 10.3969
-5 -3 -19 -3.9135 -5.2325
-5 -3 -18 -1.4763 -14.1950
-5 -3 -17 -4.8360 5.1816
-5 -3 -16 -2.9880 2.8862
-5 -3 -15 3.7087 -6.3196
-5 -3 -14 -10.5069 15.7707
-5 -3 -13 2.4548 -4.3694
-5 -3 -12 3.9536 -17.8308
-5 -3 -11 -0.4948 5.7863
-5 -3 -10 7.1643 4.4626
-5 -3 -9 6.9647 3.7962
-5 -3 -8 6.4972 10.1550
-5 -3 -7 -9.6525 0.6820
-5 -3 -6 -6.8484 -0.5160
-5 -3 -5 -8.8594 -2.7406
-5 -3 -4 -6.2797 -10.4318
-5 -3 -3 12.4558 2.7727
-5 -3 -2 -0.7901 -3.3322
-5 -3 -1 1.0698 4.2613
-5 -2 -31 -1.5291 -0.7121
-5 -2 -30 -3.7321 -1.1753
-5 -2 -29 1.1081 0.6261
-5 -2 -28 -0.4561 -0.1310
-5 -2 -27 -0.1219 2.2861
-5 -2 -26 4.9521 -0.8469
-5 -2 -25 0.6941 5.7086
-5 -2 -24 -2.4619 4.2771
-5 -2 -23 -1.3084 -6.4220
-5 -2 -22 -3.2159 0.8927
-5 -2 -21 4.1416 -1.2485
-5 -2 -20 4.9284 -1.6232
-5 -2 -19 -3.5404 -4.8913
-5 -2 -18 -0.1803 -3.5875
-5 -2 -17 -4.5390 10.1354
-5 -2 -16 -14.8004 -3.8821
-5 -2 -15 5.1229 -1.2210
-5 -2 -14 5.1544 3.7714
-5 -2 -13 -4.7697 2.5107
-5 -2 -12 20.6649 4.2917
-5 -2 -11 3.9806 12.1605
-5 -2 -10 -23.5188 9.7628
-5 -2 -9 2.8459 -21.1592
-5 -2 -8 12.4084 -13.6955
-5 -2 -7 0.3886 -16.0931
-5 -2 -6 2.3787 8.3837
-5 -2 -5 -14.0653 21.4606
-5 -2 -4 -27.5367 -24.2232
-5 -2 -3 26.6964 26.3448
-5 -2 -2 38.0255 24.2905
-5 -2 -1 -15.7854 -25.9829
-5 -1 -31 1.1605 -0.0989
-5 -1 -30 -0.9914 -3.0963
-5 -1 -29 -7.2507 0.8237
-5 -1 -28 -0.4690 0.6404
-5 -1 -27 2.6916 -0.0688
-5 -1 -26 -0.2393 5.3571
-5 -1 -25 4.2199 -0.7999
-5 -1 -24 -1.6631 -5.5479
-5 -1 -23 0.4389 0.7417
-5 -1 -22 1.7273 -3.0256
-5 -1 -21 3.1939 1.3919
-5 -1 -20 2.9418 9.8532
-5 -1 -19 -7.6526 -1.8129
-5 -1 -18 -0.5865 -19.0165
-5 -1 -17 -2.7404 1.2224
-5 -1 -16 -1.6271 7.1369
-5 -1 -15 2.2825 -4.6182
-5 -1 -14 -7.2004 15.2133
-5 -1 -13 2.8318 0.8545
-5 -1 -12 5.1780 -9.7819
-5 -1 -11 1.3170 2.1252
-5 -1 -10 1.9322 1.7519
-5 -1 -9 17.1851 1.2312
-5 -1 -8 2.6822 2.2304
-5 -1 -7 -20.8939 1.2537
-5 -1 -6 -2.6355 10.6686
-5 -1 -5 -15.4570 -2.8634
-5 -1 -4 -0.9972 -22.8107
-5 -1 -3 12.3748 2.8190
-5 -1 -2 -2.9057 6.9405
-5 -1 -1 9.3855 -0.7135
-4 -24 -2 0.7044 1.2963
-4 -24 -1 -2.0844 0.2254
-4 -23 -8 -0.6218 -1.1910
-4 -23 -7 -1.2284 -0.1011
-4 -23 -6 2.0903 -0.0172
-4 -23 -5 2.3322 1.8327
-4 -23 -2 -0.3524 0.5008
-4 -23 -1 1.2920 0.8075
-4 -22 -13 -0.5606 -3.1682
-4 -22 -12 1.7096 -0.4384
-4 -22 -11 0.8108 2.0805
-4 -22 -10 1.9247 -1.8735
-4 -22 -9 -1.4388 -0.2316
-4 -22 -8 -4.0221 1.7059
-4 -22 -7 -1.3172 -0.5007
-4 -22 -6 -0.0464 0.4282
-4 -22 -5 2.2205 0.7053
-4 -22 -4 -3.8249 -4.0198
-4 -22 -3 0.2091 1.1535
-4 -22 -2 3.7053 4.5788
-4 -22 -1 -1.8759 -1.0265
-4 -21 -14 0.5322 2.1088
-4 -21 -13 -1.9792 -2.8415
-4 -21 -12 0.3710 -0.6705
-4 -21 -11 0.0947 2.2703
-4 -21 -10 -0.7665 -2.8075
-4 -21 -9 0.7597 -0.7510
-4 -21 -8 -1.8344 -2.7447
-4 -21 -7 -4.4233 0.9955
-4 -21 -6 3.8314 0.6050
-4 -21 -5 5.2440 2.0577
-4 -21 -4 -4.6144 3.7924
-4 -21 -3 -3.1882 -3.0950
-4 -21 -2 2.8299 3.2638
-4 -21 -1 0.6795 0.4212
-4 -20 -17 1.3847 0.2099
-4 -20 -16 -0.8461 -0.5825
-4 -20 -15 2.5438 -0.2829
-4 -20 -14 0.4196 0.4833
-4 -20 -13 -2.5860 -2.5487
-4 -20 -12 1.7145 -1.1739
-4 -20 -11 1.4214 3.6460
-4 -20 -10 3.4147 -0.3417
-4 -20 -9 -2.6677 -2.9873
-4 -20 -8 -5.3773 1.3134
-4 -20 -7 -2.3102 0.4871
-4 -20 -6 -2.0869 1.8590
-4 -20 -5 4.8569 2.9804
-4 -20 -4 -1.4744 -8.4853
-4 -20 -3 -0.2921 -0.0765
-4 -20 -2 2.0290 7.3947
-4 -20 -1 2.8309 -1.2736
-4 -19 -18 2.4170 1.4169
-4 -19 -17 0.8736 -1.6281
-4 -19 -16 -1.4651 -1.2082
-4 -19 -15 1.5109 1.9403
-4 -19 -14 0.7562 2.3050
-4 -19 -13 -3.0790 -4.6358
-4 -19 -12 0.4895 0.6012
-4 -19 -11 1.5067 1.8251
-4 -19 -10 -3.4514 -2.7589
-4 -19 -9 0.1326 -2.0562
-4 -19 -8 2.0154 -4.7133
-4 -19 -7 -4.3878 3.9578
-4 -19 -6 2.2692 1.3757
-4 -19 -5 1.6853 2.6706
-4 -19 -4 -5.3759 3.1780
-4 -19 -3 3.0905 -1.1823
-4 -19 -2 7.4713 2.7811
-4 -19 -1 -2.4821 -2.4779
-4 -18 -20 0.4618 -0.1158
-4 -18 -19 -1.1239 -1.1722
-4 -18 -18 1.2351 2.1322
-4 -18 -17 2.6798 1.2252
-4 -18 -16 -1.9702 -2.4401
-4 -18 -15 3.2563 -0.8760
-4 -18 -14 0.4036 -0.0689
-4 -18 -13 -2.4351 -2.3200
-4 -18 -12 0.4734 0.7356
-4 -18 -11 0.2775 5.0674
-4 -18 -10 4.2979 0.4622
-4 -18 -9 -4.5869 -5.4233
-4 -18 -8 -2.9034 -1.3899
-4 -18 -7 -1.1928 1.3913
-4 -18 -6 -4.8769 2.9759
-4 -18 -5 5.6911 3.8374
-4 -18 -4 3.9081 -7.9968
-4 -18 -3 -0.8966 -3.9750
-4 -18 -2 -4.5112 6.3128
-4 -18 -1 7.3533 1.9484
-4 -17 -20 -2.0935 0.0950
-4 -17 -19 -5.1277 3.0005
-4 -17 -18 2.7972 0.6017
-4 -17 -17 1.4438 1.1443
-4 -17 -16 -0.5814 -1.6791
-4 -17 -15 1.7494 -1.6951
-4 -17 -14 -0.6362 -0.4565
-4 -17 -13 -4.4521 -3.8203
-4 -17 -12 0.7258 1.9854
-4 -17 -11 4.8465 -1.7292
-4 -17 -10 -5.7830 0.3741
-4 -17 -9 -2.5426 -0.6668
-4 -17 -8 6.3575 -3.2862
-4 -17 -7 0.4689 4.5295
-4 -17 -6 0.5351 -0.8537
-4 -17 -5 -5.4133 4.3479
-4 -17 -4 -5.3594 2.9571
-4 -17 -3 9.2402 3.2988
-4 -17 -2 8.9178 -1.4973
-4 -17 -1 -7.2408 -7.2078
-4 -16 -22 1.2271 -0.0562
-4 -16 -21 -2.9306 -3.2277
-4 -16 -20 0.5087 -0.4731
-4 -16 -19 -3.2860 0.9031
-4 -16 -18 1.8335 0.3396
-4 -16 -17 4.8248 0.5140
-4 -16 -16 -0.8163 1.3425
-4 -16 -15 1.7091 0.7149
-4 -16 -14 -2.0834 -3.1674
-4 -16 -13 -1.1194 -4.8047
-4 -16 -12 -1.0622 2.7474
-4 -16 -11 0.2416 6.5969
-4 -16 -10 5.6135 -1.6046
-4 -16 -9 -4.3049 -5.3671
-4 -16 -8 -1.4683 -0.2333
-4 -16 -7 -1.7665 -0.1331
-4 -16 -6 -4.5433 0.9316
-4 -16 -5 1.9961 4.5057
-4 -16 -4 7.7519 -4.7818
-4 -16 -3 3.4208 -6.3393
-4 -16 -2 -8.0403 6.2911
-4 -16 -1 1.9438 4.5118
-4 -15 -23 -0.5473 -1.8144
-4 -15 -22 -0.7779 2.1688
-4 -15 -21 5.4925 -0.0784
-4 -15 -20 -1.2508 1.5193
-4 -15 -19 -7.7598 3.0904
-4 -15 -18 1.2360 -2.0020
-4 -15 -17 0.8228 5.0161
-4 -15 -16 -0.2464 -1.6737
-4 -15 -15 4.4382 -6.1251
-4 -15 -14 2.6407 -4.5552
-4 -15 -13 -6.2545 0.1401
-4 -15 -12 -2.4385 3.3273
-4 -15 -11 6.6965 -4.6362
-4 -15 -10 -4.4303 3.8426
-4 -15 -9 -4.5675 -0.4439
-4 -15 -8 8.1406 3.4680
-4 -15 -7 4.8155 3.1858
-4 -15 -6 -3.6794 -3.9515
-4 -15 -5 -8.7412 5.7218
-4 -15 -4 -2.1942 -0.9102
-4 -15 -3 10.1128 4.7116
-4 -15 -2 3.7430 -4.1129
-4 -15 -1 -10.8490 -8.1199
-4 -14 -25 0.0090 -0.3902
-4 -14 -24 -3.6109 -1.3396
-4 -14 -23 1.5202 3.7968
-4 -14 -22 2.7447 3.1317
-4 -14 -21 -2.7307 -4.1051
-4 -14 -20 -0.1088 -2.9789
-4 -14 -19 -5.6181 2.8489
-4 -14 -18 -0.1083 -3.5964
-4 -14 -17 7.5956 -1.6392
-4 -14 -16 5.6756 7.0780
-4 -14 -15 1.0972 0.7105
-4 -14 -14 -4.8434 -5.2741
-4 -14 -13 -1.3924 -1.9431
-4 -14 -12 -6.3025 1.2120
-4 -14 -11 -0.8547 4.1538
-4 -14 -10 4.2938 -3.4050
-4 -14 -9 -0.1195 -5.9543
-4 -14 -8 1.5836 4.2522
-4 -14 -7 -2.6519 3.2688
-4 -14 -6 -2.4305 -1.7861
-4 -14 -5 -2.9095 3.1837
-4 -14 -4 9.3088 -5.6528
-4 -14 -3 8.2136 -7.5147
-4 -14 -2 -7.7328 10.9717
-4 -14 -1 -8.3482 5.1435
-4 -13 -26 1.0060 -2.0498
-4 -13 -25 -3.3570 0.5780
-4 -13 -24 -0.2375 0.1666
-4 -13 -23 0.7797 -4.3628
-4 -13 -22 -1.3897 1.9670
-4 -13 -21 5.5216 -0.9714
-4 -13 -20 2.4891 4.0514
-4 -13 -19 -6.0650 2.2694
-4 -13 -18 -0.6901 -2.5409
-4 -13 -17 -0.4783 6.3450
-4 -13 -16 -3.3641 -1.5524
-4 -13 -15 4.2417 -4.1043
-4 -13 -14 8.1281 -8.7852
-4 -13 -13 -5.7791 1.0975
-4 -13 -12 -4.3965 5.3695
-4 -13 -11 5.1694 -1.2753
-4 -13 -10 -4.4595 2.6105
-4 -13 -9 -3.9071 -5.0098
-4 -13 -8 11.8608 9.6622
-4 -13 -7 3.6723 2.9071
-4 -13 -6 -10.9534 -3.1641
-4 -13 -5 -4.4149 6.5659
-4 -13 -4 3.4489 -3.1334
-4 -13 -3 2.9950 -1.6033
-4 -13 -2 -4.7889 -7.7448
-4 -13 -1 -5.3991 -2.6436
-4 -12 -27 0.6133 -0.4113
-4 -12 -26 -1.1809 1.2387
-4 -12 -25 0.5088 -0.4842
-4 -12 -24 -4.8888 -3.5591
-4 -12 -23 -0.2262 1.1375
-4 -12 -22 1.2461 6.7675
-4 -12 -21 -1.6549 -1.5070
-4 -12 -20 2.7491 -5.8390
-4 -12 -19 -5.5790 2.4750
-4 -12 -18 -2.4406 -3.8963
-4 -12 -17 7.5871 -4.4675
-4 -12 -16 12.5370 9.7641
-4 -12 -15 -0.5390 0.2077
-4 -12 -14 -9.2309 -9.4225
-4 -12 -13 -2.7432 1.4474
-4 -12 -12 -7.9017 3.2828
-4 -12 -11 -2.4374 3.2744
-4 -12 -10 -1.3732 -2.4635
-4 -12 -9 6.3273 -8.2691
-4 -12 -8 7.0270 2.8600
-4 -12 -7 -0.0738 9.4204
-4 -12 -6 -2.4421 2.1268
-4 -12 -5 -5.1357 0.7932
-4 -12 -4 9.8326 -9.8871
-4 -12 -3 5.4551 -7.4854
-4 -12 -2 -6.8294 9.2685
-4 -12 -1 -10.6672 4.3122
-4 -11 -28 0.0557 -2.4114
-4 -11 -27 2.6732 -1.4743
-4 -11 -26 3.6656 -3.8137
-4 -11 -25 -7.4782 2.6429
-4 -11 -24 -2.6079 2.0864
-4 -11 -23 2.9725 -2.2449
-4 -11 -22 -1.6930 2.6729
-4 -11 -21 4.3140 -2.7720
-4 -11 -20 6.0310 4.9335
-4 -11 -19 -1.2975 0.4221
-4 -11 -18 -1.6120 -1.3374
-4 -11 -17 -1.8781 3.1210
-4 -11 -16 -7.3318 -2.3455
-4 -11 -15 0.9892 1.6967
-4 -11 -14 10.5908 -7.8766
-4 -11 -13 -3.0405 -1.5997
-4 -11 -12 -5.0907 1.6788
-4 -11 -11 2.6217 7.6365
-4 -11 -10 -3.7151 4.1994
-4 -11 -9 -1.7051 -8.4823
-4 -11 -8 15.2407 10.2292
-4 -11 -7 -3.2050 -0.3615
-4 -11 -6 -16.4688 -1.5553
-4 -11 -5 4.1915 6.0372
-4 -11 -4 6.5644 -2.9587
-4 -11 -3 -8.1079 -7.3469
-4 -11 -2 -8.7660 -12.7325
-4 -11 -1 9.4118 3.4268
-4 -10 -28 1.9096 2.1354
-4 -10 -27 -0.4438 0.4003
-4 -10 -26 -2.4216 1.6885
-4 -10 -25 0.5371 0.8437
-4 -10 -24 -4.3150 -3.6633
-4 -10 -23 0.4843 -1.5826
-4 -10 -22 -1.8873 4.5286
-4 -10 -21 -0.6090 -0.0810
-4 -10 -20 5.1772 -4.9270
-4 -10 -19 -2.0285 0.7056
-4 -10 -18 -2.3741 -3.8392
-4 -10 -17 2.8590 -4.4727
-4 -10 -16 12.9178 12.1093
-4 -10 -15 -3.2805 0.4826
-4 -10 -14 -10.1176 -13.6124
-4 -10 -13 -3.9199 -0.0824
-4 -10 -12 -6.7835 7.0163
-4 -10 -11 0.0549 4.1285
-4 -10 -10 -2.0492 2.3493
-4 -10 -9 7.7725 -1.7765
-4 -10 -8 7.8574 -4.5631
-4 -10 -7 2.0339 0.0122
-4 -10 -6 -0.2117 5.7351
-4 -10 -5 -6.0764 2.9955
-4 -10 -4 4.0262 -9.4758
-4 -10 -3 6.9840 -4.7275
-4 -10 -2 -0.5479 3.1949
-4 -10 -1 -9.2230 3.7289
-4 -9 -27 3.6779 -1.4257
-4 -9 -26 6.9190 -5.1768
-4 -9 -25 -8.3415 4.7410
-4 -9 -24 -3.7558 2.5125
-4 -9 -23 4.5887 1.3299
-4 -9 -22 -1.8720 4.6948
-4 -9 -21 2.8535 -3.1192
-4 -9 -20 8.0431 3.1203
-4 -9 -19 -0.6505 -1.1360
-4 -9 -18 -3.2204 -0.8603
-4 -9 -17 -0.4569 -2.7022
-4 -9 -16 -8.5204 -3.0672
-4 -9 -15 -0.9955 4.3965
-4 -9 -14 11.4537 -1.3736
-4 -9 -13 1.9811 0.1649
-4 -9 -12 -7.4670 -5.2826
-4 -9 -11 -5.8940 8.8211
-4 -9 -10 -5.6101 9.8634
-4 -9 -9 1.6506 -4.3923
-4 -9 -8 18.6132 3.2252
-4 -9 -7 -4.6316 -6.0372
-4 -9 -6 -16.3566 -1.3881
-4 -9 -5 10.8741 4.2364
-4 -9 -4 4.8094 -2.2306
-4 -9 -3 -20.2745 -11.0613
-4 -9 -2 -2.9950 -11.3981
-4 -9 -1 22.0039 9.7312
-4 -8 -28 2.9062 2.7607
-4 -8 -27 -2.2343 0.3610
-4 -8 -26 -3.4680 0.2159
-4 -8 -25 -1.3181 1.0924
-4 -8 -24 -3.8150 -1.1927
-4 -8 -23 3.3864 -1.3674
-4 -8 -22 1.3564 0.6499
-4 -8 -21 0.8287 1.0210
-4 -8 -20 0.9475 -6.2924
-4 -8 -19 3.5245 -1.9472
-4 -8 -18 -0.8059 -0.3031
-4 -8 -17 -5.2359 -1.4382
-4 -8 -16 4.3817 12.0400
-4 -8 -15 -4.5157 1.0979
-4 -8 -14 -1.3735 -9.6658
-4 -8 -13 -5.2472 -0.2138
-4 -8 -12 -7.6366 -1.1300
-4 -8 -11 6.4374 -3.9827
-4 -8 -10 4.0607 9.8052
-4 -8 -9 8.1904 9.1246
-4 -8 -8 2.5800 -9.1071
-4 -8 -7 -1.2946 -7.9868
-4 -8 -6 1.3720 6.3309
-4 -8 -5 -10.1195 2.9973
-4 -8 -4 3.8110 -4.2205
-4 -8 -3 12.9218 -1.5142
-4 -8 -2 4.7585 -0.2465
-4 -8 -1 -8.7585 3.7178
-4 -7 -30 -2.3164 0.0225
-4 -7 -29 -0.9065 -4.4038
-4 -7 -28 -1.2151 -1.1082
-4 -7 -27 1.8389 -0.0134
-4 -7 -26 7.3764 -4.5264
-4 -7 -25 -4.1335 5.3279
-4 -7 -24 -4.4451 3.4398
-4 -7 -23 3.5092 4.1495
-4 -7 -22 -1.7594 3.4266
-4 -7 -21 1.7763 -2.3683
-4 -7 -20 10.3231 -0.1682
-4 -7 -19 -1.9701 -1.4463
-4 -7 -18 -4.9736 0.6218
-4 -7 -17 0.1564 -7.5131
-4 -7 -16 -10.4699 -2.9300
-4 -7 -15 -4.2475 4.3942
-4 -7 -14 14.3830 -0.4623
-4 -7 -13 9.9340 4.2279
-4 -7 -12 -9.4137 -6.5988
-4 -7 -11 -12.1863 4.7628
-4 -7 -10 -8.3010 15.4410
-4 -7 -9 -1.1841 1.2470
-4 -7 -8 16.6205 -3.3649
-4 -7 -7 2.6493 -12.7564
-4 -7 -6 -9.5626 -2.5994
-4 -7 -5 13.2085 5.9854
-4 -7 -4 -3.6813 -0.3193
-4 -7 -3 -27.1816 -11.7279
-4 -7 -2 14.2275 -7.2791
-4 -7 -1 27.8400 12.5671
-4 -6 -29 -1.4468 -2.3088
-4 -6 -28 2.7222 3.6226
-4 -6 -27 -2.0937 0.8491
-4 -6 -26 -1.4403 -0.5354
-4 -6 -25 -4.3912 -1.1711
-4 -6 -24 -3.5036 -0.6934
-4 -6 -23 2.6296 0.2763
-4 -6 -22 5.7988 0.9254
-4 -6 -21 4.0288 2.1362
-4 -6 -20 -3.3002 -8.7537
-4 -6 -19 5.4105 -1.5508
-4 -6 -18 -2.4341 4.5941
-4 -6 -17 -8.7579 -2.8685
-4 -6 -16 -2.6734 7.0493
-4 -6 -15 -3.1268 5.7366
-4 -6 -14 7.3042 -7.7878
-4 -6 -13 -5.3053 -1.6680
-4 -6 -12 -7.4366 -3.2024
-4 -6 -11 9.3854 -13.2235
-4 -6 -10 8.8217 10.5767
-4 -6 -9 9.1305 16.2992
-4 -6 -8 -0.1164 -8.5708
-4 -6 -7 -5.4676 -3.7902
-4 -6 -6 -5.3074 5.6223
-4 -6 -5 -14.6910 -2.4765
-4 -6 -4 10.3790 2.9849
-4 -6 -3 13.1798 -0.9983
-4 -6 -2 -0.7444 -3.6123
-4 -6 -1 -4.5459 3.9049
-4 -5 -30 -2.8418 1.3910
-4 -5 -29 -1.1913 -6.1845
-4 -5 -28 0.5916 -0.6550
-4 -5 -27 -1.6344 2.1184
-4 -5 -26 4.8856 -1.6014
-4 -5 -25 2.8717 3.2374
-4 -5 -24 -4.2557 5.1938
-4 -5 -23 1.2851 6.9157
-4 -5 -22 -0.9900 -0.8297
-4 -5 -21 -2.7909 -3.6777
-4 -5 -20 10.0859 -4.5007
-4 -5 -19 1.0249 -1.9156
-4 -5 -18 -5.4836 1.2328
-4 -5 -17 -0.3365 -9.1804
-4 -5 -16 -11.5941 2.9997
-4 -5 -15 -9.0397 4.8660
-4 -5 -14 17.3824 -0.3363
-4 -5 -13 16.0129 4.5361
-4 -5 -12 -11.1267 -9.1020
-4 -5 -11 -11.5881 4.7658
-4 -5 -10 -4.9617 15.4629
-4 -5 -9 -10.7596 8.7390
-4 -5 -8 6.8264 -7.4896
-4 -5 -7 15.5738 -18.7402
-4 -5 -6 1.3839 -2.5754
-4 -5 -5 7.4918 3.7920
-4 -5 -4 -11.9064 6.6652
-4 -5 -3 -19.7897 -15.0411
-4 -5 -2 31.6447 -1.8568
-4 -5 -1 19.4936 18.0180
-4 -4 -30 -3.2924 -1.1623
-4 -4 -29 -0.5282 -2.6039
-4 -4 -28 0.6100 4.0153
-4 -4 -27 -1.8420 0.9173
-4 -4 -26 2.5085 -0.4095
-4 -4 -25 -5.1680 -1.0413
-4 -4 -24 -2.1654 -1.4124
-4 -4 -23 -0.7408 -0.3577
-4 -4 -22 4.5112 3.4161
-4 -4 -21 7.2034 2.9223
-4 -4 -20 -0.3448 -9.3753
-4 -4 -19 3.8472 -1.8728
-4 -4 -18 -7.2903 5.4652
-4 -4 -17 -6.0080 -7.4153
-4 -4 -16 -2.6095 2.8928
-4 -4 -15 -5.7053 13.6984
-4 -4 -14 9.6001 -7.3778
-4 -4 -13 -3.2807 -3.7445
-4 -4 -12 -5.3836 -0.1363
-4 -4 -11 9.9909 -14.8584
-4 -4 -10 9.3022 3.9325
-4 -4 -9 9.9342 19.0764
-4 -4 -8 -4.4790 -0.8136
-4 -4 -7 -5.0708 -6.9084
-4 -4 -6 -5.7491 4.4883
-4 -4 -5 -19.4980 2.2772
-4 -4 -4 7.2903 4.0496
-4 -4 -3 11.4460 -1.0226
-4 -4 -2 -5.5049 -7.4626
-4 -4 -1 -3.8911 -0.1330
-4 -3 -31 2.4045 -0.2816
-4 -3 -30 -2.2307 3.4991
-4 -3 -29 -1.5683 -4.6276
-4 -3 -28 1.7520 -1.1645
-4 -3 -27 -4.0322 2.3939
-4 -3 -26 1.3278 0.9309
-4 -3 -25 7.6936 0.2918
-4 -3 -24 -1.6183 5.1021
-4 -3 -23 -0.5917 6.5504
-4 -3 -22 -2.0078 -2.2680
-4 -3 -21 -6.1470 -2.6973
-4 -3 -20 8.8409 -7.7841
-4 -3 -19 4.0172 -2.2919
-4 -3 -18 -6.6655 -0.8592
-4 -3 -17 -0.8846 -9.5280
-4 -3 -16 -5.2361 10.1306
-4 -3 -15 -13.6207 3.5451
-4 -3 -14 9.7629 3.6141
-4 -3 -13 19.1579 8.8252
-4 -3 -12 -8.5461 -4.6835
-4 -3 -11 -2.6614 -0.5649
-4 -3 -10 0.6437 5.7467
-4 -3 -9 -23.6161 14.1483
-4 -3 -8 3.0157 -15.5636
-4 -3 -7 29.1322 -17.7897
-4 -3 -6 6.5294 -6.2877
-4 -3 -5 -10.6532 4.9711
-4 -3 -4 -19.6665 25.4714
-4 -3 -3 -0.3158 -22.1040
-4 -3 -2 38.7129 0.5210
-4 -3 -1 3.7637 20.2818
-4 -2 -31 0.0678 -0.2675
-4 -2 -30 -5.3216 -0.9360
-4 -2 -29 -0.1279 -2.2194
-4 -2 -28 -1.4422 2.9553
-4 -2 -27 -1.0848 1.2127
-4 -2 -26 6.0935 -0.3088
-4 -2 -25 -2.3907 0.8302
-4 -2 -24 0.2514 -1.5202
-4 -2 -23 -2.4977 -4.2029
-4 -2 -22 1.2515 4.6572
-4 -2 -21 4.3504 4.8420
-4 -2 -20 -0.0374 -7.7218
-4 -2 -19 2.5626 -2.9248
-4 -2 -18 -7.1647 4.1925
-4 -2 -17 -0.4094 -12.4877
-4 -2 -16 -0.9525 -1.2375
-4 -2 -15 -6.3559 19.8216
-4 -2 -14 7.9329 -1.0738
-4 -2 -13 -2.3575 -4.2551
-4 -2 -12 -2.5970 -3.2619
-4 -2 -11 5.0611 -6.7072
-4 -2 -10 11.0481 3.1150
-4 -2 -9 8.0975 9.4124
-4 -2 -8 -7.3190 4.2182
-4 -2 -7 0.4775 -4.0313
-4 -2 -6 -4.5254 0.6747
-4 -2 -5 -15.5972 0.8750
-4 -2 -4 -12.4062 -0.7647
-4 -2 -3 6.9778 0.2291
-4 -2 -2 1.2819 -3.2628
-4 -2 -1 -8.1402 -1.3052
-4 -1 -31 3.3233 -0.7332
-4 -1 -30 -0.7672 3.5531
-4 -1 -29 -0.9787 -1.8619
-4 -1 -28 0.9385 -0.4921
-4 -1 -27 -5.3774 1.2289
-4 -1 -26 -0.2340 3.4372
-4 -1 -25 9.3096 0.6481
-4 -1 -24 0.5431 3.1862
-4 -1 -23 -2.3474 2.9138
-4 -1 -22 -1.3539 -3.5384
-4 -1 -21 -5.3060 -1.2390
-4 -1 -20 3.8504 -11.1042
-4 -1 -19 2.9513 -2.3073
-4 -1 -18 -4.8349 0.8506
-4 -1 -17 -1.5197 -4.8397
-4 -1 -16 0.1199 15.5509
-4 -1 -15 -12.7666 1.7117
-4 -1 -14 2.4039 5.1641
-4 -1 -13 18.8126 7.1689
-4 -1 -12 -1.9766 7.0773
-4 -1 -11 8.4826 -2.9629
-4 -1 -10 0.1869 -11.4487
-4 -1 -9 -39.3989 7.5736
-4 -1 -8 1.0709 -21.4870
-4 -1 -7 43.0880 -7.7455
-4 -1 -6 4.0804 -10.0444
-4 -1 -5 -27.0496 3.2530
-4 -1 -4 -10.4952 47.6155
-4 -1 -3 11.8495 -13.3089
-4 -1 -2 18.9772 -9.6906
-4 -1 -1 -5.9964 10.1365
-3 -24 -5 -0.4309 -0.2891
-3 -24 -4 0.1089 -0.6459
-3 -24 -3 -1.3573 3.0855
-3 -24 -2 -0.4814 -0.3296
-3 -24 -1 1.2965 -0.0822
-3 -23 -10 0.3914 0.7101
-3 -23 -9 -0.4195 -0.4093
-3 -23 -3 0.2129 -1.2952
-3 -23 -2 -1.5399 -1.8525
-3 -23 -1 1.7660 5.8141
-3 -22 -14 0.1992 -0.5876
-3 -22 -13 0.2054 0.5819
-3 -22 -12 -1.0548 1.3284
-3 -22 -11 1.2650 -1.8550
-3 -22 -10 0.5668 -0.1381
-3 -22 -9 -2.6422 -1.6305
-3 -22 -8 -0.0268 -0.2970
-3 -22 -7 0.3646 0.4194
-3 -22 -6 -1.0065 2.0374
-3 -22 -5 0.0724 -3.5568
-3 -22 -4 0.2974 -0.2171
-3 -22 -3 -1.6134 8.5558
-3 -22 -2 0.1637 -2.4590
-3 -22 -1 1.3628 -1.1097
-3 -21 -16 1.3724 -0.0222
-3 -21 -15 -0.0729 0.2073
-3 -21 -14 -0.1244 -1.0277
-3 -21 -13 0.8519 -0.0370
-3 -21 -12 -1.0667 0.5155
-3 -21 -11 3.2631 -2.1285
-3 -21 -10 1.2178 -1.4953
-3 -21 -9 0.0174 0.0179
-3 -21 -8 -3.9569 2.0660
-3 -21 -7 -5.1602 5.4306
-3 -21 -6 2.3227 -2.0367
-3 -21 -5 -3.1726 -6.8599
-3 -21 -4 0.6074 3.2728
-3 -21 -3 3.0115 -1.1906
-3 -21 -2 1.4897 -2.3957
-3 -21 -1 2.0062 8.7426
-3 -20 -18 2.2203 -0.1998
-3 -20 -17 1.0599 1.2156
-3 -20 -16 -1.5930 0.5886
-3 -20 -15 -1.8033 1.3082
-3 -20 -14 -0.3593 -3.2695
-3 -20 -13 1.2593 1.0657
-3 -20 -12 -0.7601 2.4350
-3 -20 -11 1.7013 -2.9010
-3 -20 -10 1.3355 -2.7428
-3 -20 -9 -3.6914 -2.5614
-3 -20 -8 -1.9242 0.4659
-3 -20 -7 2.8465 -0.5094
-3 -20 -6 -0.4000 5.1405
-3 -20 -5 -2.3903 -2.5398
-3 -20 -4 2.1803 0.4805
-3 -20 -3 -0.6510 8.2539
-3 -20 -2 -1.2130 -6.2191
-3 -20 -1 1.0294 0.2835
-3 -19 -19 0.0218 0.0049
-3 -19 -18 1.5854 -0.3739
-3 -19 -17 -0.1400 0.1551
-3 -19 -16 2.0409 -0.3462
-3 -19 -15 -0.4346 -2.2683
-3 -19 -14 2.2902 -1.2031
-3 -19 -13 1.5001 0.4361
-3 -19 -12 -1.9535 1.8964
-3 -19 -11 1.5340 -0.2280
-3 -19 -10 -1.0820 -2.4454
-3 -19 -9 2.3269 -0.0723
-3 -19 -8 -5.9752 -0.9796
-3 -19 -7 -6.1141 4.7925
-3 -19 -6 4.0552 5.4106
-3 -19 -5 -3.0433 -6.6898
-3 -19 -4 0.8027 -3.7322
-3 -19 -3 4.0349 -0.6808
-3 -19 -2 6.6893 2.1303
-3 -19 -1 0.3930 6.9599
-3 -18 -21 -1.6840 -1.9756
-3 -18 -20 -0.2139 3.8029
-3 -18 -19 1.0487 1.7940
-3 -18 -18 0.7492 1.7137
-3 -18 -17 2.4905 -1.2222
-3 -18 -16 -0.0558 -0.4719
-3 -18 -15 -4.2568 2.2905
-3 -18 -14 -3.8423 -4.0333
-3 -18 -13 2.3513 -0.4558
-3 -18 -12 1.9749 -0.4172
-3 -18 -11 -0.4851 -1.0060
-3 -18 -10 3.2566 -3.8241
-3 -18 -9 -1.5094 -1.6996
-3 -18 -8 -5.2215 0.2756
-3 -18 -7 4.3939 -4.0255
-3 -18 -6 -0.0232 9.6844
-3 -18 -5 -5.2117 4.4039
-3 -18 -4 5.5334 3.9109
-3 -18 -3 2.8709 -0.8891
-3 -18 -2 -5.7520 -10.7483
-3 -18 -1 -1.2792 5.1891
-3 -17 -22 1.0897 -1.0637
-3 -17 -21 1.2559 1.8000
-3 -17 -20 -5.3735 -0.6256
-3 -17 -19 1.2485 -0.3438
-3 -17 -18 1.5577 0.3086
-3 -17 -17 -0.7971 0.4001
-3 -17 -16 3.7044 0.9439
-3 -17 -15 0.4755 -3.0090
-3 -17 -14 2.0538 -2.9371
-3 -17 -13 -0.6926 0.8865
-3 -17 -12 0.5023 3.1501
-3 -17 -11 1.0901 0.8703
-3 -17 -10 -6.1847 -1.3164
-3 -17 -9 3.2880 -0.5423
-3 -17 -8 -4.0727 -5.0882
-3 -17 -7 -4.7108 4.6546
-3 -17 -6 3.0865 11.6476
-3 -17 -5 0.9048 -6.5423
-3 -17 -4 -0.3016 -11.1472
-3 -17 -3 1.0660 -0.8355
-3 -17 -2 9.7459 6.9781
-3 -17 -1 -1.5323 7.5746
-3 -16 -23 2.2038 4.0818
-3 -16 -22 2.1892 -1.7445
-3 -16 -21 -3.3903 -2.7126
-3 -16 -20 1.0768 3.7018
-3 -16 -19 0.0102 2.0105
-3 -16 -18 -4.4208 4.2544
-3 -16 -17 4.4135 -3.2272
-3 -16 -16 5.3640 -2.5937
-3 -16 -15 -5.0784 0.0877
-3 -16 -14 -5.6392 -1.9596
-3 -16 -13 5.4162 -1.2535
-3 -16 -12 1.6275 -2.3762
-3 -16 -11 -6.3493 1.1596
-3 -16 -10 3.4422 -6.1197
-3 -16 -9 2.4136 4.2574
-3 -16 -8 -3.7796 0.4258
-3 -16 -7 3.9841 -6.8572
-3 -16 -6 -1.0070 11.8579
-3 -16 -5 -8.5439 9.9750
-3 -16 -4 7.2084 7.2400
-3 -16 -3 7.7722 -13.2376
-3 -16 -2 -9.9060 -10.4632
-3 -16 -1 -3.2847 8.7902
-3 -15 -24 -0.4397 2.7177
-3 -15 -23 -2.9548 -0.6188
-3 -15 -22 0.5499 -2.6401
-3 -15 -21 2.2923 1.8444
-3 -15 -20 -5.1969 -1.2409
-3 -15 -19 3.2803 -2.6403
-3 -15 -18 -0.0500 1.2705
-3 -15 -17 -2.7930 -0.1089
-3 -15 -16 7.7017 0.7869
-3 -15 -15 2.9247 0.4388
-3 -15 -14 -2.5205 -2.9753
-3 -15 -13 -4.9008 -0.6129
-3 -15 -12 4.8439 6.7534
-3 -15 -11 0.4133 0.3346
-3 -15 -10 -8.9650 -2.7998
-3 -15 -9 2.9442 -2.0954
-3 -15 -8 -0.1729 -8.6897
-3 -15 -7 -1.9178 5.9919
-3 -15 -6 -0.7236 15.2917
-3 -15 -5 4.7602 -6.3157
-3 -15 -4 -3.9101 -13.7255
-3 -15 -3 -1.5422 -2.5343
-3 -15 -2 11.2603 6.0603
-3 -15 -1 -2.4482 13.7599
-3 -14 -25 0.4479 -1.9032
-3 -14 -24 -2.9370 -3.0126
-3 -14 -23 1.2253 3.7475
-3 -14 -22 2.8662 -2.7412
-3 -14 -21 -1.9568 -1.6774
-3 -14 -20 1.8529 2.6424
-3 -14 -19 -0.0183 2.4615
-3 -14 -18 -6.7671 4.9762
-3 -14 -17 3.1617 -1.8373
-3 -14 -16 8.7250 -1.8524
-3 -14 -15 -3.8915 -4.4967
-3 -14 -14 -7.1328 0.8265
-3 -14 -13 7.8764 -3.4708
-3 -14 -12 1.1273 -2.2866
-3 -14 -11 -10.8285 3.3772
-3 -14 -10 1.4313 -4.9572
-3 -14 -9 2.8859 10.7694
-3 -14 -8 -0.8339 -4.4006
-3 -14 -7 6.5138 -5.1211
-3 -14 -6 -1.1010 14.4652
-3 -14 -5 -12.7764 8.4541
-3 -14 -4 6.6055 2.3991
-3 -14 -3 12.3307 -16.0902
-3 -14 -2 -9.9694 -1.2932
-3 -14 -1 -5.2112 0.9697
-3 -13 -26 1.5690 -0.1582
-3 -13 -25 -2.3940 -0.8554
-3 -13 -24 -1.6754 2.2924
-3 -13 -23 -5.7826 0.4983
-3 -13 -22 -0.4489 -1.5584
-3 -13 -21 5.0927 2.2536
-3 -13 -20 -4.1001 -1.7904
-3 -13 -19 3.5993 -3.9449
-3 -13 -18 0.2456 1.5840
-3 -13 -17 -2.1016 0.3570
-3 -13 -16 7.6609 -2.9443
-3 -13 -15 4.6921 1.7835
-3 -13 -14 -6.1971 1.5454
-3 -13 -13 -9.3131 -4.6970
-3 -13 -12 7.8109 6.0267
-3 -13 -11 -0.8081 5.0317
-3 -13 -10 -8.2218 -3.2134
-3 -13 -9 -0.8666 -5.5119
-3 -13 -8 1.9252 -9.5996
-3 -13 -7 4.2139 6.4117
-3 -13 -6 0.4726 17.2394
-3 -13 -5 2.6687 -5.7773
-3 -13 -4 -8.5217 -12.6476
-3 -13 -3 0.0131 -2.6756
-3 -13 -2 9.6738 1.1253
-3 -13 -1 -1.7435 13.0737
-3 -12 -27 2.1409 -3.4472
-3 -12 -26 0.3079 -0.3611
-3 -12 -25 2.4355 0.1836
-3 -12 -24 -3.9822 -1.8499
-3 -12 -23 -1.8514 1.8280
-3 -12 -22 3.1877 -3.1710
-3 -12 -21 -0.6788 1.0326
-3 -12 -20 2.2042 1.3445
-3 -12 -19 2.6140 2.7017
-3 -12 -18 -4.6381 1.5707
-3 -12 -17 -0.9000 1.2216
-3 -12 -16 6.0874 1.3720
-3 -12 -15 -0.7454 -7.0529
-3 -12 -14 -9.1631 1.9416
-3 -12 -13 4.1785 -6.7673
-3 -12 -12 3.9179 -0.0285
-3 -12 -11 -8.0646 4.2637
-3 -12 -10 0.4157 1.4578
-3 -12 -9 4.1965 13.0308
-3 -12 -8 -3.7052 -10.3616
-3 -12 -7 5.7273 -0.4913
-3 -12 -6 1.6111 12.2942
-3 -12 -5 -15.9598 0.9241
-3 -12 -4 3.2446 -6.2740
-3 -12 -3 18.4373 -6.2880
-3 -12 -2 -2.9427 10.7056
-3 -12 -1 -9.2086 -17.8559
-3 -11 -28 -1.0654 -0.6575
-3 -11 -27 1.7911 2.8358
-3 -11 -26 2.7805 1.9396
-3 -11 -25 -3.1203 -1.5202
-3 -11 -24 -1.6952 0.1488
-3 -11 -23 -8.0869 -0.3955
-3 -11 -22 -1.5562 -0.2437
-3 -11 -21 5.7870 3.0858
-3 -11 -20 -1.2758 -2.5832
-3 -11 -19 4.7987 -3.7341
-3 -11 -18 0.2793 1.6350
-3 -11 -17 0.8184 0.8106
-3 -11 -16 5.1118 -6.6741
-3 -11 -15 4.7423 -0.0251
-3 -11 -14 -10.8615 5.5343
-3 -11 -13 -12.8703 -7.1672
-3 -11 -12 9.3237 0.4619
-3 -11 -11 -0.9516 13.5172
-3 -11 -10 -5.6623 4.8364
-3 -11 -9 -2.3764 -9.9163
-3 -11 -8 -0.2231 -10.6965
-3 -11 -7 4.4296 3.8711
-3 -11 -6 9.7377 10.5531
-3 -11 -5 5.5862 -1.7706
-3 -11 -4 -7.9183 -5.8037
-3 -11 -3 -0.3384 -3.4998
-3 -11 -2 1.8123 -6.4835
-3 -11 -1 -2.0021 5.8224
-3 -10 -29 -4.0605 0.3228
-3 -10 -28 1.0527 0.3277
-3 -10 -27 2.9999 -6.9729
-3 -10 -26 -0.5232 -1.0479
-3 -10 -25 4.8515 2.4697
-3 -10 -24 -3.9182 2.3560
-3 -10 -23 -3.7684 0.9707
-3 -10 -22 4.8794 -1.1842
-3 -10 -21 -0.4679 3.1203
-3 -10 -20 0.7048 0.8128
-3 -10 -19 3.4427 2.2941
-3 -10 -18 -0.8579 -6.9258
-3 -10 -17 -3.5875 1.8547
-3 -10 -16 -0.0978 4.9606
-3 -10 -15 2.9316 -4.5550
-3 -10 -14 -5.7426 1.2884
-3 -10 -13 -0.8446 -7.9709
-3 -10 -12 1.9533 5.1069
-3 -10 -11 -8.0254 5.2551
-3 -10 -10 5.1159 4.6578
-3 -10 -9 7.3713 7.6012
-3 -10 -8 -10.6476 -12.8449
-3 -10 -7 7.4404 3.3183
-3 -10 -6 6.9824 6.4765
-3 -10 -5 -15.5501 -5.8038
-3 -10 -4 -8.5440 -9.7337
-3 -10 -3 19.3798 3.5077
-3 -10 -2 11.6933 19.1498
-3 -10 -1 -12.2702 -28.8925
-3 -9 -29 0.7092 -0.7682
-3 -9 -28 -2.7699 -2.8919
-3 -9 -27 0.8235 4.4133
-3 -9 -26 0.2389 4.5748
-3 -9 -25 -2.8444 -2.5106
-3 -9 -24 3.3327 0.4050
-3 -9 -23 -7.3117 -0.8939
-3 -9 -22 -1.2201 -2.7156
-3 -9 -21 4.7042 1.8557
-3 -9 -20 -0.0975 -0.2499
-3 -9 -19 2.8093 -4.9205
-3 -9 -18 1.4874 -0.7403
-3 -9 -17 4.4623 5.5452
-3 -9 -16 0.2910 -3.1641
-3 -9 -15 0.5403 -3.5095
-3 -9 -14 -13.3192 3.2960
-3 -9 -13 -10.5317 -8.1559
-3 -9 -12 5.6054 -5.7201
-3 -9 -11 -3.3551 17.7365
-3 -9 -10 2.2782 11.6465
-3 -9 -9 8.2416 -7.5306
-3 -9 -8 -3.2310 -7.8739
-3 -9 -7 -3.5535 -5.6953
-3 -9 -6 15.5829 0.3514
-3 -9 -5 12.3050 5.6867
-3 -9 -4 -4.2406 7.7126
-3 -9 -3 -6.0001 -3.8469
-3 -9 -2 -8.1353 -23.6541
-3 -9 -1 -2.6741 6.1519
-3 -8 -29 -5.2510 -0.0224
-3 -8 -28 1.5528 0.3682
-3 -8 -27 3.7065 -6.4678
-3 -8 -26 -2.1734 0.8116
-3 -8 -25 5.2333 3.8738
-3 -8 -24 -2.2690 4.3250
-3 -8 -23 -4.3970 0.7036
-3 -8 -22 6.7616 3.5414
-3 -8 -21 0.8253 0.4755
-3 -8 -20 -2.7867 -1.0392
-3 -8 -19 3.1599 4.0850
-3 -8 -18 0.7028 -11.8614
-3 -8 -17 -8.5797 -1.7473
-3 -8 -16 -3.1196 4.8434
-3 -8 -15 7.3122 1.2628
-3 -8 -14 -0.2598 1.3588
-3 -8 -13 0.2966 -10.5388
-3 -8 -12 0.8524 5.9868
-3 -8 -11 -10.9750 10.2917
-3 -8 -10 4.4243 7.8171
-3 -8 -9 4.4617 -0.1081
-3 -8 -8 -15.2725 -13.5026
-3 -8 -7 10.9401 6.2136
-3 -8 -6 18.5360 -1.2003
-3 -8 -5 -11.3774 -10.1367
-3 -8 -4 -19.6681 -5.0325
-3 -8 -3 11.9200 7.2969
-3 -8 -2 12.1495 16.5365
-3 -8 -1 -7.9802 -28.3920
-3 -7 -30 -0.5709 0.7022
-3 -7 -29 1.0161 -0.2588
-3 -7 -28 -3.8147 -5.0487
-3 -7 -27 0.5078 3.9430
-3 -7 -26 -3.6532 4.1631
-3 -7 -25 -3.2424 -2.5198
-3 -7 -24 5.3247 2.1646
-3 -7 -23 -1.7092 1.3952
-3 -7 -22 2.4869 -4.7783
-3 -7 -21 4.0404 -2.0901
-3 -7 -20 -1.2071 3.4607
-3 -7 -19 -4.9681 -8.0286
-3 -7 -18 4.2313 -6.6929
-3 -7 -17 3.4587 13.8176
-3 -7 -16 -6.8947 4.2294
-3 -7 -15 0.1686 -7.8657
-3 -7 -14 -10.2194 1.2034
-3 -7 -13 -4.4820 -5.9814
-3 -7 -12 4.7249 -9.6149
-3 -7 -11 -3.6553 11.7001
-3 -7 -10 6.5327 11.1484
-3 -7 -9 13.9285 0.2617
-3 -7 -8 -2.2430 -2.5864
-3 -7 -7 -5.4995 -13.2989
-3 -7 -6 10.7956 -2.0863
-3 -7 -5 11.5419 15.4860
-3 -7 -4 -3.5995 12.8913
-3 -7 -3 -9.9032 -6.1711
-3 -7 -2 -13.3294 -33.6104
-3 -7 -1 -2.0933 3.2817
-3 -6 -30 0.5604 -4.1894
-3 -6 -29 -5.5627 -0.3541
-3 -6 -28 0.6886 -2.2223
-3 -6 -27 5.1252 -2.7230
-3 -6 -26 -3.1932 4.0773
-3 -6 -25 2.0413 4.2058
-3 -6 -24 0.9518 3.5524
-3 -6 -23 -4.0710 0.2466
-3 -6 -22 4.1395 8.1757
-3 -6 -21 1.8926 -3.2770
-3 -6 -20 -4.2621 -5.2646
-3 -6 -19 5.6180 4.1243
-3 -6 -18 1.2182 -12.7080
-3 -6 -17 -12.1434 -4.0526
-3 -6 -16 -2.3111 3.2842
-3 -6 -15 10.7506 5.3594
-3 -6 -14 0.0062 4.4717
-3 -6 -13 -0.9648 -12.3914
-3 -6 -12 5.7804 5.4354
-3 -6 -11 -12.8116 13.7779
-3 -6 -10 -2.3560 8.9156
-3 -6 -9 4.1706 -3.1906
-3 -6 -8 -15.6878 -9.5021
-3 -6 -7 5.8457 3.3791
-3 -6 -6 22.7229 -16.3991
-3 -6 -5 -2.3305 -6.6145
-3 -6 -4 -17.3036 11.1591
-3 -6 -3 4.7691 6.6916
-3 -6 -2 6.5936 -2.4638
-3 -6 -1 -3.3299 -15.8368
-3 -5 -30 -0.2664 1.0321
-3 -5 -29 -0.8531 0.0002
-3 -5 -28 -3.2487 -4.2650
-3 -5 -27 0.7657 3.6575
-3 -5 -26 -5.0274 1.6456
-3 -5 -25 -0.6802 -2.2333
-3 -5 -24 2.2139 0.6855
-3 -5 -23 2.4824 2.7747
-3 -5 -22 2.8657 -1.6641
-3 -5 -21 2.3531 -4.5905
-3 -5 -20 1.2332 1.9093
-3 -5 -19 -9.0087 -8.1822
-3 -5 -18 3.3421 -5.8381
-3 -5 -17 0.1051 15.2535
-3 -5 -16 -6.6022 6.0795
-3 -5 -15 3.0958 -8.7819
-3 -5 -14 -11.0778 1.9285
-3 -5 -13 -4.1269 -0.4037
-3 -5 -12 11.6365 -14.0183
-3 -5 -11 3.1949 3.2546
-3 -5 -10 -0.2454 10.4889
-3 -5 -9 14.1040 4.6776
-3 -5 -8 8.3571 1.4173
-3 -5 -7 -12.5616 -16.3801
-3 -5 -6 -1.7203 1.3713
-3 -5 -5 10.9091 21.0582
-3 -5 -4 -3.4160 8.0457
-3 -5 -3 -14.7195 -6.9470
-3 -5 -2 -17.6703 -23.0557
-3 -5 -1 5.6608 -3.4254
-3 -4 -31 1.4918 -0.0080
-3 -4 -30 3.9942 -2.8320
-3 -4 -29 -4.3959 0.6971
-3 -4 -28 -3.3124 -4.4749
-3 -4 -27 4.7269 0.0198
-3 -4 -26 -2.4125 5.7934
-3 -4 -25 -0.5201 4.9492
-3 -4 -24 4.9753 1.3977
-3 -4 -23 -1.8940 -1.4180
-3 -4 -22 1.2193 9.4010
-3 -4 -21 1.4317 -5.1463
-3 -4 -20 -6.2253 -7.8123
-3 -4 -19 5.7151 0.5729
-3 -4 -18 2.5298 -11.1894
-3 -4 -17 -11.0876 0.1767
-3 -4 -16 -2.0480 0.2002
-3 -4 -15 10.5729 7.5482
-3 -4 -14 -0.9053 8.6249
-3 -4 -13 1.2703 -7.7025
-3 -4 -12 7.2608 4.1602
-3 -4 -11 -17.8773 6.8292
-3 -4 -10 -7.4144 11.5081
-3 -4 -9 7.9106 -2.4480
-3 -4 -8 -8.8460 -1.3717
-3 -4 -7 0.3907 -7.8187
-3 -4 -6 20.8689 -33.4495
-3 -4 -5 3.9634 7.9630
-3 -4 -4 -16.1476 28.0248
-3 -4 -3 -0.5572 0.1952
-3 -4 -2 7.0560 -28.0069
-3 -4 -1 -0.3474 10.2482
-3 -3 -31 -1.4926 -0.1364
-3 -3 -30 0.3595 0.4356
-3 -3 -29 -2.7755 -0.8428
-3 -3 -28 -1.8493 -3.9384
-3 -3 -27 -0.3388 3.5016
-3 -3 -26 -4.9534 1.5046
-3 -3 -25 4.3574 -1.9456
-3 -3 -24 0.2004 -1.6569
-3 -3 -23 2.9168 3.0971
-3 -3 -22 1.1869 1.5614
-3 -3 -21 0.6927 -3.0231
-3 -3 -20 2.1585 -0.0977
-3 -3 -19 -8.6643 -7.4236
-3 -3 -18 3.0258 -6.5000
-3 -3 -17 -2.0576 9.3337
-3 -3 -16 -4.7419 5.8492
-3 -3 -15 7.2253 -3.6563
-3 -3 -14 -9.3372 6.6114
-3 -3 -13 -10.1209 1.6336
-3 -3 -12 10.2292 -12.6851
-3 -3 -11 17.5099 -2.5237
-3 -3 -10 -0.9555 6.3794
-3 -3 -9 8.3302 7.9961
-3 -3 -8 15.0560 -2.2710
-3 -3 -7 -21.6531 -12.1099
-3 -3 -6 -14.2561 3.2660
-3 -3 -5 4.7358 16.1461
-3 -3 -4 0.6987 7.1489
-3 -3 -3 -12.3316 -10.1400
-3 -3 -2 -14.9967 -2.4468
-3 -3 -1 15.2331 -6.0369
-3 -2 -31 0.4112 -0.8178
-3 -2 -30 7.1735 -1.5282
-3 -2 -29 -1.4375 2.4579
-3 -2 -28 -6.2247 -3.2764
-3 -2 -27 2.5215 0.5497
-3 -2 -26 -0.9771 4.6738
-3 -2 -25 -1.2527 6.2095
-3 -2 -24 6.7037 -0.6594
-3 -2 -23 -0.9449 -3.5926
-3 -2 -22 0.3920 7.1808
-3 -2 -21 1.1028 -7.0522
-3 -2 -20 -9.5187 -6.5546
-3 -2 -19 4.6856 -1.0141
-3 -2 -18 4.8769 -6.6230
-3 -2 -17 -6.7629 6.2482
-3 -2 -16 -1.8031 -3.8764
-3 -2 -15 4.3408 5.9209
-3 -2 -14 -6.7559 10.3585
-3 -2 -13 3.9156 9.2503
-3 -2 -12 19.1762 1.1782
-3 -2 -11 -16.8755 -9.5821
-3 -2 -10 -18.9945 12.3879
-3 -2 -9 9.3714 3.3988
-3 -2 -8 -4.6582 0.4057
-3 -2 -7 3.5043 -30.1517
-3 -2 -6 22.1567 -30.4951
-3 -2 -5 -0.3632 19.7449
-3 -2 -4 -14.9719 28.1059
-3 -2 -3 -6.4061 3.4799
-3 -2 -2 6.9320 -33.1699
-3 -2 -1 4.6900 34.9808
-3 -1 -32 0.6320 2.1420
-3 -1 -31 -3.1635 -0.3362
-3 -1 -30 0.1967 0.5853
-3 -1 -29 -3.1631 -0.3610
-3 -1 -28 -0.7871 -4.4210
-3 -1 -27 -1.0330 2.2506
-3 -1 -26 -2.1769 2.6486
-3 -1 -25 5.7416 -0.8064
-3 -1 -24 0.2594 -3.8590
-3 -1 -23 4.1081 0.6152
-3 -1 -22 0.4034 -0.2520
-3 -1 -21 -0.8938 -1.5868
-3 -1 -20 -0.2272 6.8152
-3 -1 -19 -6.7426 -3.3787
-3 -1 -18 2.4622 -13.3747
-3 -1 -17 -5.0106 4.1349
-3 -1 -16 -2.1026 8.0745
-3 -1 -15 14.9181 0.5013
-3 -1 -14 -2.4482 7.7598
-3 -1 -13 -21.8199 0.0194
-3 -1 -12 1.1848 -8.2223
-3 -1 -11 35.0328 -2.9476
-3 -1 -10 0.9324 3.0890
-3 -1 -9 -6.5759 4.7323
-3 -1 -8 8.0967 -6.9967
-3 -1 -7 -10.7500 -4.1282
-3 -1 -6 -8.1220 3.7286
-3 -1 -5 -18.6489 5.5864
-3 -1 -4 1.2229 1.7313
-3 -1 -3 0.0979 -5.7089
-3 -1 -2 -6.5356 16.5720
-3 -1 -1 19.9800 -2.2646
-2 -24 -3 -0.6265 -0.3638
-2 -24 -2 -0.3188 1.9573
-2 -24 -1 1.5762 0.0192
-2 -23 -11 -0.5805 2.4546
-2 -23 -10 -1.8913 -1.5528
-2 -23 -9 2.0998 -1.6807
-2 -23 -8 -0.4164 -0.3059
-2 -23 -7 -0.4339 1.0045
-2 -23 -6 -1.0568 -2.0827
-2 -23 -5 -2.5991 0.1102
-2 -23 -4 -0.0715 2.4702
-2 -23 -3 1.3600 -0.8785
-2 -23 -2 0.7393 3.1682
-2 -23 -1 -0.3992 0.5668
-2 -22 -14 0.4809 -0.1611
-2 -22 -13 -1.8506 0.4946
-2 -22 -12 2.5297 -0.7012
-2 -22 -11 0.3068 0.4605
-2 -22 -10 0.8540 -1.5817
-2 -22 -9 0.1193 -0.8361
-2 -22 -8 1.0214 2.6303
-2 -22 -7 0.5541 -0.1700
-2 -22 -6 -8.8111 0.7094
-2 -22 -5 0.3908 0.5546
-2 -22 -4 3.3099 -4.7799
-2 -22 -3 -1.9686 -0.4826
-2 -22 -2 -1.2313 2.5640
-2 -22 -1 4.5350 0.7845
-2 -21 -16 -1.0600 3.7297
-2 -21 -15 -0.3148 -1.1521
-2 -21 -14 -0.5682 -0.5305
-2 -21 -13 -0.8807 -1.3121
-2 -21 -12 5.1898 -1.0000
-2 -21 -11 -2.3137 2.8952
-2 -21 -10 -5.9307 -1.1281
-2 -21 -9 4.8545 -3.8268
-2 -21 -8 2.3161 -3.3904
-2 -21 -7 -1.6944 3.0640
-2 -21 -6 -1.1873 -1.9987
-2 -21 -5 -3.9761 3.2518
-2 -21 -4 -0.9186 4.9925
-2 -21 -3 5.5799 -3.5005
-2 -21 -2 -0.6516 3.7149
-2 -21 -1 -3.0605 0.2317
-2 -20 -18 -0.2080 -1.0089
-2 -20 -17 2.8681 -0.3213
-2 -20 -16 -2.4155 1.8306
-2 -20 -15 1.4436 -2.3104
-2 -20 -14 3.4468 -3.1343
-2 -20 -13 -1.4117 1.7949
-2 -20 -12 1.5147 0.9032
-2 -20 -11 -0.4185 0.3766
-2 -20 -10 1.7935 -1.2771
-2 -20 -9 -1.7727 -3.5006
-2 -20 -8 0.8005 4.1883
-2 -20 -7 -3.2256 2.7668
-2 -20 -6 -9.9493 -1.6000
-2 -20 -5 4.3387 0.8028
-2 -20 -4 1.9086 -4.4744
-2 -20 -3 -0.3480 -1.8872
-2 -20 -2 1.9949 4.3517
-2 -20 -1 7.8920 1.5832
-2 -19 -20 0.7104 0.1951
-2 -19 -19 0.5641 1.7536
-2 -19 -18 2.0337 -3.0254
-2 -19 -17 -0.0482 1.8363
-2 -19 -16 -2.1820 5.2643
-2 -19 -15 0.0973 -1.3171
-2 -19 -14 -1.9208 2.0259
-2 -19 -13 -3.4506 -4.1889
-2 -19 -12 7.8511 -3.4479
-2 -19 -11 1.3177 0.9368
-2 -19 -10 -9.2249 -0.7165
-2 -19 -9 3.3049 -4.6466
-2 -19 -8 5.2113 -5.8616
-2 -19 -7 -4.2756 5.7200
-2 -19 -6 0.1852 0.0338
-2 -19 -5 1.6450 8.5662
-2 -19 -4 -1.8672 4.2937
-2 -19 -3 1.5755 -5.9055
-2 -19 -2 -2.4460 4.5530
-2 -19 -1 -3.5477 -1.7337
-2 -18 -21 -1.7626 -1.5866
-2 -18 -20 2.4919 1.9006
-2 -18 -19 -3.0416 1.4743
-2 -18 -18 -1.2903 -2.1040
-2 -18 -17 5.6772 -0.6484
-2 -18 -16 -1.9124 2.1089
-2 -18 -15 2.2280 -1.2235
-2 -18 -14 6.1721 -5.5993
-2 -18 -13 1.4834 0.8353
-2 -18 -12 -2.7331 2.8562
-2 -18 -11 -3.7729 0.2525
-2 -18 -10 1.7429 0.2998
-2 -18 -9 -4.9894 -3.8771
-2 -18 -8 0.6296 2.8278
-2 -18 -7 -3.3231 5.3514
-2 -18 -6 -4.3034 0.4800
-2 -18 -5 4.4063 -0.0142
-2 -18 -4 -3.1204 -6.9519
-2 -18 -3 3.5915 -2.7789
-2 -18 -2 8.0922 5.6018
-2 -18 -1 9.0557 1.3980
-2 -17 -23 3.0953 -3.7645
-2 -17 -22 -1.3696 3.9411
-2 -17 -21 -1.4985 3.9244
-2 -17 -20 -0.5179 -2.1204
-2 -17 -19 0.8848 2.6453
-2 -17 -18 3.6814 -3.5414
-2 -17 -17 -0.0223 1.2627
-2 -17 -16 -3.4364 1.5694
-2 -17 -15 1.5107 -0.5648
-2 -17 -14 -0.0284 4.2829
-2 -17 -13 -6.0935 -6.0497
-2 -17 -12 5.7525 -4.3142
-2 -17 -11 5.4119 -0.4327
-2 -17 -10 -9.7769 2.4347
-2 -17 -9 0.7027 -7.3838
-2 -17 -8 7.7457 -5.9887
-2 -17 -7 -7.2553 7.5952
-2 -17 -6 -1.8965 2.7719
-2 -17 -5 10.6296 16.0588
-2 -17 -4 -0.2356 -0.9841
-2 -17 -3 -9.0616 -8.8118
-2 -17 -2 -3.3594 3.1317
-2 -17 -1 0.6952 -3.5734
-2 -16 -24 -2.2311 0.7234
-2 -16 -23 -1.5763 0.9871
-2 -16 -22 -2.5527 -0.6172
-2 -16 -21 -2.2653 -4.1101
-2 -16 -20 6.4171 0.5083
-2 -16 -19 -3.4478 0.5534
-2 -16 -18 -3.2013 -1.7277
-2 -16 -17 7.2287 2.6905
-2 -16 -16 0.0522 1.1620
-2 -16 -15 1.4267 -1.4099
-2 -16 -14 4.3175 -2.2886
-2 -16 -13 4.1004 0.0634
-2 -16 -12 -4.9551 -0.6444
-2 -16 -11 -4.8515 1.9315
-2 -16 -10 -0.4218 2.3087
-2 -16 -9 -9.6250 -4.0809
-2 -16 -8 0.3546 1.2289
-2 -16 -7 0.8361 4.6850
-2 -16 -6 7.1795 3.7019
-2 -16 -5 -0.3544 -0.4461
-2 -16 -4 -9.1200 -9.9540
-2 -16 -3 5.8381 -3.4960
-2 -16 -2 10.9521 5.7215
-2 -16 -1 10.6921 1.8794
-2 -15 -25 -3.9102 0.2563
-2 -15 -24 0.1051 -0.0153
-2 -15 -23 4.8731 -7.3566
-2 -15 -22 1.2795 5.5862
-2 -15 -21 -2.0435 5.3500
-2 -15 -20 -1.9102 -2.8731
-2 -15 -19 -0.9460 3.9488
-2 -15 -18 3.2674 -1.6021
-2 -15 -17 2.4851 -2.5654
-2 -15 -16 -4.2721 -2.3206
-2 -15 -15 1.9764 5.1421
-2 -15 -14 4.4802 0.8128
-2 -15 -13 -6.5901 -8.5297
-2 -15 -12 1.3777 -2.8516
-2 -15 -11 5.1853 -0.6908
-2 -15 -10 -10.6964 8.6665
-2 -15 -9 -0.3884 -6.5360
-2 -15 -8 8.6982 -4.1650
-2 -15 -7 -8.6496 2.7820
-2 -15 -6 -2.0665 3.3228
-2 -15 -5 15.5730 22.3998
-2 -15 -4 -2.4813 -4.3252
-2 -15 -3 -12.8480 -12.6666
-2 -15 -2 2.1114 -1.2856
-2 -15 -1 1.5468 -1.8559
-2 -14 -26 2.0719 -1.6700
-2 -14 -25 2.7968 0.8288
-2 -14 -24 -3.9737 -0.0555
-2 -14 -23 -3.3292 2.0424
-2 -14 -22 -3.9655 3.0810
-2 -14 -21 -3.0330 -4.6085
-2 -14 -20 9.6816 -2.3944
-2 -14 -19 -1.6751 -1.0609
-2 -14 -18 -3.4165 -1.5131
-2 -14 -17 6.4917 3.8142
-2 -14 -16 1.1292 1.7485
-2 -14 -15 -1.6369 -1.3182
-2 -14 -14 1.1897 1.1682
-2 -14 -13 3.7427 1.5636
-2 -14 -12 -7.0573 -5.8574
-2 -14 -11 1.9285 2.6718
-2 -14 -10 -1.2591 5.5338
-2 -14 -9 -13.4354 -4.6599
-2 -14 -8 -2.0728 -1.7445
-2 -14 -7 5.7649 0.8191
-2 -14 -6 14.7868 3.9575
-2 -14 -5 -7.6209 3.7562
-2 -14 -4 -7.6333 -8.6280
-2 -14 -3 6.4375 -7.7792
-2 -14 -2 7.1425 4.4886
-2 -14 -1 9.5755 4.8961
-2 -13 -27 1.6255 0.7873
-2 -13 -26 0.4021 -2.9008
-2 -13 -25 -3.5834 -0.7372
-2 -13 -24 -0.8013 1.3761
-2 -13 -23 2.6864 -8.2021
-2 -13 -22 3.3360 3.3706
-2 -13 -21 -0.2265 4.9802
-2 -13 -20 -1.0393 0.5709
-2 -13 -19 -3.5755 5.1759
-2 -13 -18 1.5669 0.3329
-2 -13 -17 5.5445 -6.5110
-2 -13 -16 -5.1295 -4.2459
-2 -13 -15 -0.3443 9.0825
-2 -13 -14 8.5129 -4.6117
-2 -13 -13 -6.6070 -7.5341
-2 -13 -12 -3.5452 -4.0515
-2 -13 -11 6.0486 1.1153
-2 -13 -10 -9.9970 13.7405
-2 -13 -9 -3.9897 -1.7552
-2 -13 -8 8.5326 3.2333
-2 -13 -7 -6.2692 -4.7380
-2 -13 -6 1.2848 -0.9637
-2 -13 -5 12.1696 18.5122
-2 -13 -4 -9.1873 -2.8297
-2 -13 -3 -0.8841 -12.5023
-2 -13 -2 14.5021 -7.5238
-2 -13 -1 -8.4249 2.0220
-2 -12 -28 0.9850 2.2415
-2 -12 -27 -0.9630 -0.8409
-2 -12 -26 2.3504 -2.3050
-2 -12 -25 4.0664 0.9460
-2 -12 -24 -6.7005 -2.0037
-2 -12 -23 -4.4175 2.2549
-2 -12 -22 -3.8468 5.8518
-2 -12 -21 -3.3908 -2.6577
-2 -12 -20 9.1062 -2.5229
-2 -12 -19 2.0797 -2.6303
-2 -12 -18 -0.0663 -2.3856
-2 -12 -17 3.2286 0.8932
-2 -12 -16 3.2932 1.8381
-2 -12 -15 -6.1200 0.4397
-2 -12 -14 -0.0770 1.0092
-2 -12 -13 2.9190 3.6588
-2 -12 -12 -12.4260 -4.8030
-2 -12 -11 8.6687 -0.3619
-2 -12 -10 -1.6859 6.5724
-2 -12 -9 -16.3917 -1.6153
-2 -12 -8 -1.9238 -4.7227
-2 -12 -7 12.5008 -5.1496
-2 -12 -6 16.0338 0.9505
-2 -12 -5 -10.6553 8.9734
-2 -12 -4 -0.9971 -4.1399
-2 -12 -3 6.0021 -10.6367
-2 -12 -2 -2.9956 4.7265
-2 -12 -1 5.8819 7.4034
-2 -11 -28 0.4286 -2.1444
-2 -11 -27 1.2598 2.1377
-2 -11 -26 1.6333 -3.8678
-2 -11 -25 -0.7980 -1.3347
-2 -11 -24 0.0461 2.5938
-2 -11 -23 -0.3596 -5.7299
-2 -11 -22 0.3642 2.1698
-2 -11 -21 2.2335 4.4775
-2 -11 -20 2.5782 3.4388
-2 -11 -19 -5.5945 3.8347
-2 -11 -18 -1.7206 1.4497
-2 -11 -17 7.7531 -10.8333
-2 -11 -16 -3.2590 -2.4452
-2 -11 -15 -4.8229 10.1075
-2 -11 -14 6.3343 -9.4601
-2 -11 -13 -6.6147 -5.0387
-2 -11 -12 -4.1177 -1.9250
-2 -11 -11 9.5734 7.1613
-2 -11 -10 -9.8137 10.2947
-2 -11 -9 -9.6864 0.8857
-2 -11 -8 13.8458 8.6580
-2 -11 -7 1.6052 -5.8964
-2 -11 -6 3.0600 -6.5674
-2 -11 -5 3.0739 4.1811
-2 -11 -4 -17.2625 5.7967
-2 -11 -3 8.7710 -6.2866
-2 -11 -2 27.8235 -16.7868
-2 -11 -1 -12.9730 3.7657
-2 -10 -29 -2.7893 -0.5051
-2 -10 -28 -0.2757 3.0179
-2 -10 -27 -1.8304 -0.7906
-2 -10 -26 1.7679 0.0645
-2 -10 -25 4.2916 2.7374
-2 -10 -24 -8.0405 -5.6307
-2 -10 -23 -0.9453 0.5861
-2 -10 -22 -2.7918 6.8896
-2 -10 -21 -3.2516 -0.6322
-2 -10 -20 6.4228 -1.8577
-2 -10 -19 5.4196 -2.2282
-2 -10 -18 3.1101 -2.5932
-2 -10 -17 0.4733 -3.5014
-2 -10 -16 5.4322 0.7983
-2 -10 -15 -12.4665 3.8719
-2 -10 -14 -1.2582 -0.9664
-2 -10 -13 -0.3610 0.2935
-2 -10 -12 -15.5987 0.0111
-2 -10 -11 13.1520 0.9532
-2 -10 -10 -0.5800 2.2650
-2 -10 -9 -15.3392 -2.6063
-2 -10 -8 1.2227 -0.7326
-2 -10 -7 18.8303 -2.9802
-2 -10 -6 13.4340 -2.8202
-2 -10 -5 -4.6542 7.3185
-2 -10 -4 10.0169 -3.3485
-2 -10 -3 -4.6042 -8.3417
-2 -10 -2 -24.5811 10.0642
-2 -10 -1 1.1322 6.6098
-2 -9 -29 1.1732 -1.9804
-2 -9 -28 1.7280 -3.3635
-2 -9 -27 -0.5913 4.1988
-2 -9 -26 2.4258 -2.7449
-2 -9 -25 0.7917 -0.9294
-2 -9 -24 1.0927 3.5348
-2 -9 -23 0.2108 -1.2893
-2 -9 -22 -3.1136 -0.5132
-2 -9 -21 1.6806 6.9998
-2 -9 -20 5.2998 4.8100
-2 -9 -19 -4.8170 -2.7494
-2 -9 -18 -5.9684 1.5245
-2 -9 -17 6.0249 -14.3942
-2 -9 -16 -1.5134 0.4200
-2 -9 -15 -5.9681 11.2687
-2 -9 -14 4.4695 -12.9722
-2 -9 -13 -5.7561 -3.8901
-2 -9 -12 -1.4833 4.1902
-2 -9 -11 15.9719 11.6811
-2 -9 -10 -9.8107 6.2355
-2 -9 -9 -19.2068 6.6461
-2 -9 -8 16.7161 9.3591
-2 -9 -7 11.5482 -15.7979
-2 -9 -6 6.0515 -11.1871
-2 -9 -5 -2.3683 -1.9684
-2 -9 -4 -26.4431 10.6734
-2 -9 -3 1.4488 6.9373
-2 -9 -2 35.1985 -25.3579
-2 -9 -1 -5.0884 -1.5081
-2 -8 -30 3.4081 -0.1083
-2 -8 -29 -5.2978 -0.7735
-2 -8 -28 -2.7191 3.4748
-2 -8 -27 -3.9107 -1.1630
-2 -8 -26 1.8626 1.8858
-2 -8 -25 2.4537 4.6468
-2 -8 -24 -5.9046 -7.1136
-2 -8 -23 5.7897 -2.6838
-2 -8 -22 -1.6309 5.1075
-2 -8 -21 -2.3393 0.0919
-2 -8 -20 3.2253 -0.8671
-2 -8 -19 4.4710 1.3799
-2 -8 -18 -0.5565 -3.4906
-2 -8 -17 2.6937 -8.5183
-2 -8 -16 9.9415 2.8161
-2 -8 -15 -20.3685 7.5622
-2 -8 -14 -5.1204 -5.7644
-2 -8 -13 0.5902 -5.6247
-2 -8 -12 -15.4618 4.6625
-2 -8 -11 12.8363 6.1376
-2 -8 -10 5.9379 -0.7150
-2 -8 -9 -9.6873 -5.5507
-2 -8 -8 9.5930 3.5954
-2 -8 -7 16.7871 3.2776
-2 -8 -6 1.3846 -6.4637
-2 -8 -5 5.2745 6.2800
-2 -8 -4 19.0065 -2.3036
-2 -8 -3 -19.8791 -12.0010
-2 -8 -2 -48.7117 16.1134
-2 -8 -1 -2.2940 7.0210
-2 -7 -30 -3.1840 0.6378
-2 -7 -29 0.7014 -4.0026
-2 -7 -28 1.3688 -3.5399
-2 -7 -27 -1.9077 5.2962
-2 -7 -26 3.2268 1.5811
-2 -7 -25 0.3677 1.7116
-2 -7 -24 -1.2675 2.8804
-2 -7 -23 2.7499 1.1005
-2 -7 -22 0.5279 -5.2419
-2 -7 -21 -3.2700 10.1739
-2 -7 -20 2.8700 3.1080
-2 -7 -19 -0.1902 -12.5944
-2 -7 -18 -7.2348 3.2050
-2 -7 -17 3.1942 -10.9102
-2 -7 -16 -2.3726 -1.8573
-2 -7 -15 -3.8973 9.5622
-2 -7 -14 8.9283 -3.0355
-2 -7 -13 -3.8974 0.4495
-2 -7 -12 -2.0370 -0.5327
-2 -7 -11 20.6813 9.0361
-2 -7 -10 -10.2481 6.6899
-2 -7 -9 -29.8365 14.4112
-2 -7 -8 13.3968 5.8892
-2 -7 -7 16.9140 -26.9247
-2 -7 -6 4.3042 -7.3425
-2 -7 -5 3.3228 -9.1109
-2 -7 -4 -20.4667 2.5690
-2 -7 -3 -14.4719 18.5547
-2 -7 -2 25.8055 -18.6166
-2 -7 -1 1.7011 -1.6581
-2 -6 -31 2.3297 -0.1349
-2 -6 -30 4.9383 -0.1046
-2 -6 -29 -5.3005 -0.9310
-2 -6 -28 -4.3936 4.1197
-2 -6 -27 -6.5359 -0.7985
-2 -6 -26 1.4059 0.9486
-2 -6 -25 0.1608 4.0098
-2 -6 -24 -0.6142 -5.0248
-2 -6 -23 7.4868 -4.8139
-2 -6 -22 1.6689 2.7645
-2 -6 -21 0.9285 1.1675
-2 -6 -20 -2.4244 -3.7049
-2 -6 -19 3.5738 1.9697
-2 -6 -18 -5.6399 -0.2918
-2 -6 -17 3.8279 -9.1039
-2 -6 -16 12.2689 3.6399
-2 -6 -15 -28.8595 9.0949
-2 -6 -14 -7.5640 -3.7881
-2 -6 -13 8.6765 -7.3214
-2 -6 -12 -11.4787 -0.6361
-2 -6 -11 10.1160 5.0345
-2 -6 -10 13.6961 5.8359
-2 -6 -9 0.8656 -3.8786
-2 -6 -8 9.5422 -2.1634
-2 -6 -7 7.9211 9.1108
-2 -6 -6 -7.5798 -4.0046
-2 -6 -5 5.6059 6.8701
-2 -6 -4 16.9216 -1.2533
-2 -6 -3 -28.4297 -18.5716
-2 -6 -2 -48.6495 14.9662
-2 -6 -1 -0.7479 7.3473
-2 -5 -31 1.4978 -2.9520
-2 -5 -30 -0.7979 0.5860
-2 -5 -29 -0.4032 -5.3393
-2 -5 -28 -0.7581 -2.5974
-2 -5 -27 -1.1719 3.5722
-2 -5 -26 3.4428 5.8420
-2 -5 -25 0.0767 3.8230
-2 -5 -24 -4.4323 1.1685
-2 -5 -23 2.1629 2.1917
-2 -5 -22 6.9221 -8.6450
-2 -5 -21 -5.7710 10.2199
-2 -5 -20 -1.3131 2.5066
-2 -5 -19 4.0230 -16.9729
-2 -5 -18 -4.8591 3.6889
-2 -5 -17 2.8675 -7.8468
-2 -5 -16 -0.6905 -5.7060
-2 -5 -15 -6.8672 8.1548
-2 -5 -14 9.2863 7.6994
-2 -5 -13 -0.4611 7.2812
-2 -5 -12 -4.5633 -2.2973
-2 -5 -11 22.0505 7.1673
-2 -5 -10 -11.5141 0.8608
-2 -5 -9 -32.6652 9.8401
-2 -5 -8 14.1680 2.0929
-2 -5 -7 11.1566 -24.4747
-2 -5 -6 -10.8086 0.0329
-2 -5 -5 17.4122 -17.2042
-2 -5 -4 5.6385 -5.8647
-2 -5 -3 -30.1468 24.0113
-2 -5 -2 -0.9195 -0.3726
-2 -5 -1 17.4386 0.1851
-2 -4 -31 2.9400 0.3850
-2 -4 -30 2.4262 -0.8019
-2 -4 -29 -3.2605 -2.2984
-2 -4 -28 -4.4114 3.5702
-2 -4 -27 -7.7082 1.4940
-2 -4 -26 0.7397 1.4556
-2 -4 -25 0.5424 0.9995
-2 -4 -24 5.7135 -5.3445
-2 -4 -23 3.3827 -5.2499
-2 -4 -22 5.0921 4.2036
-2 -4 -21 1.2750 2.7681
-2 -4 -20 -11.2305 -7.6354
-2 -4 -19 4.2552 1.0153
-2 -4 -18 -3.6325 2.6054
-2 -4 -17 4.2335 -6.7563
-2 -4 -16 8.3071 1.8880
-2 -4 -15 -28.0035 8.2885
-2 -4 -14 -7.8419 4.4334
-2 -4 -13 10.8957 -4.3516
-2 -4 -12 -2.7560 -8.0786
-2 -4 -11 5.2995 -1.2208
-2 -4 -10 24.3128 12.9488
-2 -4 -9 10.3521 -3.9883
-2 -4 -8 -5.1934 -10.8119
-2 -4 -7 1.2210 17.7688
-2 -4 -6 -8.7205 3.2228
-2 -4 -5 0.7434 2.2033
-2 -4 -4 -5.8357 -8.5783
-2 -4 -3 -23.8694 -23.0197
-2 -4 -2 -12.6864 13.6979
-2 -4 -1 -2.7089 10.7359
-2 -3 -31 2.2294 -1.9916
-2 -3 -30 0.8524 -0.2868
-2 -3 -29 -0.7575 -5.3528
-2 -3 -28 -2.4858 -0.1064
-2 -3 -27 -1.1540 1.5802
-2 -3 -26 2.8507 7.7482
-2 -3 -25 1.7905 4.3594
-2 -3 -24 -4.1334 1.6401
-2 -3 -23 -0.1303 2.4031
-2 -3 -22 8.5156 -14.2497
-2 -3 -21 -3.4951 6.8460
-2 -3 -20 -4.0611 4.8104
-2 -3 -19 2.9673 -15.1441
-2 -3 -18 -1.1366 2.2866
-2 -3 -17 5.1534 -6.5215
-2 -3 -16 1.8336 -2.7252
-2 -3 -15 -14.4918 7.2406
-2 -3 -14 6.0155 17.0927
-2 -3 -13 4.8219 8.1987
-2 -3 -12 -7.4110 -3.1579
-2 -3 -11 16.3236 9.2633
-2 -3 -10 -9.0508 -16.5012
-2 -3 -9 -23.9807 9.0599
-2 -3 -8 13.9056 6.9187
-2 -3 -7 0.6574 -26.8869
-2 -3 -6 -21.3329 -3.3250
-2 -3 -5 30.2290 -13.8084
-2 -3 -4 28.2580 -3.1092
-2 -3 -3 -41.1147 19.7616
-2 -3 -2 -25.9810 20.0208
-2 -3 -1 38.7879 1.4075
-2 -2 -32 -1.9452 0.2181
-2 -2 -31 2.4903 2.3241
-2 -2 -30 -0.3579 -0.9319
-2 -2 -29 -1.1970 -4.9858
-2 -2 -28 -3.7213 1.8648
-2 -2 -27 -6.3049 2.4115
-2 -2 -26 -1.8717 2.4144
-2 -2 -25 0.7184 1.7720
-2 -2 -24 10.2549 -5.2802
-2 -2 -23 1.2867 -8.8931
-2 -2 -22 6.1247 4.0184
-2 -2 -21 0.9521 6.3968
-2 -2 -20 -12.5014 -5.3981
-2 -2 -19 2.6180 1.0163
-2 -2 -18 -6.0455 -0.7994
-2 -2 -17 2.8148 -5.0869
-2 -2 -16 8.8662 3.7759
-2 -2 -15 -18.5466 2.9819
-2 -2 -14 -10.7423 5.2547
-2 -2 -13 7.0219 11.3602
-2 -2 -12 6.7685 -5.2720
-2 -2 -11 3.5067 -18.3942
-2 -2 -10 32.8300 7.3659
-2 -2 -9 11.5645 -1.1169
-2 -2 -8 -21.5635 -8.8973
-2 -2 -7 -4.9046 11.3509
-2 -2 -6 -2.3460 6.1873
-2 -2 -5 -1.9617 16.0257
-2 -2 -4 -38.4240 -12.9450
-2 -2 -3 -8.1072 -39.8998
-2 -2 -2 42.2495 10.6517
-2 -2 -1 -4.9308 21.9080
-2 -1 -32 -0.4032 0.3663
-2 -1 -31 3.0245 -0.6210
-2 -1 -30 0.4048 -0.3388
-2 -1 -29 -0.4487 -2.0623
-2 -1 -28 -1.3262 1.6292
-2 -1 -27 -2.3732 0.4267
-2 -1 -26 1.5011 7.0564
-2 -1 -25 3.6353 1.5921
-2 -1 -24 -1.5538 2.5896
-2 -1 -23 -0.6567 0.6355
-2 -1 -22 3.5940 -16.9971
-2 -1 -21 -0.6125 3.1438
-2 -1 -20 -2.4242 7.1558
-2 -1 -19 -0.5069 -5.7450
-2 -1 -18 0.7569 1.4918
-2 -1 -17 7.7438 -2.6351
-2 -1 -16 0.8624 -5.3657
-2 -1 -15 -22.7116 1.7506
-2 -1 -14 1.7950 34.9804
-2 -1 -13 11.7998 2.5861
-2 -1 -12 -4.6859 -12.7078
-2 -1 -11 6.5931 5.4177
-2 -1 -10 -2.0266 -23.7524
-2 -1 -9 -10.0893 7.4522
-2 -1 -8 6.5098 11.9673
-2 -1 -7 -8.0950 -15.6501
-2 -1 -6 -11.4725 -19.8985
-2 -1 -5 34.6525 -3.9930
-2 -1 -4 16.1055 2.1694
-2 -1 -3 -42.0271 6.8514
-2 -1 -2 -17.0350 45.2485
-2 -1 -1 46.5835 0.5843
-1 -24 -2 0.3042 -0.0046
-1 -24 -1 -0.8734 0.8641
-1 -23 -12 -1.0126 0.6728
-1 -23 -11 1.4921 -0.4673
-1 -23 -5 -3.4345 -0.6758
-1 -23 -4 -1.9864 -3.7430
-1 -23 -3 0.8907 -0.4964
-1 -23 -2 1.0602 2.7844
-1 -23 -1 2.2558 -2.0515
-1 -22 -15 -0.4344 1.4947
-1 -22 -14 -1.0883 -0.9899
-1 -22 -8 3.9943 -6.0102
-1 -22 -7 2.7124 -2.7404
-1 -22 -6 -4.6950 4.5750
-1 -22 -5 -3.8249 4.7510
-1 -22 -4 -0.0954 -0.5162
-1 -22 -3 1.7089 1.0708
-1 -22 -2 2.5890 -2.3177
-1 -22 -1 0.6751 2.4635
-1 -21 -17 -1.0891 0.6252
-1 -21 -16 4.1272 -1.3123
-1 -21 -9 1.6805 -3.0497
-1 -21 -8 -0.5433 -2.2668
-1 -21 -7 -5.4239 4.8292
-1 -21 -6 0.5245 4.8773
-1 -21 -5 -4.7449 -4.9137
-1 -21 -4 0.1846 -5.0718
-1 -21 -3 2.2316 3.9005
-1 -21 -2 3.5323 4.7007
-1 -21 -1 2.3217 -4.9499
-1 -20 -19 0.9840 -0.5399
-1 -20 -18 -2.5787 0.4549
-1 -20 -10 3.9387 6.7235
-1 -20 -9 -5.2710 -5.7661
-1 -20 -8 0.4264 -7.1930
-1 -20 -7 6.8956 -5.4305
-1 -20 -6 -2.0810 8.0258
-1 -20 -5 -2.4519 7.9953
-1 -20 -4 -1.0182 2.2588
-1 -20 -3 -2.3619 3.1150
-1 -20 -2 3.5568 -5.3460
-1 -20 -1 1.5965 1.4682
-1 -19 -20 -3.2374 -0.6132
-1 -19 -19 0.6887 -2.0129
-1 -19 -11 0.0560 3.7943
-1 -19 -10 -3.3173 -3.6656
-1 -19 -9 3.1495 -4.7322
-1 -19 -8 -3.8628 -0.6310
-1 -19 -7 -5.5042 7.4505
-1 -19 -6 -0.1920 4.1024
-1 -19 -5 -6.3202 -8.7135
-1 -19 -4 1.8680 -2.0322
-1 -19 -3 4.8294 5.7801
-1 -19 -2 8.7275 0.0437
-1 -19 -1 0.6360 -2.3252
-1 -18 -22 2.5967 -0.4156
-1 -18 -21 0.9442 1.7014
-1 -18 -12 -6.8279 -7.6926
-1 -18 -11 -1.6014 -3.7115
-1 -18 -10 7.3599 6.0951
-1 -18 -9 -6.1835 -3.1354
-1 -18 -8 -5.0419 -5.7910
-1 -18 -7 8.1466 -3.6793
-1 -18 -6 2.7848 11.4369
-1 -18 -5 0.6019 3.9173
-1 -18 -4 -1.9161 5.3322
-1 -18 -3 -7.6720 4.6851
-1 -18 -2 0.8975 -6.8108
-1 -18 -1 3.6445 -3.0338
-1 -17 -23 -1.9616 0.4187
-1 -17 -22 -1.6276 0.2806
-1 -17 -12 0.9040 2.6126
-1 -17 -11 -3.7683 5.1617
-1 -17 -10 -7.2064 -0.3275
-1 -17 -9 4.1920 -4.3520
-1 -17 -8 -8.7187 0.0379
-1 -17 -7 -1.1747 7.2891
-1 -17 -6 3.7526 -1.0790
-1 -17 -5 -5.2368 -6.2192
-1 -17 -4 -0.0717 5.6768
-1 -17 -3 6.0722 -0.3134
-1 -17 -2 14.8244 -9.9773
-1 -17 -1 -2.8949 4.0730
-1 -16 -24 -1.7440 -2.7062
-1 -16 -23 -3.8345 -0.3709
-1 -16 -12 -6.4151 -8.4881
-1 -16 -11 -2.9576 0.6698
-1 -16 -10 8.8960 5.1781
-1 -16 -9 -5.7742 0.6469
-1 -16 -8 -9.4432 -6.9461
-1 -16 -7 5.9638 -0.0841
-1 -16 -6 4.3934 12.4241
-1 -16 -5 6.0349 -3.5047
-1 -16 -4 -0.0655 8.2756
-1 -16 -3 -14.7440 4.4957
-1 -16 -2 -1.8905 -6.7258
-1 -16 -1 7.6892 -8.6734
-1 -15 -25 -0.3447 -1.6134
-1 -15 -24 1.3559 -0.0870
-1 -15 -23 -3.4727 2.8593
-1 -15 -14 -0.1075 -3.0458
-1 -15 -13 -5.7175 -3.9921
-1 -15 -12 0.9146 0.5380
-1 -15 -11 -6.7587 0.7177
-1 -15 -10 -6.8677 3.0186
-1 -15 -9 4.2872 2.2577
-1 -15 -8 -11.5648 1.1561
-1 -15 -7 3.3072 2.1256
-1 -15 -6 7.5767 -8.0021
-1 -15 -5 2.3485 -1.0912
-1 -15 -4 -5.7598 12.6480
-1 -15 -3 3.6174 -9.4284
-1 -15 -2 19.3743 -16.0961
-1 -15 -1 -6.5382 14.0119
-1 -14 -26 -2.5650 1.0788
-1 -14 -25 0.9708 -0.9838
-1 -14 -16 3.9050 7.9143
-1 -14 -15 2.5992 -0.6670
-1 -14 -14 -1.7609 -6.3761
-1 -14 -13 6.1524 -6.1099
-1 -14 -12 -1.0265 -8.6224
-1 -14 -11 -7.3932 5.3634
-1 -14 -10 4.9581 7.6344
-1 -14 -9 -3.3727 6.6676
-1 -14 -8 -10.1460 -8.5021
-1 -14 -7 4.2292 2.6039
-1 -14 -6 2.5048 5.0565
-1 -14 -5 7.8760 -5.6816
-1 -14 -4 5.7706 13.0989
-1 -14 -3 -19.0816 -0.5523
-1 -14 -2 -2.5144 -6.8130
-1 -14 -1 11.5636 -8.0326
-1 -13 -27 1.6203 0.8633
-1 -13 -26 0.3419 -1.6188
-1 -13 -17 -1.8072 0.2693
-1 -13 -16 2.3606 0.3127
-1 -13 -15 5.7274 4.0061
-1 -13 -14 -0.1365 -1.1078
-1 -13 -13 -10.6613 -1.9450
-1 -13 -12 1.8044 0.0414
-1 -13 -11 -11.3909 -4.6464
-1 -13 -10 -3.7863 4.0888
-1 -13 -9 5.5963 6.4965
-1 -13 -8 -5.8375 -1.1738
-1 -13 -7 3.8854 -4.2239
-1 -13 -6 6.3908 -9.0845
-1 -13 -5 14.1247 5.9676
-1 -13 -4 -13.4650 11.2724
-1 -13 -3 -2.7171 -16.5527
-1 -13 -2 22.8631 -10.4114
-1 -13 -1 -7.5512 22.9419
-1 -12 -28 0.8371 -1.3363
-1 -12 -27 1.2069 -2.1049
-1 -12 -18 0.6094 -3.2738
-1 -12 -17 -10.9869 -4.8192
-1 -12 -16 4.9456 5.7502
-1 -12 -15 4.8634 -3.4414
-1 -12 -14 -9.9569 -4.0843
-1 -12 -13 5.3222 -10.4079
-1 -12 -12 8.4756 -7.0741
-1 -12 -11 -9.1832 3.2289
-1 -12 -10 -1.9048 12.2209
-1 -12 -9 -4.3776 16.0896
-1 -12 -8 -7.3316 -6.8422
-1 -12 -7 14.7079 3.0041
-1 -12 -6 0.3695 -3.5350
-1 -12 -4 11.0865 13.9560
-1 -12 -3 -13.0493 -9.0844
-1 -12 -2 -3.4300 -7.9954
-1 -12 -1 8.8718 -2.7714
-1 -11 -29 0.7968 2.0004
-1 -11 -28 -1.9533 0.8835
-1 -11 -27 0.8699 2.7959
-1 -11 -19 6.1918 -7.6294
-1 -11 -18 5.7150 0.0277
-1 -11 -17 1.9190 2.9352
-1 -11 -16 -4.3900 1.8436
-1 -11 -15 8.3861 2.8650
-1 -11 -14 -1.9118 -0.0559
-1 -11 -13 -13.6136 0.4832
-1 -11 -12 2.9543 -2.4736
-1 -11 -11 -14.4413 -7.8931
-1 -11 -10 -5.3132 5.3331
-1 -11 -9 5.4879 7.2129
-1 -11 -8 10.5597 -5.3640
-1 -11 -7 7.9272 -4.5324
-1 -11 -6 2.9866 -3.8968
-1 -11 -5 18.0192 4.8840
-1 -11 -4 -22.4746 6.8323
-1 -11 -3 -9.1666 -13.8913
-1 -11 -2 24.2371 2.2877
-1 -11 -1 -6.0769 26.7544
-1 -10 -29 -0.8474 -1.3938
-1 -10 -28 0.2842 -2.2383
-1 -10 -20 -1.1068 5.6662
-1 -10 -19 6.6114 3.7154
-1 -10 -18 -0.1343 -6.6492
-1 -10 -17 -14.8699 -1.1447
-1 -10 -16 7.0880 0.4020
-1 -10 -15 7.7824 -8.0190
-1 -10 -14 -18.3587 1.4486
-1 -10 -13 -1.4193 -10.5743
-1 -10 -12 17.7467 -4.9422
-1 -10 -11 -1.9132 2.9476
-1 -10 -10 -8.0606 16.1829
-1 -10 -9 -0.7097 23.0568
-1 -10 -8 -4.5686 -1.0948
-1 -10 -7 16.2964 -3.4897
-1 -10 -6 3.5148 -10.1778
-1 -10 -5 -15.7356 -0.2526
-1 -10 -4 12.5771 9.4386
-1 -10 -3 -1.0013 -13.3498
-1 -10 -2 -13.8543 -9.8845
-1 -10 -1 3.6184 -4.3958
-1 -9 -30 1.1786 -1.1828
-1 -9 -29 2.2795 2.8947
-1 -9 -28 -6.0356 1.5824
-1 -9 -26 -0.6341 -2.7458
-1 -9 -25 -2.7239 -5.9723
-1 -9 -20 -0.2268 -0.1022
-1 -9 -19 2.8949 -12.6049
-1 -9 -18 2.1009 -3.8658
-1 -9 -17 2.5446 3.8751
-1 -9 -16 -8.8550 1.3133
-1 -9 -15 10.8905 4.7673
-1 -9 -14 -4.7906 -0.0830
-1 -9 -13 -15.8398 0.2176
-1 -9 -12 5.5191 0.0203
-1 -9 -11 -9.3603 -12.6143
-1 -9 -10 -10.2902 4.3778
-1 -9 -9 0.9516 7.2326
-1 -9 -8 26.6187 -10.4799
-1 -9 -7 17.4226 7.9246
-1 -9 -6 1.4414 9.5305
-1 -9 -5 11.7927 -8.3161
-1 -9 -4 -33.3677 -9.9368
-1 -9 -3 -14.2886 -6.6246
-1 -9 -2 23.5369 21.9441
-1 -9 -1 -3.1775 28.1253
-1 -8 -30 2.0086 -1.7756
-1 -8 -29 -1.7740 -1.0639
-1 -8 -28 -0.4341 -2.0791
-1 -8 -27 5.5174 -3.0517
-1 -8 -26 -1.3702 7.9176
-1 -8 -19 3.8073 5.3468
-1 -8 -18 1.7732 -14.6847
-1 -8 -17 -13.7014 1.2509
-1 -8 -16 4.4366 2.2067
-1 -8 -15 8.7189 -12.1678
-1 -8 -14 -12.8879 3.8896
-1 -8 -13 -3.2595 -2.6458
-1 -8 -12 13.0537 -1.6494
-1 -8 -11 -4.2321 7.2295
-1 -8 -10 -4.2237 17.5809
-1 -8 -9 15.5407 23.3136
-1 -8 -8 -7.4549 2.0279
-1 -8 -7 1.3331 -17.1200
-1 -8 -6 8.0064 -19.9354
-1 -8 -5 -17.9348 -1.6119
-1 -8 -4 8.2851 6.3855
-1 -8 -3 8.1600 -9.1727
-1 -8 -2 -20.0299 -5.9032
-1 -8 -1 -0.2333 -7.4879
-1 -7 -31 0.6100 -1.7101
-1 -7 -30 0.2486 -2.7922
-1 -7 -29 2.9256 4.1893
-1 -7 -28 -8.1102 3.7785
-1 -7 -27 -2.8436 3.0328
-1 -7 -20 7.1196 3.5373
-1 -7 -19 -0.3223 -10.7064
-1 -7 -18 -0.8083 -2.9198
-1 -7 -17 -0.0223 0.8787
-1 -7 -16 -12.7716 -3.4416
-1 -7 -15 10.1268 10.7095
-1 -7 -14 -7.1191 1.6037
-1 -7 -13 -15.9500 -6.4076
-1 -7 -12 7.3958 2.0096
-1 -7 -11 -0.3463 -7.4943
-1 -7 -10 -6.8948 2.1523
-1 -7 -9 -1.3345 1.1243
-1 -7 -8 30.7950 -12.5930
-1 -7 -7 20.4158 19.4308
-1 -7 -6 1.1421 31.1155
-1 -7 -5 4.5983 -23.3001
-1 -7 -4 -46.4777 -36.4262
-1 -7 -3 -24.5382 5.6001
-1 -7 -2 26.3002 31.5942
-1 -7 -1 7.9620 25.7529
-1 -6 -31 -0.5999 0.7059
-1 -6 -30 2.2711 -4.6075
-1 -6 -29 -1.8153 -0.0865
-1 -6 -28 -1.8193 -2.3438
-1 -6 -23 0.6351 -3.5065
-1 -6 -22 -3.3928 1.4097
-1 -6 -21 6.3304 -2.8445
-1 -6 -20 -4.5994 1.2053
-1 -6 -19 -3.3315 6.2205
-1 -6 -18 9.9104 -18.0659
-1 -6 -17 -10.6482 -1.7132
-1 -6 -16 -6.2038 7.4150
-1 -6 -15 7.9051 -5.3638
-1 -6 -14 1.4331 3.3457
-1 -6 -13 5.9789 4.7538
-1 -6 -12 2.9683 0.9616
-1 -6 -11 -13.4239 4.1448
-1 -6 -10 -0.5455 19.8432
-1 -6 -9 14.9603 22.1130
-1 -6 -8 -12.6913 -5.3716
-1 -6 -7 2.2357 -26.7608
-1 -6 -6 20.6074 -27.4352
-1 -6 -5 -24.5556 -9.3759
-1 -6 -4 -3.8859 1.9044
-1 -6 -3 17.5550 9.2526
-1 -6 -2 -21.3700 10.4029
-1 -6 -1 -2.0879 -5.8564
-1 -5 -31 -0.6383 -1.7382
-1 -5 -30 -0.0973 -3.4453
-1 -5 -29 1.3832 3.4048
-1 -5 -28 -7.5152 3.5911
-1 -5 -25 3.8776 -4.6819
-1 -5 -24 1.1344 -2.2669
-1 -5 -23 0.3047 -0.4608
-1 -5 -22 4.7931 -1.8302
-1 -5 -21 0.8916 3.3757
-1 -5 -20 8.7357 4.9889
-1 -5 -19 -4.1732 -6.6432
-1 -5 -18 1.9732 -5.2950
-1 -5 -17 -2.6773 -1.8500
-1 -5 -16 -19.6976 -3.6706
-1 -5 -15 6.8805 16.3875
-1 -5 -14 -5.6331 6.0049
-1 -5 -13 -10.4453 -12.6819
-1 -5 -12 5.1380 0.8717
-1 -5 -11 10.4794 1.1260
-1 -5 -10 5.4737 -2.6507
-1 -5 -9 -6.7908 -6.5618
-1 -5 -8 23.0268 -7.6531
-1 -5 -7 17.6240 24.7950
-1 -5 -6 3.6597 36.7871
-1 -5 -5 0.3697 -29.0130
-1 -5 -4 -56.6149 -38.7368
-1 -5 -3 -44.5805 8.8447
-1 -5 -2 35.0143 7.1058
-1 -5 -1 31.4730 18.0446
-1 -4 -31 -0.1575 1.5625
-1 -4 -30 0.9281 -5.8877
-1 -4 -29 -2.1089 1.4872
-1 -4 -28 -2.6372 -2.7308
-1 -4 -27 3.6083 -1.7398
-1 -4 -26 3.4363 6.4937
-1 -4 -25 -4.9770 8.2933
-1 -4 -24 0.0468 3.8000
-1 -4 -23 3.7476 -7.6279
-1 -4 -22 -5.4116 0.4506
-1 -4 -21 5.3664 -5.6848
-1 -4 -20 -0.8694 1.3840
-1 -4 -19 -5.0795 6.6221
-1 -4 -18 11.9439 -15.7183
-1 -4 -17 -3.9209 -7.6065
-1 -4 -16 -11.1239 5.2113
-1 -4 -15 4.3138 10.9582
-1 -4 -14 0.7782 8.5828
-1 -4 -13 7.0196 8.2715
-1 -4 -12 11.8782 1.4705
-1 -4 -11 -14.9643 -11.3505
-1 -4 -10 -11.2655 18.2385
-1 -4 -9 6.9507 20.0734
-1 -4 -8 -13.2505 -13.7685
-1 -4 -7 8.1354 -25.0547
-1 -4 -6 29.1859 -24.6429
-1 -4 -5 -25.0770 -24.6193
-1 -4 -4 -7.3417 -7.0061
-1 -4 -3 18.7960 43.6374
-1 -4 -2 -19.9118 30.1994
-1 -4 -1 -1.6336 -2.5659
-1 -3 -32 3.2741 -0.2063
-1 -3 -31 -2.4287 -1.0761
-1 -3 -30 0.3704 -2.1339
-1 -3 -29 -1.3504 1.2813
-1 -3 -28 -5.7208 0.8727
-1 -3 -27 -1.5210 4.5510
-1 -3 -26 -2.7737 4.7527
-1 -3 -25 6.0037 -5.7933
-1 -3 -24 -0.8341 -6.8008
-1 -3 -23 6.1446 0.6584
-1 -3 -22 4.2999 -1.5848
-1 -3 -21 -1.9255 0.9928
-1 -3 -20 5.8869 8.0243
-1 -3 -19 -8.5796 -4.3857
-1 -3 -18 3.3369 -6.1152
-1 -3 -17 -5.4451 -3.7613
-1 -3 -16 -18.6839 -3.0499
-1 -3 -15 0.9582 18.7131
-1 -3 -14 -5.0139 8.6670
-1 -3 -13 3.7548 -10.5939
-1 -3 -12 2.9049 -1.8973
-1 -3 -11 21.1971 3.4076
-1 -3 -10 10.2285 -10.0227
-1 -3 -9 -13.8987 -11.4801
-1 -3 -8 13.5302 5.0910
-1 -3 -7 8.4258 21.9204
-1 -3 -6 8.7466 20.1406
-1 -3 -5 7.9267 -23.7757
-1 -3 -4 -51.4507 -7.5570
-1 -3 -3 -78.2482 1.9663
-1 -3 -2 34.5146 -58.9777
-1 -3 -1 61.6795 21.7672
-1 -2 -32 1.8332 -0.1479
-1 -2 -31 0.5346 0.8736
-1 -2 -30 -0.0651 -3.7041
-1 -2 -29 -2.6015 3.1944
-1 -2 -28 -3.8286 -1.6751
-1 -2 -27 1.2172 -0.8727
-1 -2 -26 5.7005 2.6285
-1 -2 -25 -1.5496 11.6433
-1 -2 -24 -0.9848 2.4772
-1 -2 -23 3.7277 -9.8278
-1 -2 -22 -5.7108 1.0741
-1 -2 -21 2.0984 -8.0261
-1 -2 -20 5.3667 1.7151
-1 -2 -19 -5.6947 9.5089
-1 -2 -18 6.3267 -10.5283
-1 -2 -17 3.0345 -13.6135
-1 -2 -16 -13.9731 0.6861
-1 -2 -15 0.8467 24.7977
-1 -2 -14 1.3654 10.4897
-1 -2 -13 4.1741 12.7299
-1 -2 -12 11.9721 0.9794
-1 -2 -11 -11.6628 -27.9628
-1 -2 -10 -15.7684 9.4684
-1 -2 -9 6.8986 10.5599
-1 -2 -8 -2.0016 -9.8678
-1 -2 -7 -3.7774 -13.7091
-1 -2 -6 22.4858 -13.7505
-1 -2 -5 -4.7378 -38.3119
-1 -2 -4 -4.5266 -11.1080
-1 -2 -3 10.2536 71.8461
-1 -2 -2 -17.4592 30.0877
-1 -2 -1 -2.7373 4.9292
-1 -1 -32 1.6440 -0.1323
-1 -1 -31 -3.5110 -0.1149
-1 -1 -30 0.2802 -1.1920
-1 -1 -29 -3.0317 0.1648
-1 -1 -28 -2.2853 -2.7303
-1 -1 -27 -1.7852 2.2315
-1 -1 -26 -1.0390 8.9677
-1 -1 -25 7.7672 -3.1002
-1 -1 -24 -0.8346 -9.5476
-1 -1 -23 7.4237 0.6800
-1 -1 -22 2.1019 -1.0539
-1 -1 -21 -0.7693 1.2032
-1 -1 -20 2.4265 7.7549
-1 -1 -19 -12.9992 -2.2172
-1 -1 -18 0.9381 -1.6727
-1 -1 -17 -7.6065 -3.8484
-1 -1 -16 -7.3829 -9.0235
-1 -1 -15 -7.0496 9.1411
-1 -1 -14 -3.1693 17.0268
-1 -1 -13 22.0492 -2.7998
-1 -1 -12 1.8778 -3.2468
-1 -1 -11 24.7829 2.7274
-1 -1 -10 4.4534 -20.6242
-1 -1 -9 -12.7564 -6.6076
-1 -1 -8 4.7187 10.8667
-1 -1 -7 -9.0093 8.3886
-1 -1 -6 5.1475 4.9057
-1 -1 -5 27.1964 -10.0946
-1 -1 -4 -21.1370 35.1801
-1 -1 -3 -111.5730 -1.5203
-1 -1 -2 14.7291 -131.3609
-1 -1 -1 83.6182 14.1339
0 0 2 -222.0255 -1.0867
0 0 4 2.7077 -0.0075
0 0 6 38.1328 0.5290
0 0 8 -35.6648 0.6023
0 0 10 0.7639 0.0702
0 0 12 40.9248 -0.3840
0 0 14 17.7940 -0.4280
0 0 16 -21.6375 -0.3143
0 0 18 -15.7324 0.2541
0 0 20 -1.6196 0.2463
0 0 22 4.5594 0.2912
0 0 24 1.6482 0.1216
0 0 26 10.0316 -0.2431
0 0 28 -3.3998 -0.3060
0 0 30 -3.4570 -0.0754
0 0 32 -5.5845 0.2048
0 1 1 0.3076 -2.9756
0 1 2 0.0031 -73.6536
0 1 3 0.1291 -7.5894
0 1 4 0.0074 -40.0395
0 1 5 -0.1945 7.7320
0 1 6 0.0035 59.3133
0 1 7 -0.3439 6.0658
0 1 8 0.0390 14.3187
0 1 9 -0.1863 3.1918
0 1 10 0.0744 -11.6724
0 1 11 0.1258 -3.9307
0 1 12 0.0257 20.4591
0 1 13 0.2996 -1.0496
0 1 14 -0.0257 -27.6461
0 1 15 0.2143 -8.0518
0 1 16 -0.0516 -4.1226
0 1 17 -0.0017 5.5440
0 1 18 -0.0264 3.6076
0 1 19 -0.2371 2.4345
0 1 20 -0.0015 -5.8264
0 1 21 -0.1962 -1.7621
0 1 22 0.0177 19.4501
0 1 23 -0.0337 -0.2357
0 1 24 0.0387 -9.2828
0 1 25 0.1060 -2.4529
0 1 26 0.0214 -3.0095
0 1 27 0.1574 0.6854
0 1 28 -0.0170 -1.7738
0 1 29 0.0581 1.0329
0 1 30 0.0151 -5.8571
0 1 31 -0.1619 1.3956
0 1 32 0.0208 3.9756
0 2 0 303.6924 0.4167
0 2 1 54.2548 -0.0184
0 2 2 -162.2852 -0.6072
0 2 3 -14.8323 -0.4912
0 2 4 -21.4800 -0.0401
0 2 5 -41.2514 -0.3390
0 2 6 47.5186 0.1769
0 2 7 40.3328 0.0852
0 2 8 -31.8588 0.2078
0 2 9 -1.2662 0.2943
0 2 10 -2.2304 -0.0631
0 2 11 7.0380 0.2407
0 2 12 31.1077 -0.1014
0 2 13 -9.1022 0.0842
0 2 14 14.1372 -0.0421
0 2 15 0.8346 -0.1264
0 2 16 -12.0180 -0.0359
0 2 17 -15.0266 -0.2753
0 2 18 -17.4242 0.0472
0 2 19 5.8444 -0.1345
0 2 20 -0.3608 0.0111
0 2 21 5.7497 -0.0289
0 2 22 2.3952 -0.0407
0 2 23 1.5950 0.2348
0 2 24 3.8207 0.0730
0 2 25 -3.7351 0.2647
0 2 26 8.2248 0.0291
0 2 27 -1.5846 0.0526
0 2 28 -2.4539 0.0145
0 2 29 -2.4039 -0.2769
0 2 30 -3.7323 -0.0149
0 2 31 2.0588 -0.5299
0 2 32 -4.0800 -0.0517
0 3 1 0.1388 -11.0436
0 3 2 0.1244 -59.6097
0 3 3 -0.0004 -10.2638
0 3 4 0.1691 -35.5720
0 3 5 -0.0953 8.0336
0 3 6 0.0788 65.0474
0 3 7 -0.1300 28.4545
0 3 8 -0.0431 14.7838
0 3 9 -0.0644 -3.1122
0 3 10 -0.0954 -28.7500
0 3 11 0.0634 -13.2536
0 3 12 -0.1003 19.9649
0 3 13 0.1214 2.4356
0 3 14 -0.0165 -23.2519
0 3 15 0.0942 -11.3384
0 3 16 0.0663 -1.1316
0 3 17 -0.0013 5.1183
0 3 18 0.0899 3.4251
0 3 19 -0.0771 5.9760
0 3 20 0.0526 -4.2440
0 3 21 -0.0724 -3.4523
0 3 22 -0.0225 15.4444
0 3 23 -0.0448 2.3336
0 3 24 -0.0855 -8.5732
0 3 25 0.0540 -8.1874
0 3 26 -0.0641 -0.5764
0 3 27 0.0657 1.3792
0 3 28 -0.0003 1.0008
0 3 29 -0.0242 3.3473
0 3 30 0.0880 -5.6715
0 3 31 -0.0658 2.1938
0 3 32 0.0285 0.9723
0 4 0 142.1002 0.3218
0 4 1 70.7749 0.1576
0 4 2 -53.0923 0.0172
0 4 3 -9.9945 0.0165
0 4 4 -60.8684 -0.1343
0 4 5 -71.9187 -0.0379
0 4 6 61.8867 -0.1421
0 4 7 54.6932 -0.0168
0 4 8 -22.7813 -0.0596
0 4 9 4.4108 -0.0852
0 4 10 -2.4015 -0.0468
0 4 11 6.9183 -0.0262
0 4 12 11.1664 0.0971
0 4 13 -10.1143 0.0412
0 4 14 5.3835 0.1893
0 4 15 0.0816 0.0207
0 4 16 -2.0606 0.0696
0 4 17 -19.2329 0.0670
0 4 18 -13.0665 -0.0358
0 4 19 5.9732 -0.0419
0 4 20 5.0640 -0.2204
0 4 21 11.0568 -0.0246
0 4 22 -1.5803 -0.1272
0 4 23 1.4386 -0.0250
0 4 24 3.2982 0.0152
0 4 26 3.1970 0.1154
0 4 27 -5.7185 0.0432
0 4 28 0.9728 0.2420
0 4 29 -2.5969 -0.0577
0 4 30 -3.0184 0.0896
0 4 31 1.6703 -0.1955
0 5 1 0.0777 -16.7544
0 5 2 0.0846 -27.6726
0 5 3 0.0254 -0.7370
0 5 4 0.1568 -18.4574
0 5 5 -0.0312 7.5995
0 5 6 0.0862 48.1704
0 5 7 -0.0672 26.8977
0 5 9 -0.0359 -3.0319
0 5 10 -0.0977 -28.0801
0 5 11 0.0379 -20.9371
0 5 12 -0.0706 -5.0978
0 5 13 0.0577 5.0543
0 5 14 0.0109 -0.0070
0 5 15 0.0365 -7.9462
0 5 16 0.0731 1.2839
0 5 17 -0.0176 0.7218
0 5 18 0.0522 -0.2046
0 5 19 -0.0112 10.3763
0 5 20 0.0281 -5.3235
0 5 21 -0.0061 -0.6722
0 5 22 -0.0396 11.3431
0 5 23 -0.0279 2.5710
0 5 24 -0.0995 -4.3809
0 5 25 -0.0029 -12.6194
0 5 26 -0.0274 -0.2607
0 5 27 -0.0099 -0.2001
0 5 28 0.0357 2.1223
0 5 29 0.0102 5.4170
0 5 30 0.0055 -2.8234
0 5 31 0.0963 1.6818
0 6 1 66.8687 0.0234
0 6 2 13.2999 0.2358
0 6 3 -9.6918 0.2406
0 6 4 -66.5916 -0.0811
0 6 5 -75.8172 0.1886
0 6 6 61.1069 -0.1986
0 6 7 54.9702 -0.0204
0 6 8 -14.2051 -0.1279
0 6 9 13.3959 -0.2690
0 6 10 -0.8239 -0.0262
0 6 11 -7.4647 -0.1101
0 6 12 -2.7442 0.1945
0 6 13 -5.5869 -0.0066
0 6 14 0.7687 0.1608
0 6 15 1.2791 0.0588
0 6 16 2.5550 -0.0221
0 6 17 -12.7026 0.1866
0 6 18 -7.1226 -0.0836
0 6 19 -1.2237 0.0465
0 6 20 8.2634 -0.1957
0 6 21 15.7580 -0.0270
0 6 22 -4.1582 -0.0349
0 6 23 -0.1269 -0.1054
0 6 24 0.4706 0.0708
0 6 25 0.0008 -0.1666
0 6 26 -1.8782 0.0481
0 6 27 -8.1781 -0.0177
0 6 28 3.3098 0.1462
0 6 29 -1.6120 0.1953
0 6 30 -1.2462 0.0726
0 7 1 0.0054 -11.9367
0 7 2 0.0518 -7.2692
0 7 3 -0.0055 5.0956
0 7 4 0.0216 6.2720
0 7 5 0.0002 18.7567
0 7 6 -0.0227 21.2569
0 7 7 0.0179 -7.7402
0 7 8 -0.0179 8.6039
0 7 9 0.0272 4.2433
0 7 10 0.0213 -26.5906
0 7 11 -0.0037 -13.9962
0 7 12 0.0350 -11.8082
0 7 13 -0.0337 -1.0928
0 7 14 0.0303 10.2442
0 7 15 -0.0173 -3.6245
0 7 16 -0.0013 11.6278
0 7 17 -0.0136 2.9535
0 7 18 -0.0312 -8.7902
0 7 19 0.0308 10.3615
0 7 20 -0.0426 -0.8945
0 7 21 0.0273 -1.6500
0 7 22 -0.0318 0.1276
0 7 23 -0.0015 2.3886
0 7 24 0.0127 -1.3253
0 7 25 -0.0548 -10.0301
0 7 26 0.0669 1.7633
0 7 27 -0.0353 -1.2389
0 7 28 -0.0165 2.5613
0 7 29 0.0716 3.6737
0 7 30 -0.1247 -0.3735
0 8 0 -29.3987 -0.0157
0 8 1 63.5613 0.0618
0 8 2 20.1228 0.0225
0 8 3 -13.8096 0.0304
0 8 4 -36.1372 -0.0442
0 8 5 -56.8204 0.1002
0 8 6 42.5240 -0.0172
0 8 7 41.9192 0.0245
0 8 8 -3.5317 0.0568
0 8 9 20.4396 -0.1115
0 8 10 0.9228 0.0535
0 8 11 -20.4826 -0.0900
0 8 12 -14.0993 0.0403
0 8 13 3.5744 -0.0497
0 8 14 -2.0535 -0.0719
0 8 15 -2.8618 0.0166
0 8 16 8.9837 -0.1211
0 8 17 -3.2599 0.1178
0 8 18 -3.2577 -0.0614
0 8 19 -9.2904 0.0615
0 8 20 8.7897 0.0564
0 8 21 15.0406 0.0170
0 8 22 -4.1451 0.1186
0 8 23 1.9891 -0.0455
0 8 24 -3.7169 0.1086
0 8 25 -0.8117 -0.1655
0 8 26 -4.8726 -0.1008
0 8 27 -6.8540 -0.0068
0 8 28 2.4408 -0.2446
0 8 29 -0.6357 0.2057
0 8 30 1.4656 0.1589
0 9 1 0.0742 -0.4220
0 9 2 -0.0003 0.9307
0 9 3 0.0227 1.2563
0 9 4 0.0310 18.9517
0 9 5 -0.0345 11.7186
0 9 6 -0.0149 3.6435
0 9 7 -0.0500 -6.4002
0 9 8 -0.0329 -7.1604
0 9 9 -0.0198 -8.3470
0 9 10 -0.0019 -28.6121
0 9 11 0.0085 -1.0884
0 9 12 0.0318 14.5033
0 9 13 0.0318 -3.7948
0 9 14 0.0509 3.2021
0 9 15 0.0159 1.4350
0 9 16 -0.0078 12.3433
0 9 17 -0.0154 0.0974
0 9 18 -0.0487 -9.3514
0 9 19 -0.0130 7.0784
0 9 20 -0.0403 3.5706
0 9 21 -0.0307 -2.7633
0 9 22 0.0139 -8.1006
0 9 23 -0.0344 5.2448
0 9 24 0.0473 -2.4830
0 9 25 0.0065 -8.3861
0 9 26 0.0160 4.5738
0 9 27 0.0409 -0.5442
0 9 28 -0.0463 2.1345
0 9 29 0.0830 2.9907
0 9 30 -0.0799 1.0357
0 10 0 -21.1397 0.0088
0 10 1 59.4086 0.0056
0 10 2 0.6174 -0.0150
0 10 3 -16.7674 -0.1546
0 10 4 -3.0135 0.0086
0 10 5 -29.4813 -0.0594
0 10 6 20.0147 -0.0698
0 10 7 23.6717 0.0844
0 10 8 3.1652 0.0296
0 10 9 16.7877 0.0572
0 10 10 6.1675 0.1162
0 10 11 -19.4249 0.0229
0 10 12 -24.8445 0.0133
0 10 13 5.6791 -0.0536
0 10 14 -1.2069 -0.0590
0 10 15 -4.6435 -0.0766
0 10 16 8.7745 -0.1295
0 10 17 4.8211 0.0139
0 10 18 3.0664 -0.0420
0 10 19 -8.8550 -0.0104
0 10 20 6.1561 0.0982
0 10 21 1.5925 0.0730
0 10 22 -3.3451 0.1434
0 10 23 5.5911 0.0802
0 10 24 -6.7438 0.0363
0 10 25 -1.7600 -0.0179
0 10 26 -2.6377 -0.1037
0 10 27 -2.7256 -0.0391
0 10 28 1.2195 -0.3150
0 10 29 0.4038 -0.1024
0 11 1 0.0565 13.9640
0 11 2 0.0580 6.7264
0 11 3 0.0196 -14.6818
0 11 4 0.0855 15.1646
0 11 5 -0.0160 -4.7203
0 11 6 -0.0065 -2.3866
0 11 7 -0.0512 14.6399
0 11 8 -0.0702 -15.0217
0 11 9 -0.0386 -14.4979
0 11 10 -0.0767 -22.4168
0 11 11 -0.0090 -2.1316
0 11 12 -0.0252 20.7282
0 11 13 0.0455 9.2459
0 11 14 0.0642 3.0415
0 11 15 0.0506 -0.5819
0 11 16 0.0461 6.4607
0 11 17 0.0138 -6.0300
0 11 18 -0.0130 -0.4090
0 11 19 -0.0495 2.3822
0 11 20 0.0036 -2.4709
0 11 21 -0.0572 -0.8772
0 11 22 -0.0079 -7.9168
0 11 23 -0.0063 5.3307
0 11 24 -0.0160 0.0814
0 11 25 0.0425 -5.5470
0 11 26 -0.0177 3.5753
0 11 27 -0.0142 -0.0235
0 11 28 0.0402 0.5321
0 11 29 0.0626 3.6865
0 12 0 -8.2560 0.0553
0 12 1 57.9962 -0.0461
0 12 2 -14.0058 0.0431
0 12 3 -17.8902 -0.1173
0 12 4 16.5889 -0.0058
0 12 5 -8.7949 -0.1291
0 12 6 7.7973 -0.1117
0 12 7 8.4699 0.1009
0 12 8 4.5374 -0.0663
0 12 9 3.8954 0.0703
0 12 10 6.1936 0.0303
0 12 11 -8.3803 0.1262
0 12 12 -24.8249 0.0889
0 12 13 1.9080 -0.0263
0 12 14 -0.0451 0.0601
0 12 15 -0.7442 -0.1280
0 12 16 2.2094 -0.0188
0 12 17 6.1027 -0.0388
0 12 18 6.5377 -0.0398
0 12 19 -2.9938 -0.0386
0 12 20 5.2347 -0.0213
0 12 21 -9.8939 0.0302
0 12 22 -2.1561 -0.0315
0 12 23 6.4049 0.1183
0 12 24 -6.3057 0.0059
0 12 25 -1.5689 0.1181
0 12 26 -0.0861 0.1139
0 12 27 0.5713 -0.0541
0 12 28 1.1999 -0.1491
0 13 1 -0.0316 17.7530
0 13 2 0.1010 7.9492
0 13 3 0.0042 -25.2017
0 13 4 0.0844 8.3298
0 13 5 0.0244 -3.1631
0 13 6 -0.0055 -2.5588
0 13 7 0.0050 13.3440
0 13 8 -0.0836 -10.2308
0 13 9 0.0023 -7.3659
0 13 10 -0.0745 -10.1230
0 13 11 -0.0180 -5.9091
0 13 12 -0.0265 6.6382
0 13 13 -0.0056 18.7258
0 13 14 0.0459 5.3636
0 13 15 0.0189 -3.9115
0 13 16 0.0600 3.1937
0 13 17 -0.0073 -7.8572
0 13 18 0.0260 3.6888
0 13 19 -0.0095 0.5095
0 13 20 -0.0097 -7.3093
0 13 21 0.0308 -0.3337
0 13 22 -0.0423 -3.1906
0 13 23 0.0366 2.3197
0 13 24 0.0124 2.6376
0 13 25 -0.0651 0.0253
0 13 26 -0.0332 1.3587
0 14 0 0.9832 0.1127
0 14 1 47.1550 0.0569
0 14 2 -17.3995 0.0628
0 14 3 -9.1929 0.0123
0 14 4 21.6607 -0.0640
0 14 5 0.6267 -0.0165
0 14 6 -4.0147 -0.0397
0 14 7 2.8103 0.0473
0 14 8 6.6191 -0.0911
0 14 9 -11.8106 0.0010
0 14 10 4.8216 -0.0427
0 14 11 -1.5349 0.0029
0 14 12 -16.6817 0.0697
0 14 13 -1.7243 -0.0059
0 14 14 -1.3587 0.0836
0 14 15 5.6718 -0.0501
0 14 16 -0.4154 0.1033
0 14 17 7.0881 0.0340
0 14 18 4.6869 -0.0319
0 14 19 -1.7685 0.0232
0 14 20 4.7740 -0.1059
0 14 21 -10.6782 -0.0426
0 14 22 -0.7130 -0.1543
0 14 23 4.3984 -0.0810
0 14 24 -4.2875 0.0179
0 14 25 -0.6280 0.1717
0 15 1 -0.1105 16.1044
0 15 2 0.0069 6.3317
0 15 3 -0.0166 -19.6908
0 15 4 -0.0013 3.0975
0 15 5 0.0482 -4.5811
0 15 6 -0.0194 2.6370
0 15 7 0.0932 6.2901
0 15 8 -0.0099 -7.1861
0 15 9 0.0486 -5.0313
0 15 10 0.0239 -0.7562
0 15 11 -0.0363 -2.1086
0 15 12 0.0271 -2.8949
0 15 13 -0.0556 16.2290
0 15 14 0.0170 6.5118
0 15 15 -0.0601 -3.3133
0 15 16 -0.0254 -0.3625
0 15 17 -0.0080 -4.2467
0 15 18 -0.0163 3.2423
0 15 19 0.0652 -2.1431
0 15 20 -0.0427 -6.3555
0 15 21 0.0638 -0.4156
0 15 22 0.0639 1.2693
0 15 23 -0.0077 -0.0666
0 15 24 0.0583 -0.2579
0 15 25 -0.0839 3.2215
0 16 0 3.4934 0.0329
0 16 1 25.8138 0.0910
0 16 2 -10.7326 -0.0507
0 16 3 4.1250 0.1004
0 16 4 15.8203 -0.0074
0 16 5 -2.0338 0.1139
0 16 6 -10.2806 0.0798
0 16 7 5.1340 0.0084
0 16 8 3.2358 -0.0047
0 16 9 -19.9291 -0.1088
0 16 10 4.5299 -0.0073
0 16 11 3.9452 -0.1086
0 16 12 -6.8703 -0.0742
0 16 13 -5.8012 -0.0186
0 16 14 -0.2579 -0.0310
0 16 15 7.5852 0.0669
0 16 16 -0.0616 0.1053
0 16 17 9.9633 0.1041
0 16 18 0.6619 0.0335
0 16 19 -4.7699 0.0695
0 16 20 3.8887 -0.0303
0 16 21 -5.5575 -0.0677
0 16 22 0.7255 -0.0639
0 16 23 1.4889 -0.2909
0 16 24 -3.0714 -0.1047
0 17 1 -0.0150 11.7316
0 17 2 -0.0814 5.2800
0 17 3 0.0122 -6.9242
0 17 4 -0.0993 -6.6391
0 17 5 0.0026 -10.6009
0 17 6 -0.0642 4.8221
0 17 7 0.0228 4.7820
0 17 8 0.0700 -3.2539
0 17 9 0.0070 -6.7560
0 17 10 0.1251 6.2676
0 17 11 -0.0206 -0.2193
0 17 12 0.0598 -2.9881
0 17 13 0.0021 14.2002
0 17 14 0.0074 2.3162
0 17 15 -0.0057 -2.8919
0 17 16 -0.1028 -1.6406
0 17 17 0.0169 -2.2522
0 17 18 -0.1117 -0.1485
0 17 19 0.0004 -4.2084
0 17 20 -0.0269 -1.6445
0 17 21 -0.0906 0.5768
0 17 22 0.1937 1.3552
0 17 23 0.0421 0.1782
0 18 0 -1.1013 -0.0782
0 18 1 8.5212 0.0248
0 18 2 1.4399 -0.1001
0 18 3 12.4761 0.0788
0 18 4 4.0217 0.0763
0 18 5 -7.9208 0.0852
0 18 6 -10.0079 0.1251
0 18 7 7.5440 -0.0140
0 18 8 0.4650 0.0528
0 18 9 -17.0263 -0.1166
0 18 10 2.2049 -0.0111
0 18 11 5.0371 -0.0318
0 18 12 1.1656 -0.0947
0 18 13 -6.0715 0.0075
0 18 14 1.9949 -0.1004
0 18 15 5.4275 0.0504
0 18 16 0.6814 0.0015
0 18 17 10.9140 0.0555
0 18 18 -2.4468 0.0638
0 18 19 -7.6365 -0.0210
0 18 20 1.6095 0.1098
0 18 21 -0.6471 0.0065
0 18 22 0.7958 0.0610
0 19 1 0.0770 5.3697
0 19 2 -0.0739 4.5196
0 19 3 0.0298 1.8245
0 19 4 -0.0996 -13.0456
0 19 5 -0.0531 -13.3573
0 19 6 -0.0343 2.4760
0 19 7 -0.0792 7.2357
0 19 8 0.0478 3.5407
0 19 9 -0.0481 -5.1954
0 19 10 0.0758 6.4148
0 19 11 0.0005 -1.8166
0 19 12 0.0515 -0.4462
0 19 13 0.0846 9.9234
0 19 14 -0.0050 -3.1442
0 19 15 0.1264 -2.0597
0 19 16 -0.0005 0.5084
0 19 17 0.0063 -1.9524
0 19 18 -0.1631 -3.0128
0 19 19 -0.1020 -2.0517
0 19 20 -0.0030 1.4712
0 20 0 -5.0251 -0.0685
0 20 1 -1.1643 -0.0156
0 20 2 7.7359 -0.0354
0 20 3 10.4933 -0.0024
0 20 4 -2.2320 0.0410
0 20 5 -7.8723 -0.0245
0 20 6 -7.6367 0.0626
0 20 7 7.2503 -0.0358
0 20 8 -0.9482 0.0129
0 20 9 -9.0476 0.0105
0 20 10 1.4360 -0.0042
0 20 11 3.5684 0.0688
0 20 12 3.9447 -0.0266
0 20 13 -4.8314 0.0732
0 20 14 3.3517 -0.0317
0 20 15 2.6092 -0.0554
0 20 16 -0.6823 -0.1034
0 20 17 6.4929 -0.0585
0 20 18 -1.8886 0.0635
0 20 19 -5.6756 -0.1014
0 21 1 0.0486 -1.2631
0 21 2 0.0271 1.3787
0 21 3 0.0255 6.5671
0 21 4 0.0261 -8.8097
0 21 5 -0.0383 -11.5413
0 21 6 0.0339 -2.4476
0 21 7 -0.0513 7.9268
0 21 8 -0.0257 8.7605
0 21 9 -0.0599 -1.7869
0 21 10 -0.0734 1.9652
0 21 11 -0.0551 -3.4135
0 21 12 -0.0313 0.8837
0 21 13 0.1448 3.8793
0 21 14 0.0070 -3.6110
0 21 15 0.1300 -1.4132
0 21 16 0.1806 -0.2151
0 21 17 -0.0081 0.2810
0 22 0 -3.2416 0.0842
0 22 1 -1.5260 0.0095
0 22 2 7.4786 0.0747
0 22 3 3.0030 -0.0159
0 22 4 -5.2189 -0.0102
0 22 5 -1.5470 -0.0679
0 22 6 -3.2836 -0.0962
0 22 7 4.4509 -0.0640
0 22 8 -1.1341 -0.1365
0 22 9 -4.0815 0.1033
0 22 10 0.5498 0.0673
0 22 11 1.5812 0.1024
0 22 12 2.9036 0.0527
0 22 13 -3.1364 0.0616
0 22 14 2.1831 0.0977
0 22 15 1.0656 -0.0804
0 23 1 -0.0491 -3.1466
0 23 2 0.1146 -0.0361
0 23 3 -0.0227 5.3576
0 23 4 0.1516 0.2024
0 23 5 0.0342 -5.8581
0 23 6 0.0597 -5.0047
0 23 7 0.0743 3.8419
0 23 8 -0.0614 5.9154
0 23 9 0.0010 1.1983
0 23 10 -0.1425 -0.7272
0 23 11 -0.1555 -2.9762
0 23 12 -0.1140 1.3288
0 24 0 -0.6773 0.1936
0 24 1 -0.3072 0.0297
0 24 2 4.4217 0.1061
0 24 3 -1.5816 0.0237
1 0 1 0.0988 -11.5033
1 0 2 -15.5675 0.2033
1 0 3 -0.0125 -81.2371
1 0 4 -3.3809 0.4975
1 0 5 -0.1555 43.4871
1 0 6 16.7319 0.2661
1 0 7 -0.0747 7.4300
1 0 8 6.5863 -0.1283
1 0 9 0.1809 -3.0910
1 0 10 -12.9026 -0.3569
1 0 11 0.2188 33.3889
1 0 12 0.3910 -0.2940
1 0 13 0.1589 -15.9121
1 0 14 7.5514 -0.0314
1 0 15 -0.0624 -29.2958
1 0 16 -15.4936 0.2457
1 0 17 -0.1875 17.0476
1 0 18 5.8334 0.3234
1 0 19 -0.1968 -12.1191
1 0 20 5.7463 0.0853
1 0 21 -0.1171 8.4383
1 0 22 -6.0414 -0.0588
1 0 23 0.0727 11.2928
1 0 24 -1.1972 -0.2886
1 0 25 0.1873 -12.4592
1 0 26 6.7894 -0.2247
1 0 27 0.1620 -0.2691
1 0 28 -3.9925 0.0072
1 0 29 0.0148 -4.1860
1 0 30 -0.1966 0.1985
1 0 31 -0.1248 0.0721
1 0 32 2.6415 0.1812
1 1 0 -0.1464 -190.3478
1 1 1 83.6182 -14.1339
1 1 2 14.7291 131.3609
1 1 3 -111.5730 1.5203
1 1 4 -21.1370 -35.1801
1 1 5 27.1964 10.0946
1 1 6 5.1475 -4.9057
1 1 7 -9.0093 -8.3886
1 1 8 4.7187 -10.8667
1 1 9 -12.7564 6.6076
1 1 10 4.4534 20.6242
1 1 11 24.7829 -2.7274
1 1 12 1.8778 3.2468
1 1 13 22.0492 2.7998
1 1 14 -3.1693 -17.0268
1 1 15 -7.0496 -9.1411
1 1 16 -7.3829 9.0235
1 1 17 -7.6065 3.8484
1 1 18 0.9381 1.6727
1 1 19 -12.9992 2.2172
1 1 20 2.4265 -7.7549
1 1 21 -0.7693 -1.2032
1 1 22 2.1019 1.0539
1 1 23 7.4237 -0.6800
1 1 24 -0.8346 9.5476
1 1 25 7.7672 3.1002
1 1 26 -1.0390 -8.9677
1 1 27 -1.7852 -2.2315
1 1 28 -2.2853 2.7303
1 1 29 -3.0317 -0.1648
1 1 30 0.2802 1.1920
1 1 31 -3.5110 0.1149
1 1 32 1.6440 0.1323
1 2 0 0.1146 17.0390
1 2 1 -2.7373 -4.9292
1 2 2 -17.4592 -30.0877
1 2 3 10.2536 -71.8461
1 2 4 -4.5266 11.1080
1 2 5 -4.7378 38.3119
1 2 6 22.4858 13.7505
1 2 7 -3.7774 13.7091
1 2 8 -2.0016 9.8678
1 2 9 6.8986 -10.5599
1 2 10 -15.7684 -9.4684
1 2 11 -11.6628 27.9628
1 2 12 11.9721 -0.9794
1 2 13 4.1741 -12.7299
1 2 14 1.3654 -10.4897
1 2 15 0.8467 -24.7977
1 2 16 -13.9731 -0.6861
1 2 17 3.0345 13.6135
1 2 18 6.3267 10.5283
1 2 19 -5.6947 -9.5089
1 2 20 5.3667 -1.7151
1 2 21 2.0984 8.0261
1 2 22 -5.7108 -1.0741
1 2 23 3.7277 9.8278
1 2 24 -0.9848 -2.4772
1 2 25 -1.5496 -11.6433
1 2 26 5.7005 -2.6285
1 2 27 1.2172 0.8727
1 2 28 -3.8286 1.6751
1 2 29 -2.6015 -3.1944
1 2 30 -0.0651 3.7041
1 2 31 0.5346 -0.8736
1 2 32 1.8332 0.1479
1 3 0 0.2371 -99.4961
1 3 1 61.6795 -21.7672
1 3 2 34.5146 58.9777
1 3 3 -78.2482 -1.9663
1 3 4 -51.4507 7.5570
1 3 5 7.9267 23.7757
1 3 6 8.7466 -20.1406
1 3 7 8.4258 -21.9204
1 3 8 13.5302 -5.0910
1 3 9 -13.8987 11.4801
1 3 10 10.2285 10.0227
1 3 11 21.1971 -3.4076
1 3 12 2.9049 1.8973
1 3 13 3.7548 10.5939
1 3 14 -5.0139 -8.6670
1 3 15 0.9582 -18.7131
1 3 16 -18.6839 3.0499
1 3 17 -5.4451 3.7613
1 3 18 3.3369 6.1152
1 3 19 -8.5796 4.3857
1 3 20 5.8869 -8.0243
1 3 21 -1.9255 -0.9928
1 3 22 4.2999 1.5848
1 3 23 6.1446 -0.6584
1 3 24 -0.8341 6.8008
1 3 26 -2.7737 -4.7527
1 3 27 -1.5210 -4.5510
1 3 28 -5.7208 -0.8727
1 3 29 -1.3504 -1.2813
1 3 30 0.3704 2.1339
1 3 31 -2.4287 1.0761
1 3 32 3.2741 0.2063
1 4 0 0.1605 9.1339
1 4 1 -1.6336 2.5659
1 4 2 -19.9118 -30.1994
1 4 3 18.7960 -43.6374
1 4 4 -7.3417 7.0061
1 4 5 -25.0770 24.6193
1 4 6 29.1859 24.6429
1 4 7 8.1354 25.0547
1 4 8 -13.2505 13.7685
1 4 9 6.9507 -20.0734
1 4 10 -11.2655 -18.2385
1 4 11 -14.9643 11.3505
1 4 12 11.8782 -1.4705
1 4 13 7.0196 -8.2715
1 4 14 0.7782 -8.5828
1 4 15 4.3138 -10.9582
1 4 16 -11.1239 -5.2113
1 4 17 -3.9209 7.6065
1 4 18 11.9439 15.7183
1 4 19 -5.0795 -6.6221
1 4 20 -0.8694 -1.3840
1 4 21 5.3664 5.6848
1 4 22 -5.4116 -0.4506
1 4 23 3.7476 7.6279
1 4 26 3.4363 -6.4937
1 4 27 3.6083 1.7398
1 4 28 -2.6372 2.7308
1 4 29 -2.1089 -1.4872
1 4 30 0.9281 5.8877
1 4 31 -0.1575 -1.5625
1 4 32 -0.1647 -0.3681
1 5 0 0.1284 -8.7425
1 5 1 31.4730 -18.0446
1 5 2 35.0143 -7.1058
1 5 3 -44.5805 -8.8447
1 5 4 -56.6149 38.7368
1 5 5 0.3697 29.0130
1 5 6 3.6597 -36.7871
1 5 7 17.6240 -24.7950
1 5 8 23.0268 7.6531
1 5 9 -6.7908 6.5618
1 5 10 5.4737 2.6507
1 5 11 10.4794 -1.1260
1 5 12 5.1380 -0.8717
1 5 14 -5.6331 -6.0049
1 5 15 6.8805 -16.3875
1 5 16 -19.6976 3.6706
1 5 17 -2.6773 1.8500
1 5 18 1.9732 5.2950
1 5 19 -4.1732 6.6432
1 5 20 8.7357 -4.9889
1 5 21 0.8916 -3.3757
1 5 22 4.7931 1.8302
1 5 23 0.3047 0.4608
1 5 24 1.1344 2.2669
1 5 25 3.8776 4.6819
1 5 26 -3.5719 -0.4434
1 5 27 -2.3361 -2.9583
1 5 28 -7.5152 -3.5911
1 5 29 1.3832 -3.4048
1 5 30 -0.0973 3.4453
1 5 31 -0.6383 1.7382
1 6 0 0.1408 -7.5050
1 6 1 -2.0879 5.8564
1 6 2 -21.3700 -10.4029
1 6 3 17.5550 -9.2526
1 6 4 -3.8859 -1.9044
1 6 5 -24.5556 9.3759
1 6 6 20.6074 27.4352
1 6 7 2.2357 26.7608
1 6 8 -12.6913 5.3716
1 6 9 14.9603 -22.1130
1 6 10 -0.5455 -19.8432
1 6 11 -13.4239 -4.1448
1 6 12 2.9683 -0.9616
1 6 13 5.9789 -4.7538
1 6 14 1.4331 -3.3457
1 6 15 7.9051 5.3638
1 6 16 -6.2038 -7.4150
1 6 17 -10.6482 1.7132
1 6 18 9.9104 18.0659
1 6 19 -3.3315 -6.2205
1 6 20 -4.5994 -1.2053
1 6 21 6.3304 2.8445
1 6 22 -3.3928 -1.4097
1 6 23 0.6351 3.5065
1 6 24 3.7388 -1.9280
1 6 25 -4.0721 -3.2734
1 6 26 -0.7794 -8.5852
1 6 27 4.9943 1.7019
1 6 28 -1.8193 2.3438
1 6 29 -1.8153 0.0865
1 6 30 2.2711 4.6075
1 6 31 -0.5999 -0.7059
1 7 0 -0.0699 30.5679
1 7 1 7.9620 -25.7529
1 7 2 26.3002 -31.5942
1 7 3 -24.5382 -5.6001
1 7 4 -46.4777 36.4262
1 7 5 4.5983 23.3001
1 7 6 1.1421 -31.1155
1 7 7 20.4158 -19.4308
1 7 8 30.7950 12.5930
1 7 9 -1.3345 -1.1243
1 7 10 -6.8948 -2.1523
1 7 11 -0.3463 7.4943
1 7 12 7.3958 -2.0096
1 7 13 -15.9500 6.4076
1 7 14 -7.1191 -1.6037
1 7 15 10.1268 -10.7095
1 7 16 -12.7716 3.4416
1 7 17 -0.0223 -0.8787
1 7 18 -0.8083 2.9198
1 7 19 -0.3223 10.7064
1 7 20 7.1196 -3.5373
1 7 21 4.0525 -8.4398
1 7 22 5.5531 1.9210
1 7 23 -5.6184 2.8723
1 7 24 2.1275 -1.0305
1 7 25 0.2230 4.3222
1 7 26 -2.2337 2.3394
1 7 27 -2.8436 -3.0328
1 7 28 -8.1102 -3.7785
1 7 29 2.9256 -4.1893
1 7 30 0.2486 2.7922
1 7 31 0.6100 1.7101
1 8 0 -0.1678 -12.2685
1 8 1 -0.2333 7.4879
1 8 2 -20.0299 5.9032
1 8 3 8.1600 9.1727
1 8 4 8.2851 -6.3855
1 8 5 -17.9348 1.6119
1 8 6 8.0064 19.9354
1 8 7 1.3331 17.1200
1 8 8 -7.4549 -2.0279
1 8 9 15.5407 -23.3136
1 8 10 -4.2237 -17.5809
1 8 11 -4.2321 -7.2295
1 8 12 13.0537 1.6494
1 8 13 -3.2595 2.6458
1 8 14 -12.8879 -3.8896
1 8 15 8.7189 12.1678
1 8 16 4.4366 -2.2067
1 8 17 -13.7014 -1.2509
1 8 18 1.7732 14.6847
1 8 19 3.8073 -5.3468
1 8 20 -1.4215 -2.7521
1 8 21 3.5202 0.5320
1 8 22 -3.8266 -1.8296
1 8 23 -1.7657 -3.4044
1 8 24 4.5635 1.6570
1 8 25 -2.9282 0.6065
1 8 26 -1.3702 -7.9176
1 8 27 5.5174 3.0517
1 8 28 -0.4341 2.0791
1 8 29 -1.7740 1.0639
1 8 30 2.0086 1.7756
1 9 0 0.0075 28.1235
1 9 1 -3.1775 -28.1253
1 9 2 23.5369 -21.9441
1 9 3 -14.2886 6.6246
1 9 4 -33.3677 9.9368
1 9 5 11.7927 8.3161
1 9 6 1.4414 -9.5305
1 9 7 17.4226 -7.9246
1 9 8 26.6187 10.4799
1 9 9 0.9516 -7.2326
1 9 10 -10.2902 -4.3778
1 9 11 -9.3603 12.6143
1 9 12 5.5191 -0.0203
1 9 13 -15.8398 -0.2176
1 9 14 -4.7906 0.0830
1 9 15 10.8905 -4.7673
1 9 16 -8.8550 -1.3133
1 9 17 2.5446 -3.8751
1 9 18 2.1009 3.8658
1 9 19 2.8949 12.6049
1 9 20 -0.2268 0.1022
1 9 21 4.4009 -9.4188
1 9 22 4.2123 -0.9138
1 9 23 -8.1960 0.7248
1 9 24 2.2402 -2.5914
1 9 25 -2.7239 5.9723
1 9 26 -0.6341 2.7458
1 9 27 -1.4601 -3.8022
1 9 28 -6.0356 -1.5824
1 9 29 2.2795 -2.8947
1 9 30 1.1786 1.1828
1 10 0 -0.2147 -6.9172
1 10 1 3.6184 4.3958
1 10 2 -13.8543 9.8845
1 10 3 -1.0013 13.3498
1 10 4 12.5771 -9.4386
1 10 5 -15.7356 0.2526
1 10 6 3.5148 10.1778
1 10 7 16.2964 3.4897
1 10 8 -4.5686 1.0948
1 10 9 -0.7097 -23.0568
1 10 10 -8.0606 -16.1829
1 10 11 -1.9132 -2.9476
1 10 12 17.7467 4.9422
1 10 13 -1.4193 10.5743
1 10 14 -18.3587 -1.4486
1 10 15 7.7824 8.0190
1 10 16 7.0880 -0.4020
1 10 17 -14.8699 1.1447
1 10 18 -0.1343 6.6492
1 10 19 6.6114 -3.7154
1 10 20 -1.1068 -5.6662
1 10 21 3.1260 -2.8748
1 10 22 -2.3291 2.2274
1 10 23 -1.1485 -5.4675
1 10 24 2.7473 3.1834
1 10 25 -2.7383 1.8109
1 10 26 -0.0023 -6.0434
1 10 27 3.8007 3.6165
1 10 28 0.2842 2.2383
1 10 29 -0.8474 1.3938
1 11 0 0.1817 5.4723
1 11 1 -6.0769 -26.7544
1 11 2 24.2371 -2.2877
1 11 3 -9.1666 13.8913
1 11 4 -22.4746 -6.8323
1 11 5 18.0192 -4.8840
1 11 6 2.9866 3.8968
1 11 7 7.9272 4.5324
1 11 8 10.5597 5.3640
1 11 9 5.4879 -7.2129
1 11 10 -5.3132 -5.3331
1 11 11 -14.4413 7.8931
1 11 12 2.9543 2.4736
1 11 13 -13.6136 -0.4832
1 11 14 -1.9118 0.0559
1 11 15 8.3861 -2.8650
1 11 16 -4.3900 -1.8436
1 11 17 1.9190 -2.9352
1 11 18 5.7150 -0.0277
1 11 19 6.1918 7.6294
1 11 20 -6.3208 4.2498
1 11 21 3.1321 -4.4780
1 11 22 -0.4164 -3.2499
1 11 23 -8.2473 -3.3518
1 11 24 2.6680 -1.0402
1 11 25 -2.3791 7.1338
1 11 26 -0.1721 2.0898
1 11 27 0.8699 -2.7959
1 11 28 -1.9533 -0.8835
1 11 29 0.7968 -2.0004
1 12 0 0.1452 -0.2950
1 12 1 8.8718 2.7714
1 12 2 -3.4300 7.9954
1 12 3 -13.0493 9.0844
1 12 4 11.0865 -13.9560
1 12 5 -2.8898 2.3898
1 12 6 0.3695 3.5350
1 12 7 14.7079 -3.0041
1 12 8 -7.3316 6.8422
1 12 9 -4.3776 -16.0896
1 12 10 -1.9048 -12.2209
1 12 11 -9.1832 -3.2289
1 12 12 8.4756 7.0741
1 12 13 5.3222 10.4079
1 12 14 -9.9569 4.0843
1 12 15 4.8634 3.4414
1 12 16 4.9456 -5.7502
1 12 17 -10.9869 4.8192
1 12 18 0.6094 3.2738
1 12 19 3.7227 -1.7932
1 12 20 -3.0368 -7.7272
1 12 21 5.5914 -6.6483
1 12 22 0.8342 4.5930
1 12 23 -1.9053 -1.4106
1 12 24 1.4242 3.5060
1 12 25 -1.1984 1.7132
1 12 26 -1.6993 -3.3603
1 12 27 1.2069 2.1049
1 12 28 0.8371 1.3363
1 13 0 0.0594 -12.5528
1 13 1 -7.5512 -22.9419
1 13 2 22.8631 10.4114
1 13 3 -2.7171 16.5527
1 13 4 -13.4650 -11.2724
1 13 5 14.1247 -5.9676
1 13 6 6.3908 9.0845
1 13 7 3.8854 4.2239
1 13 8 -5.8375 1.1738
1 13 9 5.5963 -6.4965
1 13 10 -3.7863 -4.0888
1 13 11 -11.3909 4.6464
1 13 12 1.8044 -0.0414
1 13 13 -10.6613 1.9450
1 13 14 -0.1365 1.1078
1 13 15 5.7274 -4.0061
1 13 16 2.3606 -0.3127
1 13 17 -1.8072 -0.2693
1 13 18 5.6973 -3.9176
1 13 19 7.4417 2.8585
1 13 20 -8.0079 5.9500
1 13 21 2.0666 0.2450
1 13 22 -2.8834 -2.8769
1 13 23 -5.8963 -5.0987
1 13 24 2.1862 0.3438
1 13 25 -0.9008 4.9975
1 13 26 0.3419 1.6188
1 13 27 1.6203 -0.8633
1 14 0 0.3940 3.8919
1 14 1 11.5636 8.0326
1 14 2 -2.5144 6.8130
1 14 3 -19.0816 0.5523
1 14 4 5.7706 -13.0989
1 14 5 7.8760 5.6816
1 14 6 2.5048 -5.0565
1 14 7 4.2292 -2.6039
1 14 8 -10.1460 8.5021
1 14 9 -3.3727 -6.6676
1 14 10 4.9581 -7.6344
1 14 11 -7.3932 -5.3634
1 14 12 -1.0265 8.6224
1 14 13 6.1524 6.1099
1 14 14 -1.7609 6.3761
1 14 15 2.5992 0.6670
1 14 16 3.9050 -7.9143
1 14 17 -6.0652 4.3669
1 14 18 -0.0554 2.8863
1 14 19 0.3003 1.4607
1 14 20 -5.1587 -7.3585
1 14 21 5.9825 -7.3631
1 14 22 5.3286 2.6290
1 14 23 -3.6575 0.9997
1 14 24 -0.2561 3.8907
1 14 25 0.9708 0.9838
1 14 26 -2.5650 -1.0788
1 15 0 -0.1913 -16.9275
1 15 1 -6.5382 -14.0119
1 15 2 19.3743 16.0961
1 15 3 3.6174 9.4284
1 15 4 -5.7598 -12.6480
1 15 5 2.3485 1.0912
1 15 6 7.5767 8.0021
1 15 7 3.3072 -2.1256
1 15 8 -11.5648 -1.1561
1 15 9 4.2872 -2.2577
1 15 10 -6.8677 -3.0186
1 15 11 -6.7587 -0.7177
1 15 12 0.9146 -0.5380
1 15 13 -5.7175 3.9921
1 15 14 -0.1075 3.0458
1 15 15 4.5248 -2.7654
1 15 16 8.2353 -0.4192
1 15 17 -3.9171 0.6266
1 15 18 3.8507 -5.2035
1 15 19 5.7723 0.8700
1 15 20 -6.7506 5.3112
1 15 21 1.9266 1.2043
1 15 22 -2.8338 -1.2919
1 15 23 -3.4727 -2.8593
1 15 24 1.3559 0.0870
1 15 25 -0.3447 1.6134
1 16 0 0.0960 6.8535
1 16 1 7.6892 8.6734
1 16 2 -1.8905 6.7258
1 16 3 -14.7440 -4.4957
1 16 4 -0.0655 -8.2756
1 16 5 6.0349 3.5047
1 16 6 4.3934 -12.4241
1 16 7 5.9638 0.0841
1 16 8 -9.4432 6.9461
1 16 9 -5.7742 -0.6469
1 16 10 8.8960 -5.1781
1 16 11 -2.9576 -0.6698
1 16 12 -6.4151 8.4881
1 16 13 4.7702 1.6450
1 16 14 2.3524 6.9103
1 16 15 -0.9030 -2.3604
1 16 16 1.9093 -6.3977
1 16 17 -0.5074 1.6462
1 16 18 -0.7711 0.7986
1 16 19 -1.5003 3.8136
1 16 20 -4.0216 -5.0809
1 16 21 4.1862 -5.1748
1 16 22 6.2853 0.9094
1 16 23 -3.8345 0.3709
1 16 24 -1.7440 2.7062
1 17 0 -0.1653 -10.6035
1 17 1 -2.8949 -4.0730
1 17 2 14.8244 9.9773
1 17 3 6.0722 0.3134
1 17 4 -0.0717 -5.6768
1 17 5 -5.2368 6.2192
1 17 6 3.7526 1.0790
1 17 7 -1.1747 -7.2891
1 17 8 -8.7187 -0.0379
1 17 9 4.1920 4.3520
1 17 10 -7.2064 0.3275
1 17 11 -3.7683 -5.1617
1 17 12 0.9040 -2.6126
1 17 13 0.1560 3.2197
1 17 14 -2.5409 3.2051
1 17 15 4.6549 -0.3517
1 17 16 11.7459 -0.1533
1 17 17 -4.6247 0.2447
1 17 18 1.1766 -2.8737
1 17 19 3.2723 1.5158
1 17 20 -4.8032 2.6804
1 17 21 1.3548 -0.3922
1 17 22 -1.6276 -0.2806
1 17 23 -1.9616 -0.4187
1 18 0 -0.3462 4.6544
1 18 1 3.6445 3.0338
1 18 2 0.8975 6.8108
1 18 3 -7.6720 -4.6851
1 18 4 -1.9161 -5.3322
1 18 5 0.6019 -3.9173
1 18 6 2.7848 -11.4369
1 18 7 8.1466 3.6793
1 18 8 -5.0419 5.7910
1 18 9 -6.1835 3.1354
1 18 10 7.3599 -6.0951
1 18 11 -1.6014 3.7115
1 18 12 -6.8279 7.6926
1 18 13 4.3909 -1.0336
1 18 14 1.9028 5.9293
1 18 15 -1.9327 -3.8261
1 18 16 2.6562 -5.0165
1 18 17 0.8427 -0.3055
1 18 18 -3.5214 -0.9956
1 18 19 -0.4273 2.5284
1 18 20 0.0487 -2.4434
1 18 21 0.9442 -1.7014
1 18 22 2.5967 0.4156
1 19 0 0.0373 -0.5909
1 19 1 0.6360 2.3252
1 19 2 8.7275 -0.0437
1 19 3 4.8294 -5.7801
1 19 4 1.8680 2.0322
1 19 5 -6.3202 8.7135
1 19 6 -0.1920 -4.1024
1 19 7 -5.5042 -7.4505
1 19 8 -3.8628 0.6310
1 19 9 3.1495 4.7322
1 19 10 -3.3173 3.6656
1 19 11 0.0560 -3.7943
1 19 12 0.4059 -3.8676
1 19 13 4.0051 1.1855
1 19 14 -3.8598 1.8883
1 19 15 2.4217 1.0008
1 19 16 9.8282 0.7664
1 19 17 -3.4981 -0.9463
1 19 18 -0.5589 -0.6575
1 19 19 0.6887 2.0129
1 19 20 -3.2374 0.6132
1 20 0 -0.2417 -1.1774
1 20 1 1.5965 -1.4682
1 20 2 3.5568 5.3460
1 20 3 -2.3619 -3.1150
1 20 4 -1.0182 -2.2588
1 20 5 -2.4519 -7.9953
1 20 6 -2.0810 -8.0258
1 20 7 6.8956 5.4305
1 20 8 0.4264 7.1930
1 20 9 -5.2710 5.7661
1 20 10 3.9387 -6.7235
1 20 11 -0.7402 1.1963
1 20 12 -3.8610 4.5095
1 20 13 2.7744 -0.2143
1 20 14 -0.7830 2.8930
1 20 15 -0.7547 -3.1894
1 20 16 3.0323 -2.7025
1 20 17 -0.2332 -1.3429
1 20 18 -2.5787 -0.4549
1 20 19 0.9840 0.5399
1 21 0 0.1454 3.3873
1 21 1 2.3217 4.9499
1 21 2 3.5323 -4.7007
1 21 3 2.2316 -3.9005
1 21 4 0.1846 5.0718
1 21 5 -4.7449 4.9137
1 21 6 0.5245 -4.8773
1 21 7 -5.4239 -4.8292
1 21 8 -0.5433 2.2668
1 21 9 1.6805 3.0497
1 21 10 -0.5740 1.9052
1 21 11 2.2179 -1.0626
1 21 12 -0.7506 -2.2194
1 21 13 3.9523 0.2863
1 21 14 -2.8289 0.1502
1 21 15 -0.3411 0.2595
1 21 16 4.1272 1.3123
1 21 17 -1.0891 -0.6252
1 22 0 0.2285 -3.7735
1 22 1 0.6751 -2.4635
1 22 2 2.5890 2.3177
1 22 3 1.7089 -1.0708
1 22 4 -0.0954 0.5162
1 22 5 -3.8249 -4.7510
1 22 6 -4.6950 -4.5750
1 22 7 2.7124 2.7404
1 22 8 3.9943 6.0102
1 22 9 -2.5956 4.4255
1 22 10 0.2881 -3.8698
1 22 11 -0.1526 -0.5880
1 22 12 -0.7636 -0.3635
1 22 13 1.8068 0.5370
1 22 14 -1.0883 0.9899
1 22 15 -0.4344 -1.4947
1 23 0 0.0961 2.6393
1 23 1 2.2558 2.0515
1 23 2 1.0602 -2.7844
1 23 3 0.8907 0.4964
1 23 4 -1.9864 3.7430
1 23 5 -3.4345 0.6758
1 23 6 2.6949 -4.0505
1 23 7 -2.6953 -2.0364
1 23 8 0.0098 1.1498
1 23 9 0.1867 1.1891
1 23 10 -0.0080 1.3295
1 23 11 1.4921 0.4673
1 23 12 -1.0126 -0.6728
1 24 0 0.3316 -1.6243
1 24 1 -0.8734 -0.8641
1 24 2 0.3042 0.0046
1 24 3 2.9299 -0.0412
1 24 4 -0.6302 0.3982
2 0 0 -41.3073 -0.7372
2 0 1 -0.2003 -30.9420
2 0 2 71.9069 -0.0968
2 0 3 -0.0708 54.5661
2 0 4 -55.0535 0.1704
2 0 5 0.0221 -30.5422
2 0 6 2.5427 0.5242
2 0 7 0.0435 -0.7395
2 0 8 -29.1594 0.4940
2 0 9 0.1724 -5.2905
2 0 10 34.1493 0.0093
2 0 11 0.1564 31.2574
2 0 12 11.4310 -0.3199
2 0 13 -0.0311 -22.5784
2 0 14 -11.1590 -0.4845
2 0 15 -0.1392 2.4542
2 0 16 13.7479 -0.3481
2 0 17 -0.0453 3.3273
2 0 18 -12.4353 0.0791
2 0 19 -0.0887 -1.7342
2 0 20 -11.7898 0.3730
2 0 21 0.0692 -9.1864
2 0 22 5.6263 0.3740
2 0 23 0.1483 12.9924
2 0 24 13.4171 0.1316
2 0 25 0.0999 -4.0278
2 0 26 -3.0285 -0.1143
2 0 27 -0.0477 -1.9996
2 0 28 -3.6705 -0.2892
2 0 29 -0.1261 6.4038
2 0 30 -1.7787 -0.1760
2 0 31 -0.1182 -3.5056
2 0 32 -2.2132 0.0513
2 1 0 18.9520 0.8080
2 1 1 46.5835 -0.5843
2 1 2 -17.0350 -45.2485
2 1 3 -42.0271 -6.8514
2 1 4 16.1055 -2.1694
2 1 5 34.6525 3.9930
2 1 6 -11.4725 19.8985
2 1 7 -8.0950 15.6501
2 1 8 6.5098 -11.9673
2 1 9 -10.0893 -7.4522
2 1 10 -2.0266 23.7524
2 1 11 6.5931 -5.4177
2 1 12 -4.6859 12.7078
2 1 13 11.7998 -2.5861
2 1 14 1.7950 -34.9804
2 1 15 -22.7116 -1.7506
2 1 16 0.8624 5.3657
2 1 17 7.7438 2.6351
2 1 18 0.7569 -1.4918
2 1 19 -0.5069 5.7450
2 1 20 -2.4242 -7.1558
2 1 21 -0.6125 -3.1438
2 1 22 3.5940 16.9971
2 1 23 -0.6567 -0.6355
2 1 24 -1.5538 -2.5896
2 1 25 3.6353 -1.5921
2 1 26 1.5011 -7.0564
2 1 27 -2.3732 -0.4267
2 1 28 -1.3262 -1.6292
2 1 29 -0.4487 2.0623
2 1 30 0.4048 0.3388
2 1 31 3.0245 0.6210
2 1 32 -0.4032 -0.3663
2 2 0 -10.8902 -0.1182
2 2 1 -4.9308 -21.9080
2 2 2 42.2495 -10.6517
2 2 3 -8.1072 39.8998
2 2 4 -38.4240 12.9450
2 2 5 -1.9617 -16.0257
2 2 6 -2.3460 -6.1873
2 2 7 -4.9046 -11.3509
2 2 8 -21.5635 8.8973
2 2 9 11.5645 1.1169
2 2 10 32.8300 -7.3659
2 2 11 3.5067 18.3942
2 2 12 6.7685 5.2720
2 2 13 7.0219 -11.3602
2 2 14 -10.7423 -5.2547
2 2 15 -18.5466 -2.9819
2 2 16 8.8662 -3.7759
2 2 17 2.8148 5.0869
2 2 18 -6.0455 0.7994
2 2 19 2.6180 -1.0163
2 2 20 -12.5014 5.3981
2 2 21 0.9521 -6.3968
2 2 22 6.1247 -4.0184
2 2 23 1.2867 8.8931
2 2 24 10.2549 5.2802
2 2 25 0.7184 -1.7720
2 2 26 -1.8717 -2.4144
2 2 27 -6.3049 -2.4115
2 2 28 -3.7213 -1.8648
2 2 29 -1.1970 4.9858
2 2 30 -0.3579 0.9319
2 2 31 2.4903 -2.3241
2 2 32 -1.9452 -0.2181
2 3 0 28.4289 1.0526
2 3 1 38.7879 -1.4075
2 3 2 -25.9810 -20.0208
2 3 3 -41.1147 -19.7616
2 3 4 28.2580 3.1092
2 3 5 30.2290 13.8084
2 3 6 -21.3329 3.3250
2 3 7 0.6574 26.8869
2 3 8 13.9056 -6.9187
2 3 9 -23.9807 -9.0599
2 3 10 -9.0508 16.5012
2 3 11 16.3236 -9.2633
2 3 12 -7.4110 3.1579
2 3 13 4.8219 -8.1987
2 3 14 6.0155 -17.0927
2 3 15 -14.4918 -7.2406
2 3 16 1.8336 2.7252
2 3 17 5.1534 6.5215
2 3 18 -1.1366 -2.2866
2 3 19 2.9673 15.1441
2 3 20 -4.0611 -4.8104
2 3 21 -3.4951 -6.8460
2 3 22 8.5156 14.2497
2 3 23 -0.1303 -2.4031
2 3 25 1.7905 -4.3594
2 3 26 2.8507 -7.7482
2 3 27 -1.1540 -1.5802
2 3 28 -2.4858 0.1064
2 3 29 -0.7575 5.3528
2 3 30 0.8524 0.2868
2 3 31 2.2294 1.9916
2 4 0 37.9513 0.7655
2 4 1 -2.7089 -10.7359
2 4 2 -12.6864 -13.6979
2 4 3 -23.8694 23.0197
2 4 4 -5.8357 8.5783
2 4 5 0.7434 -2.2033
2 4 6 -8.7205 -3.2228
2 4 7 1.2210 -17.7688
2 4 8 -5.1934 10.8119
2 4 9 10.3521 3.9883
2 4 10 24.3128 -12.9488
2 4 11 5.2995 1.2208
2 4 12 -2.7560 8.0786
2 4 13 10.8957 4.3516
2 4 14 -7.8419 -4.4334
2 4 15 -28.0035 -8.2885
2 4 16 8.3071 -1.8880
2 4 17 4.2335 6.7563
2 4 18 -3.6325 -2.6054
2 4 19 4.2552 -1.0153
2 4 20 -11.2305 7.6354
2 4 21 1.2750 -2.7681
2 4 22 5.0921 -4.2036
2 4 23 3.3827 5.2499
2 4 25 0.5424 -0.9995
2 4 26 0.7397 -1.4556
2 4 27 -7.7082 -1.4940
2 4 28 -4.4114 -3.5702
2 4 29 -3.2605 2.2984
2 4 30 2.4262 0.8019
2 4 31 2.9400 -0.3850
2 5 0 3.1320 -0.2073
2 5 1 17.4386 -0.1851
2 5 2 -0.9195 0.3726
2 5 3 -30.1468 -24.0113
2 5 4 5.6385 5.8647
2 5 5 17.4122 17.2042
2 5 6 -10.8086 -0.0329
2 5 7 11.1566 24.4747
2 5 8 14.1680 -2.0929
2 5 9 -32.6652 -9.8401
2 5 10 -11.5141 -0.8608
2 5 11 22.0505 -7.1673
2 5 12 -4.5633 2.2973
2 5 13 -0.4611 -7.2812
2 5 14 9.2863 -7.6994
2 5 15 -6.8672 -8.1548
2 5 16 -0.6905 5.7060
2 5 17 2.8675 7.8468
2 5 18 -4.8591 -3.6889
2 5 19 4.0230 16.9729
2 5 20 -1.3131 -2.5066
2 5 21 -5.7710 -10.2199
2 5 22 6.9221 8.6450
2 5 23 2.1629 -2.1917
2 5 24 -4.4323 -1.1685
2 5 25 0.0767 -3.8230
2 5 26 3.4428 -5.8420
2 5 27 -1.1719 -3.5722
2 5 28 -0.7581 2.5974
2 5 29 -0.4032 5.3393
2 5 30 -0.7979 -0.5860
2 5 31 1.4978 2.9520
2 6 0 59.1577 0.5372
2 6 1 -0.7479 -7.3473
2 6 2 -48.6495 -14.9662
2 6 3 -28.4297 18.5716
2 6 4 16.9216 1.2533
2 6 5 5.6059 -6.8701
2 6 6 -7.5798 4.0046
2 6 7 7.9211 -9.1108
2 6 8 9.5422 2.1634
2 6 9 0.8656 3.8786
2 6 10 13.6961 -5.8359
2 6 11 10.1160 -5.0345
2 6 12 -11.4787 0.6361
2 6 13 8.6765 7.3214
2 6 14 -7.5640 3.7881
2 6 15 -28.8595 -9.0949
2 6 16 12.2689 -3.6399
2 6 17 3.8279 9.1039
2 6 18 -5.6399 0.2918
2 6 19 3.5738 -1.9697
2 6 20 -2.4244 3.7049
2 6 21 0.9285 -1.1675
2 6 22 1.6689 -2.7645
2 6 23 7.4868 4.8139
2 6 24 -0.6142 5.0248
2 6 25 0.1608 -4.0098
2 6 26 1.4059 -0.9486
2 6 27 -6.5359 0.7985
2 6 28 -4.3936 -4.1197
2 6 29 -5.3005 0.9310
2 6 30 4.9383 0.1046
2 6 31 2.3297 0.1349
2 7 0 -28.3316 -0.8589
2 7 1 1.7011 1.6581
2 7 2 25.8055 18.6166
2 7 3 -14.4719 -18.5547
2 7 4 -20.4667 -2.5690
2 7 5 3.3228 9.1109
2 7 6 4.3042 7.3425
2 7 7 16.9140 26.9247
2 7 8 13.3968 -5.8892
2 7 9 -29.8365 -14.4112
[truncated: 140,087 more chars]
